# Supplementary material for: Challenges and Opportunities for Bayesian Statistics in Proteomics
Source: J Proteome Res. 2022 Mar 8;21(4):849–64. doi: 10.1021/acs.jproteome.1c00859 (PMC8982455; doi:10.1021/acs.jproteome.1c00859)
Supplement: Supplementary file 2 — pr1c00859_si_002.zip [file pr1c00859_si_002.zip]

Archive with 9 entries (8 files):
- Supporting information for publication/
- Supporting information for publication/41587_2018_1_MOESM7_ESM.xlsx
- Supporting information for publication/codeforfigures.Rmd
- Supporting information for publication/oopsdata.csv
- Supporting information for publication/oops_modelling.html
- Supporting information for publication/oops_modelling.Rmd
- Supporting information for publication/oops_modelling_part2.html
- Supporting information for publication/oops_modelling_part2.Rmd
- Supporting information for publication/simulationfunction.R
