# Supplementary material for: Challenges and Opportunities for Bayesian Statistics in Proteomics
Source: J Proteome Res. 2022 Mar 8;21(4):849–64. doi: 10.1021/acs.jproteome.1c00859 (PMC8982455; doi:10.1021/acs.jproteome.1c00859)
Supplement: Supplementary file 2 — pr1c00859_si_002.zip [file pr1c00859_si_002.zip › Supporting information for publication/41587_2018_1_MOESM7_ESM.xlsx]

## Sheet: Protein abundance (thy-noc)
Protein abundance in total and OOPS samples
master_protein	0h_1_total	0h_2_total	0h_3_total	6h_1_total	6h_2_total	6h_3_total	6h_4_total	23h_1_total	23h_2_total	23h_3_total	0h_1_OOPS	0h_2_OOPS	0h_3_OOPS	6h_1_OOPS	6h_2_OOPS	6h_3_OOPS	6h_4_OOPS	23h_1_OOPS	23h_2_OOPS	23h_3_OOPS
A0AVT1	0.265835	0.280493	0.392211	0.551451	0.498195	0.550081	0.505033	0.504968	0.473145	0.416754	-0.218801	-0.267918	-0.0656266	-0.81376	-0.510993	-0.664435	-0.461965	-0.653766	-0.576326	-0.0514536
A1L0T0	0.361232	0.281303	0.312289	-0.138852	-0.0990442	-0.133142	-0.153642	-0.138432	-0.124869	-0.166345	-0.271401	-0.680334	-1.1489	-0.013831	-0.0911541	-0.594947	-0.0659558	-0.204482	-0.665466	-0.912
A1X283	0.569652	0.5686	0.511146	0.511944	0.628109	0.574444	0.608603	0.617785	0.472238	0.65729	0.438224	0.649722	0.502597	-0.478235	-0.159867	-0.0588937	-0.263974	-0.380804	-0.204018	0.29909
A4D1E9	0.407071	0.402607	0.535424	0.0220891	0.109983	0.0181319	0.200565	0.1243	0.108894	-0.0845253	-0.817821	-0.895274	-0.858812	0.2537	0.534606	0.680971	0.33358	-0.18266	-0.475946	-0.776151
A5YKK6	-0.492005	-0.503495	-0.57446	-0.456497	-0.449281	-0.460205	-0.421453	-0.394813	-0.351098	-0.256794	-0.633092	-0.553219	-0.583542	-0.32097	-0.454204	-0.375367	-0.319175	0.186957	0.148216	0.205933
A6NFI3	-1.00642	-1.04182	-1.02314	-0.935213	-0.93173	-0.834672	-0.917928	-0.970449	-0.969583	-0.906001	-0.258439	-0.187937	0.608351	-0.614597	-0.417282	-0.493409	-0.684148	0.459155	0.706629	-0.423114
A6NHR9	0.0813362	0.0349364	0.061806	-0.10463	-0.135175	-0.0702009	-0.0355395	-0.00953756	0.0151866	-0.111404	-0.130628	-0.279721	-0.207238	-0.428677	-0.463174	-0.397637	-0.186767	-0.370388	-0.471193	-0.434237
A8MWD9	0.073033	-0.175344	-0.417801	-0.00947852	-0.173934	-0.043428	-0.098834	0.0737028	-0.22453	-0.0907843	1.521	1.74536	1.89974	1.2334	1.08621	0.696608	0.619972	1.00601	1.36609	1.82345
A8MYA2	-0.731061	-0.944545	-1.18627	-0.617824	-0.701513	-0.712181	-0.664057	-0.86607	-0.912168	-0.820653	-0.522506	-0.452711	-0.719965	-0.0959039	-0.152068	-0.289679	-0.432746	-0.347006	-0.195981	-0.452691
C9J798	-1.29693	-0.89781	-0.902343	-1.06721	-1.14697	-0.952844	-1.17567	-1.09297	-1.17399	-0.731703	-0.564964	-0.777252	-0.774321	-0.804735	-0.797688	-1.0261	-0.412904	-0.501099	-0.736549	-0.597365
E9PAV3	1.14124	1.0433	1.19033	1.78737	1.71636	1.71138	1.55518	1.53257	1.40409	1.12512	0.233242	0.562006	0.600777	1.28878	1.07317	1.16926	0.781072	1.40544	1.55117	1.17296
O00116	1.0976	1.00851	1.09617	0.673096	0.651261	0.692758	0.708632	0.526803	0.4984	0.509839	-0.465339	-0.394459	-0.260266	0.617628	1.02517	0.895894	1.06096	-0.774736	-0.788238	-0.172103
O00139	-0.182368	0.214557	0.167752	-0.239312	-0.16235	-0.32735	-0.116242	0.16244	0.153595	-0.15273	0.417373	0.275527	0.0898156	-0.269604	-0.234485	-0.152372	-0.26039	-0.356958	-0.240062	-0.25159
O00148	0.182266	0.118924	0.307018	0.284407	0.26716	0.310855	0.317956	0.13892	0.230409	-0.00400491	-0.666325	-0.814039	-0.25026	-0.19956	-0.150514	-0.335256	-0.0785244	-0.762044	-0.749234	0.20999
O00154	-0.127332	0.0720397	-0.0342844	0.218122	0.210811	0.251083	0.117594	0.473258	0.256164	0.184134	-1.21522	-1.59335	-0.924684	-1.49661	-1.14586	-1.33191	-1.47208	-0.909183	-1.40243	-0.134393
O00159	0.57759	0.485194	0.485753	0.109222	0.165002	0.111469	0.18971	0.226548	0.195829	0.122294	-0.315868	-0.334871	-0.180209	-0.0181268	0.176016	0.105082	0.259504	-0.809442	-0.860344	-0.423594
O00161	0.38483	0.221131	0.113054	0.0685118	0.160683	0.115834	0.0842805	-0.0442197	-0.190897	0.233581	0.309505	0.157363	0.148132	-0.458585	-0.547793	-0.515047	-0.371441	-0.406683	-0.294086	-0.10061
O00170	0.384185	0.404842	0.542017	0.569144	0.656788	0.626484	0.55036	0.685517	0.740785	0.575877	0.5603	0.611949	0.516751	0.781181	0.371324	0.781251	0.690718	0.888229	0.782825	0.852286
O00192	-0.294661	-0.338726	-0.428164	-0.78881	-0.695062	-0.743337	-0.672732	-0.386511	-0.490327	-0.514365	-0.329861	-0.077371	-0.457325	-1.20585	-0.984479	-1.06305	-1.05793	-0.996141	-0.972444	-1.40879
O00193	0.738705	0.706939	0.721024	1.02749	0.966106	0.946673	0.896231	1.21272	0.941926	0.523743	0.103701	-0.10628	-0.280828	-0.00393821	0.025613	0.247194	0.094403	2.35886	1.80327	0.693028
O00203	0.521947	0.584522	0.655536	0.660336	0.681878	0.682318	0.576751	0.590359	0.724785	0.489058	-0.429701	-0.439594	-0.309337	0.0388474	0.03717	0.263982	-0.184677	0.567084	0.458644	0.555595
O00231	0.54795	0.573715	0.641447	0.719113	0.721676	0.773507	0.759174	0.844393	0.787823	0.569447	0.697006	0.838614	0.703347	1.02252	1.32021	1.1375	1.50192	0.910996	0.936505	1.09443
O00232	0.288634	0.132703	0.298483	0.533405	0.469229	0.550959	0.468011	0.374673	0.391091	0.182955	0.169445	0.00940767	0.101043	0.603847	0.772139	0.560209	1.04498	0.118297	-0.148675	0.710851
O00233	-0.129991	-0.0255283	0.0271647	0.233835	0.319074	0.33121	0.262913	0.453123	0.285184	0.212281	-0.35172	-0.304542	-0.62035	-0.717722	-0.944529	-0.68592	-0.728027	-0.501099	-0.790997	-0.356982
O00267	-0.368882	-0.343027	-0.334976	-0.179251	-0.239003	-0.189591	-0.310895	-0.272974	-0.435152	-0.545112	-0.0426765	-0.055493	-0.0632487	-0.0350071	0.00853945	-0.0253888	-0.0980152	0.212057	0.333391	0.0963549
O00299	0.871845	0.975796	1.12422	1.42003	1.39096	1.50536	1.2915	1.55925	1.42436	1.24196	0.840667	0.802617	0.857073	1.27157	1.20948	1.06802	1.15102	1.27912	1.20679	1.55115
O00303	0.455422	0.352601	0.494711	1.05904	0.935891	0.935608	0.976739	1.18536	1.09223	0.682222	-0.238787	-0.377551	-0.157436	0.0965465	-0.099004	0.0450573	0.228904	0.119431	-0.139654	-0.0664752
O00330	0.746034	0.726681	0.490073	0.268937	0.247893	0.388902	0.332045	0.100554	0.194891	0.518748	-1.90941	-2.62438	-1.87105	-0.45334	-0.61776	-0.204921	-0.190512	-1.89538	-2.10287	-1.76242
O00410	0.586951	0.64603	0.782239	0.905041	0.859294	0.954933	0.918741	1.04873	1.0909	0.640187	0.167351	0.272978	0.368341	0.197345	0.0868142	0.219262	0.836084	0.752121	0.609708	0.261227
O00411	-0.645272	-0.922363	-0.855886	-0.821247	-0.854907	-0.914449	-0.804901	-1.04634	-0.854245	-0.910827	-0.242398	-0.218311	-0.13661	-0.0664823	0.112302	-0.0544956	-0.122003	-0.110774	-0.109461	-0.156215
O00487	0.644809	0.760454	0.895573	0.897058	0.888528	0.936049	0.971737	0.881437	1.00388	0.371007	0.129242	0.347916	0.214144	0.0221157	0.082494	0.0476266	0.384182	-0.0410335	0.106582	0.219244
O00505	0.586197	0.580731	0.308282	0.427598	0.466851	0.450548	0.628513	0.385169	0.478416	0.253276	-0.0982007	-0.0255426	-0.012944	-0.197053	-0.16339	-0.0853915	0.0857791	-0.109777	-0.155153	-0.0788977
O00541	0.373151	0.391828	0.285677	0.256645	0.256182	0.250957	0.259938	0.236941	0.266442	0.230865	0.4975	0.52297	0.737541	0.592248	0.469642	0.522907	0.243043	0.586364	0.639238	0.586572
O00566	0.364544	0.415726	0.346171	0.0474618	0.066027	0.16824	0.088291	0.300853	0.338692	0.0968427	0.360027	0.480608	0.440313	0.0407148	0.0987624	0.0291543	-0.241691	0.565552	0.639494	0.538144
O00567	1.08761	1.06367	1.11588	0.916314	0.999857	0.985055	0.998614	1.02369	0.968055	0.710123	0.698114	0.911582	0.827367	1.0149	0.954663	0.826651	0.966143	1.14025	1.12955	1.07589
O00571	0.558865	0.557389	0.598231	0.597124	0.567603	0.626454	0.571006	0.668764	0.630304	0.212908	1.0971	1.19497	1.23378	1.2548	1.16654	1.10688	0.907958	1.19163	1.25184	1.30162
O00622	0.936703	1.07837	0.685806	-0.461922	-0.275681	-0.392028	-0.38511	-0.170113	-0.217147	-0.35633	1.41576	1.56802	1.60488	-0.396872	-0.340165	-0.116694	-0.399326	0.0497783	0.198879	-0.848749
O00629	0.287811	0.244837	0.43139	0.624093	0.601817	0.700593	0.659057	0.3262	0.502003	0.310749	-3.86158	-3.01866	-3.21419	-1.59219	-1.89683	-1.65635	-1.79757	-2.25207	-2.45902	-2.44927
O14497	-0.248979	-0.466276	-0.466667	-0.236486	-0.393195	-0.269011	-0.161679	-0.140634	-0.248055	-0.109255	-0.338019	-0.364123	-0.324321	-0.568911	-0.456723	-0.562258	-0.445239	-0.245488	-0.255292	-0.49791
O14578	-0.112505	-0.151559	-0.253535	-0.565209	-0.497542	-0.566133	-0.477783	-0.592788	-0.561637	-0.511208	0.768298	0.688523	0.671245	0.363565	0.546791	0.697622	0.364461	0.138278	0.21441	0.00807778
O14639	0.081727	-0.00731686	0.0196629	-0.174331	-0.0537598	-0.066683	-0.0601094	0.038734	0.0344662	0.303674	0.287675	0.148212	0.230049	0.072853	-0.00364741	-0.110952	0.130669	0.114891	0.0674246	0.212773
O14641	-2.20155	-2.28114	-2.42075	-1.84399	-1.5865	-1.46485	-1.86413	-1.88115	-1.9615	-0.940874	-4.13722	-4.4475	-3.79915	-1.66307	-2.46431	-2.37255	-2.30453	-1.73926	-2.2284	-3.71936
O14646	-0.349458	-0.304855	-0.348676	-0.357149	-0.295197	-0.27577	-0.449097	-0.348301	-0.223276	0.00254288	0.225758	0.259329	0.357202	0.199076	0.330745	0.345742	-0.0914232	0.35646	0.524541	0.672356
O14647	-0.40315	-0.417545	-0.797862	-0.955753	-0.978662	-0.762445	-0.741339	-0.899446	-1.01908	-0.366419	0.335956	0.0669869	0.105063	-0.0789769	-0.07489	-0.0403577	-0.367167	0.0414286	0.217553	0.468724
O14737	0.815108	0.690035	0.6972	1.42121	1.29942	1.29993	1.30791	1.413	1.34771	1.17138	-0.767982	-1.10355	-1.1921	-0.99629	-1.4075	-1.22261	-1.25681	-0.737205	-1.05848	-1.16296
O14744	0.149917	0.146743	0.34342	0.288964	0.357636	0.380252	0.360501	0.357997	0.44202	0.187011	-0.0783222	-0.0169398	-0.115249	-0.0327046	-0.0170417	0.148018	0.404969	0.339717	0.0502584	-0.194564
O14745	0.466662	0.558996	0.487666	0.445894	0.465169	0.362803	0.415519	0.5169	0.479096	0.404245	0.827353	1.14208	0.805709	0.298136	0.0379372	0.237943	-0.0855295	0.37337	0.566014	0.321176
O14776	0.403015	0.382404	0.373022	0.211667	0.297952	0.289844	0.277563	0.44647	0.456222	0.21587	0.328496	0.280051	0.163837	0.334023	0.214499	0.217652	0.120247	0.6461	0.651099	0.459968
O14777	0.508685	0.507048	0.523586	0.0133032	0.106829	0.060192	0.0996448	0.452254	0.461361	0.302086	0.712011	0.476552	0.443139	-0.732167	-0.718101	-0.758873	-0.641119	-0.219215	-0.324916	-0.282385
O14787	-0.48945	-0.457389	-0.423121	-0.291151	-0.330067	-0.339038	-0.304026	-0.527087	-0.455605	-0.694688	-1.72693	-0.468459	-0.957851	-2.61209	-1.85066	-2.39331	-2.14873	-2.16668	-1.95991	-3.76242
O14802	-0.85373	-1.07814	-0.838751	-0.980091	-0.899806	-1.0811	-1.12479	-0.707185	-1.27951	-0.97049	-1.40786	-1.07112	-0.892263	-0.97466	-0.715226	-0.457443	-0.270139	-0.980266	-1.03678	-0.912
O14908	0.351506	0.135349	0.313548	0.156669	0.222267	0.114406	0.218691	0.417809	0.386047	0.0857852	0.0327091	-0.00838791	-0.136188	-0.329431	-0.31187	-0.191982	-0.42776	-0.0756445	-0.337631	-0.254789
O14929	-0.154437	-0.179722	-0.0632545	0.123456	0.0700218	0.102148	0.189851	-0.0990442	-0.0354964	-0.126384	-1.00577	-1.39305	-0.963454	-1.13456	-1.07448	-0.954943	-1.76238	-1.14202	-1.09912	-1.4145
O14936	-0.018903	0.0899657	0.0144209	-0.148398	-0.189953	-0.229109	-0.255521	-0.0446439	-0.150561	0.147943	-0.0593561	-0.0267758	-0.152552	-0.170991	-0.269491	-0.306377	-0.172046	-0.0610764	0.105189	0.181461
O14964	0.122647	0.150327	0.0715494	0.199197	0.202183	0.316661	0.22563	0.186727	0.0679955	0.194848	0.612036	0.469834	0.127198	0.000436916	-0.14586	-0.143552	0.0970002	0.183167	0.232519	0.00749732
O14965	1.14697	1.19558	1.12968	-1.51086	-1.36764	-1.46699	-1.33454	-0.886713	-0.98415	-0.962497	2.11289	2.08426	2.17986	-0.47699	-0.24689	-0.469917	-0.350109	-0.147586	-0.363858	-0.927513
O14974	0.22979	0.112075	0.051454	0.0527698	0.0876693	-0.0433616	-0.00430503	0.0712902	-0.00568169	0.0907101	-0.741287	-0.636187	-0.354368	-0.817193	-0.649522	-0.818843	-0.814739	-0.48464	-0.442281	-0.75697
O14979	1.26387	1.18428	1.22014	0.938721	0.923112	0.975707	0.851049	1.24889	1.07983	0.8761	2.02973	1.73011	1.63573	1.36906	1.21538	1.08415	0.809355	1.56587	1.498	1.63994
O14980	1.00349	0.938264	1.0892	1.25123	1.14381	1.25891	1.21836	1.13914	1.20745	0.930165	1.08319	0.78975	0.94488	0.449549	0.406545	0.433959	0.983468	0.909732	0.878084	0.894365
O15014	-1.68046	-1.95295	-2.2908	-1.88001	-1.73466	-1.94687	-1.62818	-1.65443	-1.77908	-1.51748	0.285316	0.159388	0.443609	0.201612	0.00405072	0.0506184	0.0693249	0.514785	0.547914	0.399654
O15042	0.389377	0.31435	0.237618	0.174135	0.193404	0.200781	0.208971	0.244067	0.212166	0.179994	1.04611	0.950867	1.14608	0.818881	1.07495	1.06494	0.562052	0.836548	1.19319	1.24659
O15047	-1.69238	-2.16663	-1.82401	-1.65218	-1.98842	-1.78892	-2.08951	-2.06172	-1.68804	-2.39195	-1.01591	-1.06402	-1.20531	-1.49353	-1.69299	-1.49809	-1.79164	-1.41323	-1.64709	-1.03643
O15067	0.158454	0.235618	0.158795	0.416658	0.375174	0.348502	0.425026	0.518182	0.521225	0.264357	-0.742599	-0.832584	-0.771191	-1.04177	-1.08567	-0.751206	-0.448691	-0.52216	-0.604717	-0.897743
O15143	0.561308	0.300999	0.263034	0.622041	0.491166	0.594518	0.566172	0.264601	0.331798	0.606972	-0.297681	-0.616558	-0.247979	0.189528	0.188559	0.123872	0.307597	0.0977361	0.314981	0.280645
O15162	-2.06611	-1.88345	-1.24297	-1.89793	-1.78764	-1.44788	-1.7386	-1.67793	-1.92434	-1.14042	-2.34075	-3.24105	-3.16172	-2.65273	-2.55394	-2.00998	-2.61386	-2.3808	-3.55855	-2.74073
O15213	-0.071944	0.0828248	-0.146309	-0.189587	-0.114545	-0.12146	-0.191788	0.0227788	0.00036905	-0.0705984	0.427212	0.509875	0.395958	0.403961	0.272223	0.254348	-0.0470116	0.538712	0.564963	0.420129
O15226	-0.554648	-0.566023	-0.647588	-0.607556	-0.707929	-0.602967	-0.608073	-0.461137	-0.602415	-0.777044	0.245254	0.363249	0.506945	0.398427	0.229431	0.345891	0.0469259	0.419467	0.403035	0.289144
O15231	0.30127	0.336814	0.102531	-0.158274	-0.0880031	-0.200397	-0.0963576	0.216975	0.19961	0.213234	0.213175	-0.207101	-0.588256	-0.762822	-0.816187	-0.68257	-0.855985	-0.55822	-0.802573	-0.86598
O15234	-0.0265866	0.26354	0.402561	0.275805	0.21803	0.314176	0.358257	0.300853	0.281361	-0.214416	-0.14316	-0.00455605	-0.474223	0.716723	0.636837	0.665302	0.476678	1.09101	1.16131	0.483457
O15240	-0.301493	-0.0699908	-0.202379	-0.265664	-0.0950849	-0.0794636	-0.0331288	-1.18351	-0.823992	-0.25289	1.60567	1.88617	1.55154	0.586491	0.851524	0.392981	0.346398	-0.0762933	0.352456	0.325039
O15269	0.409942	0.426589	0.469485	0.0300033	0.0291902	0.0445882	0.0820722	0.0496773	0.0752205	-0.100274	0.269493	0.946138	0.401609	0.652613	1.08843	1.00893	1.2349	0.234298	0.362015	0.0940487
O15305	0.0963215	0.223758	0.266894	0.63664	0.644339	0.697781	0.641518	0.507897	0.478416	0.269655	-1.22024	-1.28375	-1.35437	-0.364163	-0.656953	-0.603992	-0.374206	-0.532807	-0.659928	-1.06873
O15347	0.843187	0.690355	0.701925	0.485855	0.447678	0.42467	0.410938	0.666635	0.402874	0.513791	1.06813	0.968405	1.47594	0.635837	0.805411	0.769626	0.51004	1.18398	1.37556	1.76161
O15355	0.836374	0.890441	0.923978	1.04307	1.09346	1.09179	1.09147	1.18271	1.11919	0.870514	0.162072	0.152032	0.30627	0.169269	0.0657893	0.19571	0.311731	0.588617	0.711266	0.174511
O15357	-0.494339	-0.495591	-0.481127	-0.443987	-0.429639	-0.490025	-0.462805	-0.419088	-0.463031	-0.37162	-0.151524	-0.334158	-0.303742	-0.538841	-0.457804	-0.309544	-0.20964	-0.347528	-0.466247	-0.861374
O15371	0.582078	0.586914	0.677168	0.85515	0.83847	0.848044	0.843126	0.909184	0.831039	0.408358	0.695508	0.725505	0.632583	0.994418	0.951912	0.685806	0.579553	0.955423	1.18986	1.14909
O15446	0.684745	0.572448	0.57951	0.568575	0.584053	0.585919	0.604404	0.627658	0.517516	0.341142	0.853978	0.889608	0.633064	0.884209	0.770755	0.627961	0.684834	0.89718	0.828457	0.409443
O15479	0.180088	0.176391	0.173377	0.336677	0.323755	0.284014	0.272586	0.188538	0.306177	0.214476	0.912264	1.25918	1.29016	1.79508	1.51593	1.52853	1.07725	1.75232	1.77846	1.86693
O15498	0.27022	0.23367	0.293717	1.17532	0.958668	0.954712	1.01709	1.29282	1.21005	1.2535	-1.05871	-1.00328	-1.05021	-1.21977	-1.31578	-1.13551	-1.18322	-0.432204	-0.987394	-1.31096
O43143	0.827711	0.7675	0.754179	0.6826	0.655396	0.701704	0.751983	0.657085	0.642538	0.41302	0.72547	0.666739	0.927194	0.771806	0.772416	0.798744	0.764414	0.866435	0.985723	1.04199
O43148	0.735936	0.735492	0.671685	0.600623	0.65761	0.639748	0.706738	0.514952	0.510804	0.469708	1.10069	1.21041	1.36489	1.43605	1.18327	1.17732	1.13955	1.48625	1.46468	1.40871
O43159	0.0653825	-0.0883954	-0.148143	-0.0456476	0.0207977	-0.108065	-0.0584844	-0.00392335	-0.0114873	0.0886601	0.839547	0.963196	1.04853	0.473688	0.452975	0.458992	0.307892	0.549527	0.616599	0.609225
O43166	-0.78829	-0.855166	-1.03521	-1.33373	-1.32237	-1.19213	-1.30726	-1.58944	-1.3138	-1.27252	-0.253286	-0.185043	-0.224244	-1.25845	-1.22219	-0.911874	-1.1169	-1.04484	-0.793016	-0.493935
O43175	1.29397	1.37519	1.47665	1.57869	1.53721	1.62901	1.56573	1.68497	1.61653	1.55938	1.28891	1.30232	1.31241	0.915086	1.11541	1.02368	1.51115	1.07053	0.983231	1.41039
O43242	0.890043	0.941762	0.957723	1.05253	1.04588	1.07424	1.10158	1.05857	1.08923	0.90707	-0.283605	-0.0587095	-0.737057	-0.60709	-0.147022	-0.584465	-0.194904	-0.470072	-0.512908	-0.848265
O43251	-0.296935	-0.415822	-0.361387	-0.391799	-0.350059	-0.438071	-0.550977	-0.257638	-0.261378	-0.0896232	0.904011	0.836123	0.969399	0.918858	0.8251	0.807071	0.375322	1.3057	1.29783	1.28346
O43252	0.36444	0.383686	0.440263	0.49117	0.483848	0.492019	0.469882	0.72714	0.658395	0.547256	-0.552253	-0.23505	-0.604943	-0.648873	-0.693415	-0.556393	-0.295068	-0.310415	-0.258427	-0.487146
O43264	-0.126071	-0.112409	-0.140298	-0.205669	-0.325701	-0.0606804	-0.198573	0.0505855	-0.0139632	0.260903	-0.842112	-0.700856	-0.282578	-0.740356	-0.789498	-0.868842	-0.717458	-0.965767	-1.15645	-1.30299
O43290	0.335564	0.317092	0.225398	-0.00702862	0.117195	-0.00531135	0.121099	0.231265	0.169578	0.0327124	0.231573	0.24886	0.312957	0.16263	0.0133953	-0.00961982	-0.0666873	0.331158	0.404443	0.156078
O43347	-0.48374	-0.536042	-0.829891	-0.418036	-0.581567	-0.439469	-0.516212	-0.924214	-0.900095	-0.426719	-0.224432	0.172485	0.0440119	0.0660859	0.0615199	-0.00664838	-0.472082	-0.202355	0.230035	0.33614
O43390	1.83624	1.75644	1.81094	1.51807	1.55501	1.60873	1.60008	1.64619	1.56438	1.49703	2.89411	2.95229	3.09047	2.85424	2.70054	2.64179	2.26056	2.82749	2.8756	3.10862
O43395	0.43429	0.442333	0.406928	0.254102	0.367285	0.302718	0.250263	0.323308	0.273283	0.287349	-0.11368	0.0436808	-0.0693092	-0.0964701	-0.0151114	-0.167259	-0.205606	0.00441746	0.00976558	-0.262029
O43396	0.911143	0.899769	1.0111	1.26542	1.30243	1.35486	1.22212	1.24867	1.33408	1.03707	0.313561	0.370714	0.551541	0.304784	0.165576	0.149215	0.331206	0.404397	0.444023	0.367483
O43414	-0.374853	0.314759	0.292816	-0.0788477	0.601971	-0.0583783	-0.156072	-0.322006	0.44568	0.822134	0.74027	0.760453	0.916618	0.900101	0.987202	0.869939	0.91922	1.11233	1.01607	1.4262
O43491	0.603242	0.517089	0.446454	0.113844	0.125599	0.116456	0.110152	0.294829	0.244903	0.0201825	0.295216	0.49027	0.473347	0.134424	0.160125	-0.0732153	-0.0428456	0.136051	0.398966	0.113162
O43592	-0.22061	-0.169527	-0.141632	-0.0153664	0.0551598	0.0070271	-0.0151816	-0.0461534	0.109889	-0.0168224	-2.04529	-1.22908	-1.9918	-1.91783	-2.05799	-2.00998	-1.43351	-1.73311	-1.87405	-1.81813
O43615	0.618607	0.566858	0.534967	0.0918559	0.167071	0.0981743	0.128693	0.210164	0.0988524	-0.0720882	0.0567633	-0.239547	-0.0427821	0.0998634	0.0108399	0.147419	-0.0440006	-0.815207	-0.740928	-0.202265
O43663	0.361035	0.353978	0.418797	-1.12087	-1.12919	-1.11145	-0.952987	-0.713303	-0.762592	-0.711347	0.251028	0.23954	0.00748601	0.130874	0.401742	0.485071	0.152313	0.0942805	0.0628731	-0.0708391
O43683	-0.363291	-0.298492	-0.513863	-1.45926	-1.40782	-1.28453	-1.26336	-1.11418	-1.12575	-1.05295	1.73412	1.77595	1.68556	-1.20837	-1.05471	-0.881617	-0.962492	-0.652521	-0.752669	-1.31898
O43684	0.543288	0.427577	0.446818	0.349996	0.279863	0.283506	0.380064	0.20665	0.263761	0.186314	1.31939	1.14313	1.15175	0.257651	0.220612	0.276837	0.268304	0.242694	0.270851	0.1545
O43707	1.53106	1.44431	1.43485	1.07677	1.07124	1.10645	1.12099	1.12297	1.01727	0.796929	1.11337	1.00011	0.79816	0.180743	0.101072	0.173952	0.748133	0.451459	0.411075	0.112613
O43709	-0.688399	-0.745086	-0.976452	-0.860633	-0.750261	-0.783584	-0.758782	-0.564886	-0.640404	-0.66015	-0.405956	-0.340584	-0.327628	-0.408425	-0.393642	-0.238177	-0.49236	-0.125807	-0.264368	-0.850684
O43719	0.095166	-0.0233408	-0.123274	-0.0253376	-0.00703648	-0.131024	-0.0596217	0.127919	0.270275	0.0422772	0.424406	0.492963	0.465171	0.578832	0.505756	0.592121	0.13793	0.525361	0.936795	1.04703
O43747	0.339961	0.401267	0.453849	0.364336	0.420015	0.412882	0.405767	0.317738	0.495	0.0759289	-0.0997412	-0.36658	-0.501473	-1.21216	-0.710064	-1.04241	-0.820006	-0.86143	-0.906474	-1.24458
O43776	0.439222	0.546582	0.565798	0.572491	0.603135	0.612549	0.683097	0.63884	0.742407	0.500103	0.406705	0.723561	0.547866	0.602484	0.578839	0.603934	0.601563	1.04067	1.16137	0.947278
O43795	0.308195	0.24223	0.20992	-0.0322228	-0.0996838	-0.0449367	-0.0498188	-0.104565	-0.0545782	-0.270989	-0.337772	-0.564344	-0.114493	0.232005	0.365002	0.27295	0.51559	-0.728092	-0.701216	-0.555443
O43809	0.457582	0.36342	0.385502	0.882078	0.640685	0.595951	0.753638	0.878315	0.744722	0.740466	-0.500973	-0.201033	-0.414489	-0.0643389	-0.0911541	-0.196916	-0.369234	0.192085	0.12915	-0.0246389
O43815	-0.0830192	-0.0594631	-0.0882222	-0.0480279	0.0481051	0.0266578	-0.0571207	-0.0725207	-0.038581	0.105892	-0.394567	-0.399746	-0.582497	-0.887198	-0.785874	-0.975664	-0.630945	-0.630436	-0.69348	-0.698294
O43818	0.55979	0.613785	0.527374	0.360668	0.393602	0.385749	0.493272	0.403013	0.481736	0.207073	0.356998	0.370124	0.581669	0.906934	0.652105	0.498726	0.618137	0.753636	0.840034	0.600875
O43823	-0.040852	-0.0951735	-0.278689	-0.249138	-0.151658	-0.158374	-0.246612	-0.335984	-0.192802	-0.245112	1.00395	0.996082	0.757533	0.81661	0.731299	0.682275	0.254239	0.920558	1.03786	0.96302
O43865	0.349213	0.338836	0.376599	0.383872	0.265062	0.375058	0.395916	0.4976	0.477723	0.16322	0.435674	0.356681	0.554484	0.202118	0.212678	0.174825	0.315029	-0.0261642	0.0610298	0.637369
O60216	-0.154063	-0.146132	0.00124174	-0.399225	-0.419321	-0.310665	-0.22171	-0.272137	-0.115242	-0.218693	-1.24559	-1.08185	-1.00908	-0.691903	-0.765205	-0.717202	-0.631607	-1.10978	-0.966735	-1.38475
O60231	-0.512036	-0.618474	-0.617706	-0.525559	-0.520651	-0.553675	-0.586005	-0.538427	-0.575546	-0.524314	-1.08594	-1.19957	-1.61153	-1.1618	-1.42572	-1.36485	-1.21707	-1.40261	-1.14287	-1.0738
O60264	0.427642	0.373191	0.296866	0.190679	0.16989	0.231398	0.257364	0.148303	0.167202	0.224894	0.0462928	-0.108053	0.10333	0.443547	0.538502	0.500481	0.567503	-0.184839	-0.297791	-0.0314499
O60271	-0.338175	-0.311045	-0.318671	0.0118755	0.010763	-0.0239724	-0.0220704	0.0683505	-0.0938142	-0.161533	-1.05871	-1.89055	-0.469232	-1.74859	-1.19189	-1.09245	-1.53009	-1.59281	-1.2284	-1.22562
O60279	0.310606	-0.136525	-0.24886	-0.259031	-0.588971	-0.426941	-0.520903	-0.564075	-0.478311	-0.72628	1.65857	1.93488	1.94456	0.484771	0.830424	1.14562	0.694681	1.04143	1.13951	1.47801
O60282	-0.230234	-0.46485	-0.695067	-0.229553	-0.405636	0.0501461	-0.239966	-0.440573	-0.453839	0.161173	-0.297681	-0.308735	0.102384	0.234793	-0.0878029	0.246356	-0.72379	0.364792	0.27795	0.103075
O60287	-0.500488	-0.615158	-0.688187	-0.750426	-0.756336	-0.864124	-0.722302	-0.760747	-0.747062	-0.801278	-0.745932	-0.415166	-0.102037	-0.35905	-0.271391	-0.396303	-0.402709	-0.313362	-0.229348	-0.618053
O60306	-0.362993	-0.352459	-0.400753	-0.435693	-0.475971	-0.437635	-0.480359	-0.606038	-0.60425	-0.506693	-0.372718	-0.598292	-0.247002	0.28138	0.0716169	0.379058	-0.0216313	0.36643	0.233157	0.162054
O60318	-1.42536	-0.941753	-1.28271	-1.17547	-1.3128	-1.44788	-1.28315	-0.978301	-0.9428	-0.824269	-0.379519	-0.692612	-0.300193	-0.627197	-0.651995	-0.137703	-0.45267	-0.0454736	-0.646175	-1.09946
O60333	-0.867181	-0.791797	-0.834314	-0.986925	-0.841158	-0.761135	-0.644726	-0.785859	-0.787395	-0.253865	-0.775349	-1.00158	-0.984185	-1.21216	-1.37719	-1.14136	-1.72238	-0.949033	-0.999001	-0.916047
O60341	0.160427	0.16483	0.112288	0.0520477	0.101472	0.114882	0.0390414	0.0606135	0.127934	0.0973526	-0.165975	-0.170659	0.334703	-0.406976	-0.14586	-0.17092	0.179994	-0.352235	-0.32589	-0.055274
O60343	-1.08073	-0.989271	-1.31223	-1.14993	-1.04755	-1.03363	-1.1971	-1.01275	-1.01338	-0.600636	-1.65722	-1.95811	-5.06219	-2.04055	-2.2771	-1.54764	-1.92796	-1.84807	-2.71055	-2.79559
O60506	1.4001	1.38304	1.44358	1.39691	1.40354	1.48015	1.42919	1.43853	1.36638	1.15058	2.92747	3.13677	3.02425	3.03096	2.92828	2.91889	2.44015	3.14301	3.12219	3.12452
O60524	0.650935	0.704778	0.608511	0.65556	0.623489	0.691491	0.619481	0.746128	0.68812	0.554187	-0.033652	-0.00838791	0.0498175	0.0477074	-0.0811237	-0.0185252	-0.212977	0.253014	0.189067	0.157162
O60551	-0.891028	-0.820567	-1.14448	-0.741813	-0.765096	-0.675909	-1.0619	-1.00118	-0.578167	-0.288416	0.137111	0.45445	0.310146	0.232935	0.271789	0.324711	-0.0115742	0.631168	0.767493	0.60681
O60563	0.045778	0.063196	0.00935567	0.0518254	0.0137536	-0.00361255	0.126395	-0.353197	-0.297871	0.218075	-2.26275	-2.31505	-2.23211	-2.19705	-2.0277	-1.79218	-2.37365	-1.98027	-2.25599	-3.06086
O60566	1.1596	1.29596	1.44049	-0.221471	-0.0586469	-0.367881	-0.203682	0.670086	0.693856	-0.0838315	1.35717	1.31047	1.30355	-1.29016	-1.39404	-1.2431	-1.2935	-0.813352	-0.962833	-1.66216
O60664	1.00567	0.996082	1.02752	1.18848	1.09039	1.19644	1.14175	1.21865	1.16691	1.08378	-0.150087	-0.204838	-0.518692	-0.760758	-0.811994	-0.782791	-0.801135	-0.177917	-0.178851	-0.674961
O60684	-0.867181	-0.787892	-1.01164	-0.624203	-0.838704	-0.764195	-0.734057	-0.708977	-0.783694	-0.745352	-0.913468	-1.46846	-1.36175	-1.66307	-1.6998	-1.50184	-1.71957	-1.63808	-1.77494	-1.52142
O60701	0.0339378	0.136808	0.153328	0.362237	0.406898	0.419008	0.39537	-0.0228258	-0.0156679	0.0463571	-0.604604	-0.513128	-0.577835	-0.450539	-0.310405	-0.340075	-0.0210742	-1.00137	-0.870051	-0.599194
O60716	0.295776	0.229523	0.178028	-0.16914	-0.139589	-0.186573	-0.0765807	0.102692	0.0968047	0.00244389	-0.0202208	0.0768664	0.065033	-0.141192	-0.0793922	-0.098399	0.0290965	-0.169619	-0.183849	-0.344766
O60732	-0.0101495	-0.128643	-0.16821	0.199197	0.0825457	0.130236	0.241746	0.339267	0.419426	0.235717	-0.677784	0.092057	-0.653929	-1.07121	-0.836532	-0.850785	-0.82567	-1.27647	-1.28269	-1.13793
O60763	0.041465	0.103632	0.0720447	0.0534694	0.150121	0.0567025	0.154081	-0.0400685	0.0176547	0.0293496	0.00225854	-0.0356859	0.25699	-0.474977	-0.498225	-0.371818	0.0360805	-0.225919	-0.298587	-0.449895
O60783	-0.897915	-0.671301	-0.995039	-1.24258	-1.05522	-1.28077	-0.985337	-1.2524	-1.21453	-1.13681	-2.06322	-2.04991	-2.61153	-0.981115	-1.38402	-1.21643	-1.62962	-1.95141	-2.18004	-2.35561
O60784	-0.233002	-0.0960868	-0.192882	-0.0937925	-0.0514995	-0.176688	0.0704531	-0.330384	-0.289138	-0.226198	-1.71272	-2.60878	-2.49334	-1.9055	-2.31578	-1.80835	-1.99787	-2.15841	-2.18004	-2.18477
O60828	0.737357	0.812032	0.668099	0.761911	0.662988	0.690294	0.773029	0.91185	0.789204	0.471642	-0.145784	-0.348334	-0.568199	-0.362476	-0.416441	-0.444387	-0.296955	0.139241	0.29943	-0.498479
O60832	0.460142	0.427001	0.433348	0.417455	0.472395	0.410197	0.407135	0.317235	0.327547	0.178384	0.838104	0.963848	0.94848	0.981923	0.974534	0.70655	0.62247	1.11425	1.11125	1.26766
O60869	0.183716	0.12899	0.0914521	0.789502	0.611694	0.529444	0.612536	1.41797	0.991216	1.01501	0.672848	1.1604	0.92574	1.56089	1.11776	1.0803	0.85552	1.69102	1.51888	0.960125
O60870	-0.689394	-0.783443	-0.837764	-0.620656	-0.518936	-0.660347	-0.539824	-0.832471	-0.703698	-0.571572	0.677712	0.234036	0.124736	-0.259238	-0.199102	-0.239742	-0.369896	-0.256476	-0.295516	-0.160799
O60884	0.756827	0.791489	0.953593	0.894626	0.978445	1.02007	1.02666	0.786279	0.872369	0.550162	0.175462	0.165592	0.201562	0.290979	0.000756549	0.0323267	0.545075	0.23093	0.0803504	0.378411
O60885	-0.105428	-0.0647752	-0.250829	-0.340214	-0.120665	-0.282382	-0.226218	0.000235062	0.00725324	0.137995	-0.151524	-0.250094	-0.955058	-0.767995	-0.612935	-0.680063	-0.58571	-0.200232	-0.129413	-0.482638
O60934	-0.356555	-0.384319	-0.428164	-0.427922	-0.546703	-0.479152	-0.472385	-0.396585	-0.521584	-0.514365	-0.781517	-0.504083	-0.829527	-0.379003	-0.547025	-0.441141	-0.651589	-0.269773	-0.423391	-1.00269
O75083	0.640477	0.720429	0.788779	1.04106	1.01498	1.11726	1.03711	0.890187	0.917599	0.819741	-0.750937	-0.650753	-0.474556	-0.256495	-0.222186	0.0642169	0.344045	0.195798	-0.195313	-0.126166
O75131	0.293781	0.320661	0.423131	0.609289	0.624414	0.712702	0.545826	0.666289	0.528107	0.486569	0.259743	0.269913	0.252854	0.284074	0.449684	0.218285	0.78506	0.371333	0.219057	0.500545
O75146	-0.215412	-0.165592	-0.24577	-0.292505	-0.271552	-0.271142	-0.262613	-0.427235	-0.30752	-0.232426	-0.0180927	0.28321	0.0670955	-0.159353	-0.238815	-0.0513132	0.149909	0.200949	-0.135165	-0.490159
O75150	-0.29274	-0.232977	-0.329978	-0.302701	-0.247944	-0.332254	-0.297324	-0.211667	-0.302243	-0.299216	-1.42763	-1.40455	-1.57676	-1.43709	-1.50459	-1.40531	-1.59826	-1.62582	-1.60797	-1.59042
O75152	-0.169488	-0.0971113	-0.162903	-0.129706	-0.164274	-0.145584	-0.144763	-0.316304	-0.310465	-0.276477	0.342185	0.450032	0.436433	0.588672	0.372012	0.292296	0.131302	0.319442	0.439768	0.446361
O75153	0.170542	0.185191	0.154754	0.350673	0.382129	0.460556	0.314376	0.64189	0.552077	0.309476	-0.461745	-0.567081	-0.537865	-0.384243	-0.387012	-0.362053	-0.405791	0.0342331	0.0424047	-0.472037
O75165	-0.208134	-0.339542	-0.233443	-0.53386	-0.56687	-0.524771	-0.456007	-0.455444	-0.519273	-0.583986	-0.220236	-0.289958	-0.794152	-0.899372	-0.814207	-0.668947	-0.387549	-0.828263	-0.763021	-0.629399
O75175	-0.366869	-0.392554	-0.453646	-0.282381	-0.392079	-0.321252	-0.321519	-0.150711	-0.216399	-0.253377	-0.666325	-0.820012	-1.02656	0.0296269	-0.413082	-0.271416	-0.0848501	0.355199	0.0581205	0.153184
O75179	-1.3028	-1.44495	-1.12267	-1.55554	-1.30872	-1.28615	-1.06418	-1.32166	-1.17308	-1.15076	0.506767	0.658745	0.595548	0.791001	0.718835	0.727583	0.269595	1.07615	1.07975	1.01496
O75323	0.88113	0.712688	0.848707	0.48764	0.457296	0.491819	0.429932	0.345201	0.247134	0.496168	0.235076	-0.1228	0.0196066	0.581024	0.752175	0.754372	0.302413	-0.00599673	0.00216409	0.391627
O75340	0.843875	0.679921	0.876125	1.16549	1.20857	1.23843	1.04302	1.33865	1.21168	0.991613	1.37474	1.38928	1.52678	1.13386	0.93873	1.1986	1.03125	1.15193	1.29516	1.18895
O75351	0.166628	0.237643	0.187667	0.274853	0.208451	0.329947	0.186388	0.319104	0.286432	0.282491	-0.235396	-0.396395	-0.410657	-0.592191	-0.589049	-0.515995	-0.445675	-0.786256	-0.637985	-0.259924
O75362	-0.208669	-0.417545	-0.384986	-0.641352	-0.379719	-0.537058	-0.476937	-0.869072	-0.990002	-0.720876	-2.69864	-2.86254	-2.88162	-1.59714	-2.22464	-2.85798	-1.71957	-2.3335	-2.91965	-2.59736
O75367	0.912396	0.825612	0.855408	0.428883	0.508645	0.555806	0.461514	0.382962	0.333684	0.418618	-0.571362	-0.00838791	-0.702292	0.367732	0.524788	0.19513	0.443782	0.121696	0.386308	0.150284
O75369	1.11477	1.09772	1.0822	0.75412	0.762512	0.851658	0.840319	1.05205	1.0069	0.877828	1.12833	1.11021	0.922869	0.69707	0.68276	0.655375	1.29163	0.981407	0.85933	0.524147
O75390	1.60601	1.48808	1.59754	1.14493	1.10352	1.14425	1.28077	0.849543	0.90869	0.614947	-0.21158	-0.19745	0.0935813	1.07526	1.2904	1.16511	1.45563	-0.203708	-0.218747	0.348
O75396	0.406233	0.247868	0.344868	0.582333	0.478705	0.420131	0.437864	0.50504	0.338437	0.438524	-0.177519	-0.244811	-0.243712	0.730725	0.838152	0.859558	0.91158	0.0605906	-0.252685	-0.418263
O75400	0.204334	0.0803858	-0.0318193	0.0396816	-0.0560791	-0.0484298	-0.0311195	-0.0555477	-0.0680492	0.0226005	1.20246	1.11782	1.32224	1.11057	1.10637	1.20266	0.666158	1.0154	1.2834	1.36631
O75439	0.538225	0.434052	0.367664	0.231244	0.19051	0.246351	0.270311	0.118579	0.171595	0.052353	-0.302994	-0.353523	-0.143801	0.730923	0.913535	1.07408	0.978406	-0.687187	-0.692349	-0.117519
O75475	1.45346	1.28019	1.29322	0.961115	0.991116	0.926976	1.00025	0.943768	0.966977	1.02365	0.877494	0.835493	0.618772	0.400188	0.6395	0.531586	0.451441	2.25325	2.36306	1.97945
O75489	0.504818	0.358295	0.263862	0.163351	0.129064	0.102934	0.183651	-0.117394	0.0157443	0.123821	1.12166	0.992891	1.0082	0.78784	1.19889	1.07465	0.934714	0.282161	0.324791	0.757331
O75494	1.08686	0.981242	0.896238	0.707495	0.823176	0.709596	0.768176	0.743236	0.694851	0.626298	1.41429	1.29858	1.74984	1.18429	1.37055	1.58948	0.912802	1.08576	1.3677	1.30479
O75521	0.407816	0.311124	0.345476	0.0208178	0.155399	0.103413	0.147739	0.0238583	-0.13633	0.103457	-0.34897	-0.881153	-2.03834	-0.290162	0.169082	0.198603	0.0573387	-2.10978	-1.82985	-1.912
O75525	2.19805	2.1281	2.28604	1.88518	2.07517	1.80463	1.76647	1.59835	1.72082	1.64862	1.57438	1.5551	1.10863	1.28295	0.946923	0.539822	0.66752	0.9744	0.998083	1.62346
O75530	-0.136853	-0.121285	-0.154766	-0.272327	-0.239493	-0.276269	-0.28395	-0.0957793	-0.13244	-0.318297	-1.27662	-0.948267	-0.493345	-0.543611	-0.839347	-1.06721	-0.847399	-0.815207	-0.823648	-0.687877
O75533	0.749763	0.629434	0.721981	0.644886	0.653318	0.690893	0.747246	0.764044	0.718415	0.553123	0.508992	0.462901	0.351497	0.744603	0.64779	0.574261	0.563275	1.06081	1.05647	1.06659
O75534	0.42011	0.442082	0.452355	0.704503	0.694635	0.749301	0.629198	0.820775	0.811454	0.508321	1.09888	1.22732	1.38517	1.85459	1.72495	1.67331	1.25847	1.9921	1.95598	1.95284
O75569	0.228407	0.394236	0.281617	0.14927	0.225437	0.175241	0.235202	0.188378	0.180633	0.166285	0.146238	0.437023	0.155905	0.054035	0.0690457	-0.141356	-0.0530526	0.0598526	0.0940722	0.532661
O75616	0.699648	0.622822	0.557276	0.125915	0.160805	0.250177	0.22169	0.106171	0.0978996	0.197296	-0.614126	-0.689679	-0.462416	-0.308599	-0.163894	-0.374027	-0.331905	-0.999125	-1.13984	-0.89564
O75643	0.771321	0.691983	0.750727	0.658291	0.631285	0.675339	0.69516	0.562622	0.633627	0.284607	0.546185	0.558981	0.587811	0.780956	0.726153	0.706198	1.11008	0.844171	0.878947	0.69368
O75663	0.24161	0.402477	0.562894	0.544327	0.635658	0.618754	0.632039	0.558186	0.609694	0.343866	0.19888	0.266746	0.33013	0.221503	0.184407	0.383859	0.224526	-0.153269	-0.176081	-0.207835
O75683	0.603135	0.449451	0.323584	0.377623	0.440422	0.338139	0.279626	0.581589	0.531273	0.503771	0.197426	0.325582	0.358577	0.492628	0.179233	0.198287	-0.223169	0.617227	0.514067	0.380084
O75691	-0.55031	-0.595706	-0.568012	-0.651153	-0.782303	-0.645142	-0.801347	-0.915424	-0.722021	-0.809351	0.553011	0.648051	0.829467	0.516499	0.382606	0.475616	0.224725	0.658653	0.634777	0.692967
O75717	-0.506837	-0.499616	-0.485401	-0.627555	-0.601754	-0.589276	-0.455927	-0.440892	-0.4551	-0.450158	-0.196143	-0.414359	-0.119829	-0.144666	-0.194049	-0.115544	-0.362631	0.209917	0.057	-0.37358
O75821	0.524161	0.63414	0.691576	0.759535	0.850245	0.856873	0.821828	0.880041	0.842693	0.625494	0.559325	0.888463	0.690323	0.860939	0.837051	0.816517	0.446448	1.17392	1.20357	0.962469
O75822	0.633131	0.717741	0.771106	1.00326	1.06311	1.00694	1.0526	0.948916	0.950404	0.66944	1.00653	1.61145	1.53852	1.31746	1.04742	0.989014	0.54733	1.4216	1.57989	1.52924
O75937	1.00667	1.05173	0.952111	1.16106	1.16243	1.07907	1.10356	1.26629	1.09868	1.1964	1.20607	1.37432	1.15418	0.804199	0.607047	0.568731	0.576255	1.23063	1.17841	1.07939
O75940	-0.224658	-0.376041	-0.18103	-0.0108045	-0.0484029	-0.00420321	0.0917636	-0.0914648	-0.111509	-0.0641492	0.104705	0.502215	0.272905	0.490031	0.223374	0.196867	0.11938	0.695869	0.638596	0.582275
O75962	-0.907611	-0.877752	-0.896164	-0.87696	-0.837332	-0.795344	-0.798295	-0.79411	-0.831424	-0.784835	-0.316365	-0.319274	-0.0935847	-0.791439	-0.620986	-0.637651	-0.542472	-0.52925	-0.510414	-0.789082
O76003	0.27635	0.327876	0.435758	0.589089	0.670071	0.654427	0.686915	0.731832	0.780479	0.441338	0.456159	0.660489	0.559702	0.247732	0.168148	0.100552	0.338315	0.308246	0.524054	0.477813
O76021	1.09539	1.03809	1.07908	1.20139	1.21832	1.19469	1.24494	1.18434	1.17147	0.788356	1.30932	1.33285	1.35411	1.68262	1.53719	1.51395	1.1855	1.68449	1.59675	1.51617
O76031	0.561259	0.406873	0.350732	0.0497579	-0.00386323	0.0208599	0.00854776	0.0150084	-0.0883019	-0.183265	-0.370479	-0.458748	-0.348717	1.04929	1.50025	1.46506	1.30951	-0.818711	-0.916598	-0.326727
O76094	0.976966	0.975868	0.967071	0.984253	0.960312	0.987523	0.996382	0.901939	0.936456	0.802051	0.370857	0.364691	0.642971	1.08131	0.737242	0.719884	0.667161	0.838378	0.764636	0.736643
O94776	0.362961	0.383146	0.316684	0.19159	0.246044	0.246967	0.235619	0.180994	0.12449	0.604879	0.107377	0.0377621	-0.155297	0.369847	0.473914	0.400538	0.728315	0.188579	0.132345	-0.0502618
O94804	-0.205462	-0.0239967	0.0115482	-0.246675	-0.119898	-0.344133	-0.14185	-0.513868	-0.435209	-0.522176	-0.235396	-0.162097	-0.101799	-0.426664	-0.669422	-0.541835	-0.306111	-0.0724047	-0.439906	-0.31697
O94822	-0.408549	-0.446797	-0.265886	-0.129974	-0.137525	-0.0214983	-0.207081	-0.0494042	-0.0151718	0.0693502	-0.64031	-0.136712	-0.345197	-0.523449	-0.523065	-0.619194	-0.222286	-0.249874	-0.253206	-0.137047
O94826	1.18738	1.03174	1.11114	0.574479	0.555993	0.656276	0.688508	0.499095	0.450402	0.304627	0.162394	-0.0402863	-0.075271	1.0945	1.04151	1.06833	1.42196	0.323576	0.154516	-0.113331
O94832	-0.360513	-0.46485	-0.518601	-0.634897	-0.680047	-0.614645	-0.655434	-1.09414	-0.908133	-0.820412	-0.845985	-0.998192	-0.721151	-1.2982	-1.15987	-1.02206	-0.88239	-1.58172	-2.37495	-1.73
O94851	-2.02031	-1.87633	-1.78354	-1.83739	-1.71023	-1.72618	-1.823	-2.05486	-1.88812	-1.98337	-0.362776	-0.315049	-0.391649	-0.100777	0.0690457	-0.0403577	0.0634805	-0.16254	-0.786967	-1.09601
O94874	0.250262	0.164707	0.149137	-0.0581368	-0.0655169	-0.0703893	-0.0768723	-0.12056	-0.160042	0.0377304	-1.14356	-1.19763	-1.21419	-1.65273	-2.0277	-1.82001	-1.9054	-1.9278	-1.85917	-1.40026
O94903	0.136193	0.0311394	0.024634	0.293962	0.357247	0.393748	0.185989	0.127249	0.248598	0.423014	0.121518	0.0733026	0.226382	-0.0333433	-0.249562	-0.144285	-0.456933	0.20003	0.255099	0.357011
O94906	0.162656	0.151955	0.144171	-0.106518	-0.0713557	-0.00715447	-0.0187646	-0.060001	-0.0675947	0.0212246	0.428638	0.306703	0.512049	0.467098	0.52916	0.540278	0.561431	0.264846	0.102786	0.387939
O94925	1.11967	1.08897	1.12821	0.539505	0.546957	0.601567	0.676741	0.0939393	0.146774	-0.0466859	-0.488811	-0.541226	-0.450753	1.31371	1.81006	1.54278	1.51558	-0.822265	-0.920753	-0.190576
O94992	-0.130216	-0.0672841	-0.0718808	-0.0253376	0.0888944	-0.0375968	-0.158507	-0.173573	-0.311131	-0.202443	0.354975	0.576575	0.578588	0.189528	-0.0020344	0.0527517	-0.26767	0.251464	0.173253	0.454807
O95071	-0.286247	-0.423467	-0.48974	-0.224006	-0.329535	-0.333795	-0.369975	-0.359618	-0.321732	0.00129797	-0.991967	-1.07006	-1.08033	-0.983058	-0.97145	-0.855819	-0.615818	-0.754132	-0.791199	-0.974561
O95104	-0.628812	-0.62536	-0.791705	-0.726045	-0.645569	-0.704421	-0.6318	-0.695336	-0.617867	-0.488994	-0.645925	-0.909535	-0.724318	-0.0586388	-0.263178	-0.488747	-0.420884	-0.177777	-0.285532	-0.358358
O95163	-0.799208	-0.808312	-0.824014	-0.506007	-0.460721	-0.527665	-0.581364	-0.609047	-0.470702	-0.288416	-1.52096	-1.73855	-1.73067	-1.8395	-1.76253	-1.77392	-1.33976	-1.66126	-2.42105	-1.09257
O95218	0.335285	0.264615	0.379403	0.639305	0.682083	0.675363	0.711524	0.577184	0.534348	0.512263	0.547474	0.842036	1.05581	0.974389	0.991384	1.34479	0.767148	1.00006	1.19022	1.67516
O95232	0.0186078	-0.168438	-0.168476	0.190137	0.136067	0.105331	0.0767954	-0.0821856	0.0439823	-0.11273	1.16774	1.36918	1.5163	1.07579	1.22112	1.28688	0.871866	1.04073	1.30589	1.62451
O95235	0.678236	0.691082	0.568455	-0.631778	-0.707301	-0.639102	-0.44153	-0.59877	-0.566411	-0.745352	1.08098	1.01216	0.865537	0.418326	0.55609	0.217707	0.526625	-0.0539882	-0.0758031	-0.355607
O95239	0.264238	0.227222	0.203914	0.155813	0.141588	0.135825	0.216642	0.0929581	0.099457	0.0200001	-0.0869927	0.00247611	0.00307035	0.506851	0.484545	0.589768	0.580934	0.486329	0.346224	0.0633095
O95292	1.43279	1.19537	1.27205	0.964307	0.919122	0.983476	1.04613	1.0215	0.963059	0.977072	0.627947	0.376929	0.490354	1.04876	1.28736	1.01321	1.19462	0.0908166	0.00449102	-0.105223
O95347	0.961853	0.862314	0.81217	0.690898	0.660199	0.709462	0.706412	0.81697	0.791202	0.790202	0.622956	0.579981	0.614337	0.868878	0.769125	0.699134	0.872287	0.222429	0.200999	0.532573
O95373	-0.026946	-0.0271492	-0.00165732	0.381539	0.377102	0.331834	0.416429	0.0507369	0.216174	0.331293	-0.297239	-0.56423	-0.404293	-0.568101	-0.556259	-0.269416	-0.306375	-0.300905	-0.336158	-0.455879
O95376	0.0706833	0.0113872	0.187667	0.191954	0.239928	0.367886	0.40732	0.235823	0.291573	0.44743	-2.44263	-2.06048	-2.62923	-2.40698	-2.38814	-2.45744	-2.43698	-2.26089	-1.85494	-2.17019
O95425	-0.038676	-0.171913	-0.22405	-0.460889	-0.471565	-0.464244	-0.345806	-0.654429	-0.607314	-0.132963	0.0824622	0.246523	0.155689	-0.209315	-0.286678	-0.274823	-0.140945	-0.297875	-0.478381	-0.141038
O95429	-2.42536	-2.21974	-1.40898	-1.55554	-1.71023	-1.61781	-1.63325	-1.67268	-1.92434	-1.66015	-0.792686	-1.64014	-0.809207	-0.863152	-1.14586	-0.720477	-1.4095	-0.649621	-0.71629	-0.641911
O95433	0.0913461	0.172408	0.18359	0.4781	0.519675	0.484101	0.561963	0.39684	0.442483	0.138313	-0.211466	-0.289958	-0.195939	-0.234157	-0.319711	-0.316962	-0.118523	-0.201293	0.0670536	-0.0754991
O95453	-0.0449409	-0.0853116	-0.110998	-0.33809	-0.199839	-0.251944	-0.186808	-0.247509	-0.284404	-0.183429	-1.1309	-0.954825	-0.0987134	-0.322584	-0.367672	-0.207216	-0.426612	-0.335051	-0.315694	-0.187209
O95470	0.821777	0.691654	0.7883	0.278847	0.380392	0.381007	0.459878	0.173134	0.281471	0.322292	-0.439114	-0.4475	-0.420641	0.534945	0.761681	0.790945	0.908069	0.215018	-0.370421	-0.267659
O95478	0.169513	0.345555	0.264138	0.654024	0.626689	0.531941	0.390679	0.697743	0.64113	0.210082	0.113373	0.0102496	0.274889	0.256904	0.140793	0.028244	-0.29664	0.293757	0.293733	0.515486
O95487	0.0588772	0.0797754	0.16544	0.0670828	0.0699506	0.0471561	0.0963298	0.0372838	-0.000167767	-0.221393	-0.734092	-0.65876	-0.211966	-1.23255	-1.26192	-1.21028	-0.70279	-0.72698	-0.815415	-0.946766
O95571	0.368822	0.289817	0.324172	-0.00115259	0.0295996	0.0816602	0.0780887	0.0180918	-0.123991	0.0195011	-1.09184	-1.15925	-0.744387	0.227613	0.473212	0.49937	0.312615	-1.30454	-1.23192	-1.10935
O95573	0.583256	0.575173	0.603017	0.245915	0.214253	0.258511	0.174104	0.347173	0.283631	0.219749	-0.53652	-0.951542	-0.702292	0.351983	0.616323	0.442143	0.861642	-0.705741	-0.938523	-0.39672
O95602	-0.358533	-0.319274	-0.366005	-0.435381	-0.407635	-0.369878	-0.398754	-0.36357	-0.390364	-0.459716	-1.19956	-1.01131	-0.717089	-0.517908	-0.590742	-0.460569	-0.470053	-0.311724	-0.193121	-0.756192
O95639	0.0736198	0.0551449	0.327109	-0.076902	0.0072206	-0.0191982	0.0270378	0.115314	0.127196	-0.353819	-0.980002	-1.18215	-0.892263	-0.905498	-0.941501	-1.27302	-1.33329	-1.315	-0.646175	-0.577999
O95671	-0.400326	-0.269485	-0.267603	-0.0411541	-0.0919793	-0.0561506	-0.0322268	0.120253	0.019807	0.072274	-1.14356	-0.887412	-1.05819	-1.26632	-1.06896	-1.08118	-0.939382	-1.39045	-1.14609	-0.721124
O95714	-0.791493	-0.699316	-0.812333	-0.90051	-0.784802	-1.3461	-0.69819	-0.623678	-0.659781	-0.631986	-0.261022	-0.277575	-0.0621875	-0.451098	-0.379915	-0.559323	-0.180316	-0.459876	-0.430446	-0.444874
O95747	0.583727	0.502728	0.385756	0.839721	0.677405	0.781325	0.79485	0.672268	0.630882	0.894622	-0.186698	-0.335762	-0.469232	-0.628463	-0.618969	-0.33066	-0.384201	-0.570704	-0.832965	-0.24553
O95758	0.431816	0.18171	0.167162	0.126759	-0.0292493	0.201253	0.133876	-0.0964828	-0.0399049	0.123621	0.274654	0.453212	0.600777	0.382054	0.17157	0.149215	-0.0570447	0.551929	0.417202	0.60775
O95782	0.698196	0.593927	0.696717	0.348318	0.340021	0.429201	0.393288	0.403833	0.401803	0.328997	-0.994974	-0.960587	-1.00618	-1.35366	-1.32957	-1.38549	-0.821137	-1.00785	-1.02428	-1.15218
O95793	0.485686	0.473916	0.485285	0.563148	0.511666	0.585643	0.620184	0.659916	0.60884	0.308697	0.698131	0.861351	0.856737	1.03183	0.829334	0.77822	0.556605	1.10098	1.07026	0.969362
O95817	0.259897	0.279673	0.350406	0.544021	0.588508	0.606958	0.595888	0.723702	0.618802	0.26062	0.44639	0.600254	0.46555	0.204233	0.0726869	0.240593	0.229528	0.362741	0.291898	0.237576
O95864	0.724242	0.531471	0.768989	0.373665	0.279976	0.460415	0.300813	0.909005	1.03064	0.523214	0.124632	0.408567	-0.0987134	1.01727	1.318	0.334213	1.4061	0.427924	0.636347	0.699985
O95881	1.29785	1.26206	1.39963	1.0556	1.14515	1.07385	0.956782	0.868795	0.807724	0.661261	-0.070749	0.311492	0.0458722	0.211395	-0.0170417	-0.30708	0.0873875	0.446563	0.634845	0.85674
O96013	0.095166	-0.0358545	-0.0652224	0.080656	-0.0915747	0.0650041	-0.0457509	0.234565	0.202843	-0.140415	-0.156325	-0.0675658	-0.257124	-0.978961	-0.950604	-0.934515	-0.753714	-0.418153	-0.684082	-0.764247
O96019	0.177435	0.156119	0.286359	0.154157	0.144817	0.182673	0.176151	0.303522	0.259103	0.0799149	-1.80018	-2.24105	-2.08644	-2.16731	-2.07116	-2.14429	-2.08214	-1.80872	-1.84234	-1.52142
O96028	-0.830487	-0.873963	-0.964551	-1.11233	-1.15183	-1.02968	-1.15851	-1.08596	-1.04433	-0.805084	-0.575643	-0.237047	-0.477225	-0.401194	-0.28348	-0.222614	-0.584109	-0.396924	-0.195981	-0.483388
P00338	1.07333	1.13935	1.31667	1.60415	1.59595	1.66459	1.65488	1.54272	1.69887	1.39268	0.138854	0.304188	0.194711	1.37154	1.21186	1.26303	1.95218	1.76022	1.81809	1.38643
P00387	0.34358	0.129285	0.329967	-0.167939	-0.165606	-0.188895	0.0176321	-0.416213	-0.285713	-0.289749	0.0667546	-0.255143	0.319404	0.423371	0.540031	0.654246	0.704408	-0.766225	-0.557692	0.278876
P00390	0.246892	0.347483	0.424942	0.437807	0.476184	0.538841	0.461603	0.504653	0.577582	0.361067	-0.433276	-0.291203	-0.168178	-0.575489	-0.568818	-0.44547	-0.0383334	-0.077462	-0.314534	-0.409357
P00505	1.47911	1.31759	1.36737	0.991618	0.961231	1.02757	1.09596	0.751869	0.756384	0.633102	-0.210218	0.0259877	-0.0514077	0.534945	0.454814	0.34616	0.851551	0.268734	0.0974551	-0.027427
P00558	1.3996	1.49597	1.59058	1.82745	1.78452	1.88801	1.80481	2.04464	1.99281	1.74737	-0.185471	-0.0176261	-0.355105	0.304917	0.131334	-0.0075816	0.458958	0.603238	0.626183	0.43445
P00966	0.409619	0.412712	0.439264	0.79665	0.782337	0.819563	0.759187	0.464381	0.423185	0.621402	-0.185471	-0.363304	-1.09871	0.340813	0.381031	-0.0321954	0.687541	0.401604	0.313574	0.667902
P02545	1.48391	1.46095	1.35716	1.21121	1.22565	1.27366	1.33412	1.46028	1.40099	1.40254	1.35306	1.28895	1.36364	1.44644	1.34205	1.19928	1.35598	1.38335	1.53504	1.38722
P02794	0.703824	0.560747	0.504156	1.00804	0.914839	0.879101	0.811326	0.394797	0.546896	1.21197	0.456159	0.1604	0.32401	-0.0160387	-0.154014	0.00859734	0.133267	0.226427	-0.0236829	0.527828
P02795	-0.904834	-0.780115	-0.0941036	0.44446	0.273525	0.755403	0.52875	-0.353898	-0.634558	-3.22968	-4.13722	-3.62438	-2.87395	-4.46009	-3.33035	-4.04241	-4.27944	-2.81549	-2.93573	-3.39358
P04083	0.911904	1.03792	1.1227	1.30074	1.2851	1.32841	1.27673	1.75869	1.65745	1.45183	0.396216	0.496638	0.402481	0.292929	0.256577	0.180806	0.358836	0.886831	0.915422	0.805498
P04181	0.780229	0.658006	0.70943	0.325442	0.377369	0.312932	0.367313	-0.0233035	-0.0274489	-0.0809444	-0.707675	-0.9109	-1.03412	1.04056	1.50645	1.50979	1.29004	-0.913649	-1.10073	-0.985272
P04183	1.1108	1.11129	1.37717	-0.385615	-0.365607	-0.258865	-0.233695	0.764286	0.824987	0.126371	0.614504	0.595633	1.06778	-0.253561	-0.225097	-0.206642	-0.127939	0.409273	0.251011	-0.0628252
P04406	2.72211	2.89494	2.96525	3.11783	3.15903	3.16411	3.11308	3.34645	3.30901	2.80194	1.29071	1.35275	1.31278	2.07179	1.8781	1.83825	2.31934	2.30141	2.40287	2.26009
P04792	1.77985	1.88156	1.86052	2.05965	2.09071	2.14384	2.08184	2.21709	2.13761	2.08792	2.00018	1.82121	2.20176	1.48262	1.45556	1.5294	1.50982	0.703672	0.585379	2.02067
P04818	-0.0622419	-0.0672841	-0.0361154	0.000691111	-0.0221039	-0.0669915	-0.0802483	0.346434	0.352044	-0.0982377	-0.628587	-0.622418	-0.601663	-0.524627	-0.673184	-0.526706	-0.42017	-0.582408	-0.424565	-0.919597
P04899	0.09208	0.0730438	0.248731	-0.198549	-0.114545	-0.169152	-0.0486649	-0.0605729	-0.0238057	-0.0776793	-0.335295	-0.0729059	0.0505126	-0.200187	-0.120529	-0.0261038	0.0161339	-0.486364	-0.282692	-0.216855
P05023	1.36411	1.22776	1.27634	0.825421	0.842062	0.903203	0.932028	0.863378	0.851428	0.699499	0.504501	0.657506	0.772763	0.545579	0.485417	0.531484	1.11691	0.687378	0.668577	0.492644
P05091	0.447767	0.301231	0.357255	-0.073398	-0.0501793	-0.0373898	0.00533003	-0.321887	-0.352195	-0.130881	-0.35779	-0.36265	-0.509646	1.10154	1.42908	1.38964	1.31688	-0.593372	-0.64508	-0.262626
P05141	1.42401	1.36101	1.62772	1.70614	1.51876	1.46249	1.65121	1.36742	1.34505	1.22556	0.203571	0.290853	0.566197	1.42622	1.77352	1.35147	2.13696	0.921758	1.08366	1.22936
P05198	0.59958	0.622757	0.698252	0.89434	0.842203	0.899648	0.834328	0.905681	0.815629	0.301865	0.65158	0.502873	0.520636	0.499374	0.452821	0.474297	0.56856	0.232308	0.37628	0.584067
P05204	2.98283	3.04663	2.57081	2.33949	2.16788	2.1805	2.11326	2.66096	2.44846	2.31284	0.366401	0.725505	0.370772	0.660928	0.499389	0.706397	0.359436	1.33289	0.898068	0.870902
P05386	1.37843	1.68113	1.86374	1.94361	1.94819	2.01767	1.97439	2.21485	1.99876	1.84144	-0.134845	0.488685	0.213316	0.554491	0.38586	0.478302	0.500112	0.370517	0.534961	0.247108
P05387	2.19231	2.21347	2.18621	2.46359	2.47439	2.54063	2.38367	2.54529	2.32114	2.33376	0.739839	1.14131	0.995744	1.57737	1.25077	1.36544	1.04787	1.59454	1.43413	1.39653
P05388	1.58579	1.56751	1.69072	1.71183	1.7032	1.80647	1.72405	1.77274	1.69348	1.47415	-1.37112	-0.943368	-1.17142	-0.366274	-0.631113	-0.414374	-0.412052	-0.72088	-0.631196	-0.832404
P05455	1.12618	1.20885	1.24635	1.36135	1.40225	1.35347	1.38448	1.37199	1.35521	1.14791	1.27303	1.58701	1.54272	1.96458	1.76003	1.71626	1.34465	1.88557	1.95004	1.8936
P06733	2.64763	2.77608	2.80239	3.00271	2.98436	3.06914	2.97225	3.33102	3.17279	2.92078	1.08135	1.239	0.92091	2.01122	1.81456	1.66256	2.19886	2.24216	2.31316	1.99581
P06737	0.0159235	0.0449236	0.0569445	0.290047	0.263692	0.291361	0.266941	0.0596664	0.0558581	0.161368	-0.782754	-0.761358	-0.740259	-0.759648	-0.820683	-0.738072	-0.730859	-0.617157	-0.577568	-0.726445
P06748	1.9385	1.81543	1.74656	2.06776	1.99395	2.03771	2.02521	2.23621	2.01544	1.74067	1.77094	1.46137	1.59419	2.21128	2.04002	2.07458	1.9351	2.10217	2.13508	2.08795
P07195	1.70833	1.82718	1.99721	2.21147	2.17738	2.28985	2.32324	2.2498	2.27898	2.1558	-0.463798	-0.075015	-0.416584	1.27846	1.08088	1.27848	1.89916	1.68576	1.60727	1.18742
P07199	0.0742064	-0.226517	-0.413382	-0.405163	-0.335454	-0.578021	-0.52561	-0.429449	-0.401844	-0.290416	-0.84909	-1.21484	-1.00792	-0.990201	-0.831479	-0.752303	-0.990722	-0.860089	-0.70484	-0.570325
P07203	-0.322516	-0.356083	-0.462096	-0.312479	-0.425069	-0.329902	-0.443148	-0.210997	-0.409158	-0.393795	0.593567	0.500418	0.596976	0.232703	0.514902	0.361575	0.29721	-0.951412	-0.668243	0.0879997
P07237	2.3567	2.2129	2.20421	1.71844	1.71624	1.78768	1.81459	1.51293	1.48813	1.57388	1.2257	1.25912	1.16369	1.79748	1.5815	1.5804	1.81952	1.92888	1.90158	2.06945
P07305	3.11933	2.80485	2.82789	2.70749	2.57991	2.58887	2.67007	2.68367	2.58662	2.70528	1.1157	0.916804	0.96756	0.786416	0.707548	0.367757	0.364419	1.42311	1.30652	1.63846
P07355	2.00568	2.10005	2.06948	2.16207	2.24838	2.24197	2.22807	2.37509	2.33009	2.28863	2.17192	2.12397	1.95551	1.58363	1.51338	1.601	1.73028	1.60292	1.70564	1.88958
P07384	-0.266816	-0.21608	-0.224706	0.105606	0.0488342	0.0159543	0.048507	0.132242	0.0693392	0.231666	0.518738	1.4914	0.828583	-0.238984	0.240138	0.125697	0.443782	0.492353	0.503225	0.419594
P07437	2.00036	2.02803	2.0427	2.04793	2.08476	2.13333	2.06979	2.66698	2.61727	2.50459	2.52115	2.46934	2.54898	1.52678	1.61516	1.64715	1.70037	1.69758	1.86695	2.61903
P07737	1.88685	1.82127	1.97264	2.68547	2.4854	2.6151	2.35812	2.87015	2.58489	2.57438	0.712889	0.60217	0.757383	1.11518	0.867519	0.790813	1.22139	1.07763	1.16392	1.36882
P07741	-0.0772383	0.0341433	-0.0289194	0.669753	0.577769	0.500901	0.444102	1.11994	0.924333	1.0592	-0.34897	-0.511315	-0.414489	-0.88417	-0.730822	-0.565199	-0.669813	-1.23894	-1.2121	0.179024
P07814	1.03061	0.999383	1.06122	0.926604	0.873088	0.964244	0.91723	1.11627	1.05421	0.7581	0.467741	0.57145	0.469052	0.511561	0.56961	0.452954	0.915582	0.655033	0.624482	0.580318
P07900	1.24992	1.25207	1.29797	1.54314	1.50929	1.59634	1.55846	1.73136	1.61566	1.18424	0.154939	0.213785	0.0664411	1.3529	0.982123	0.9306	1.40483	1.30967	1.31966	0.868299
P07910	1.85012	1.78536	1.71238	1.62927	1.62903	1.55661	1.61817	1.67923	1.6096	1.31762	3.74601	3.71385	3.69428	2.42031	3.10353	2.72943	2.49756	3.0959	3.44702	3.54644
P07951	1.07104	1.06733	0.993609	0.739066	0.718032	0.713866	0.69981	0.99189	0.860569	0.630837	-2.06322	-1.88115	-2.96908	-1.85128	-1.66942	-1.68166	-2.08214	-1.86816	-1.42105	-1.66727
P08133	0.597279	0.632511	0.683497	0.978733	0.925094	0.929901	0.897185	1.0814	1.06688	1.01546	0.71657	0.978765	-0.114833	-0.370081	-0.379915	-0.573467	0.0077498	0.0471593	0.0174529	0.0958585
P08240	0.286662	0.13182	0.0748782	-0.0986965	-0.166221	-0.105013	-0.163695	-0.134272	-0.21061	-0.318297	0.471801	0.362495	0.517422	-0.122019	-0.0703356	0.0623123	0.0406242	-0.288823	-0.205026	-0.493935
P08243	0.953785	1.03009	1.14676	1.24796	1.22941	1.32208	1.33166	1.32888	1.2981	0.760049	0.0526087	0.281372	0.0276307	0.184009	0.200258	0.228633	0.73179	0.679348	0.554041	0.279097
P08559	0.899214	0.799074	0.781908	0.221978	0.334116	0.331483	0.394421	0.232092	0.154946	0.179203	-0.482467	-0.73239	-0.908382	0.739407	1.1932	1.00415	0.896255	-1.15183	-1.29084	-0.752029
P08579	0.663073	0.518129	0.482585	0.625033	0.663508	0.526584	0.513153	0.438356	0.419025	0.587505	-0.869444	-0.640145	-0.391649	-1.02046	-1.30019	-1.10096	-1.51537	-1.18336	-0.671026	-0.568413
P08621	1.57488	1.53176	1.52671	1.27352	1.36536	1.29892	1.36751	1.30752	1.30093	1.02876	1.84848	1.76824	1.78079	1.46265	1.5571	1.59771	1.30485	1.8565	2.06714	2.11833
P08651	0.399415	0.371722	0.395443	0.448181	0.507151	0.512923	0.506636	0.469194	0.545425	0.261488	-0.394567	-0.429121	-0.759625	-0.0990208	-0.150514	-0.35209	-0.0526097	-0.190365	-0.349469	-0.518336
P08708	1.34641	1.32758	1.50387	1.63715	1.58761	1.59398	1.41232	1.77793	1.61154	1.11824	1.60052	1.71062	1.48676	1.62366	1.64925	1.3909	1.19979	1.40666	1.59742	1.92185
P08754	0.598482	0.510449	0.500258	0.197591	0.269891	0.207069	0.126395	0.384329	0.502869	0.349727	-0.792686	-1.23306	-0.714837	-0.548396	-0.31187	0.111645	-0.190999	-0.0834499	-0.443074	-0.81058
P09012	0.367706	0.144834	0.112033	0.824014	0.296926	0.307527	0.640818	1.2501	0.826615	0.539909	0.34472	0.299734	0.493862	0.38361	0.11817	0.0884825	-0.141046	0.37825	0.492786	0.812092
P09382	2.83819	2.9339	3.04247	3.15046	3.18814	3.24904	3.15352	3.27	3.1833	3.03008	1.8073	1.90208	1.73201	1.18431	1.10518	1.05921	1.3474	1.15317	1.31533	1.60906
P09429	1.80525	1.94589	1.94753	1.73196	1.80468	1.72144	1.61651	2.08507	1.78434	1.41636	2.39844	2.29115	1.81567	2.12713	2.66753	2.36732	2.20382	2.73958	3.16834	3.32875
P09493	1.68853	1.65303	1.65724	1.13362	1.20789	1.22047	1.2759	1.30973	1.16886	0.910708	0.172639	0.508486	0.274096	0.555978	0.291653	0.175295	0.296515	0.334357	0.376011	0.38383
P09496	1.41917	1.38519	1.2129	1.04609	1.0266	1.14147	1.08157	1.20828	1.15483	1.16337	0.603541	0.68284	0.434644	0.493333	0.25605	0.242997	0.7869	0.606314	0.471196	0.248464
P09543	0.848647	0.785118	0.827992	0.312752	0.31699	0.309192	0.381776	0.506272	0.480969	0.331525	-0.567094	-0.381963	-0.836364	-0.909597	-0.442742	-0.660535	-0.71816	-1.14474	-0.964457	-1.02327
P09622	1.47028	1.27438	1.24987	0.922955	0.897038	1.02167	0.969924	0.670755	0.663374	0.842297	-0.311894	-0.0613607	-0.059185	0.292126	0.260877	-0.0602762	0.555778	-0.206611	-0.294086	-0.159959
P09651	1.67478	1.73029	1.7844	1.55941	1.6941	1.64092	1.59909	1.52984	1.66931	1.25137	2.76448	2.8696	2.60005	2.54959	2.46514	2.38008	2.11592	2.56521	2.6021	2.63096
P09661	0.780768	0.720625	0.676069	0.671056	0.674888	0.693006	0.598725	0.699433	0.544321	0.631998	-0.830555	-0.11085	-0.680596	-0.863152	-1.08669	-0.934515	-1.10767	-0.762044	-0.471896	-1.12032
P09874	1.48835	1.4348	1.5269	1.07469	1.10461	1.14728	1.18852	1.10417	1.04492	0.882075	1.29936	1.36709	1.30192	1.4357	1.23311	1.18123	1.23166	1.55785	1.64642	1.68146
P09960	0.266698	0.442443	0.488808	0.748574	0.755736	0.769236	0.761798	0.635456	0.715212	0.466336	-0.944966	-1.28169	-1.03834	-0.767065	-0.791314	-0.671058	-0.305583	-0.485502	-0.333217	-0.536912
P0C0S5	1.82152	1.70893	1.86419	1.67474	1.68695	1.54631	1.57949	1.96824	1.73363	1.74614	1.30398	2.17568	2.3404	2.18233	2.06604	2.28484	2.07508	2.55685	2.67685	2.88536
P10412	1.73378	1.53972	1.2594	1.6962	1.67356	1.50075	1.81784	2.04285	1.96143	2.13385	1.09666	1.25578	0.819912	1.37702	1.07603	0.951433	1.00851	2.12959	1.89588	2.11552
P10515	0.515149	0.365439	0.441008	-0.0157879	-0.0562013	0.0400835	0.0287205	-0.111389	-0.106051	-0.244282	-0.9422	-0.799211	-0.631456	-0.0271278	0.137217	0.0774788	0.460634	-1.25207	-1.31497	-1.0823
P10809	2.60672	2.45976	2.45477	2.03475	2.01427	2.09703	2.1338	1.98681	1.8176	1.66914	0.297851	0.351052	0.427068	1.48703	1.54559	1.3919	1.84471	0.782848	0.670111	0.62453
P11021	2.23858	2.10704	2.03839	1.54064	1.54438	1.63279	1.65129	1.70331	1.58075	1.54811	0.487641	0.516762	0.417862	1.30156	1.11641	1.12139	1.57505	1.55708	1.49679	1.17892
P11142	2.16001	2.15916	2.13058	2.23228	2.16861	2.27759	2.273	2.31542	2.25762	1.77656	1.20105	1.10331	1.01579	1.32047	1.24191	1.25652	1.62129	1.38677	1.42377	1.19287
P11172	0.0758475	0.141796	0.196945	0.43699	0.367825	0.416737	0.374686	0.410234	0.490695	0.299828	-0.35062	-0.4741	-0.0987134	-0.477322	-0.281692	-0.289462	-0.196664	-0.72088	-0.456613	0.00182436
P11177	1.72917	1.63623	1.6632	1.10563	1.09392	1.18055	1.19813	1.04557	0.955971	0.822774	0.112423	-0.0988687	-0.238244	1.54457	2.13691	1.82202	1.89404	-0.421211	-0.617138	0.0359812
P11216	-0.436244	-0.383597	-0.331603	-0.220895	-0.167013	-0.248397	-0.217216	-0.0723065	-0.0800379	-0.317685	0.025308	0.121187	-0.0757766	-0.296186	-0.418334	-0.569622	0.0659299	-0.112769	0.0143388	-0.142371
P11387	1.48748	1.41631	1.36112	1.11401	1.21763	1.20149	1.22511	0.906048	0.759727	0.701799	2.32045	2.21022	2.16945	1.91877	2.24906	2.20343	1.77932	1.81391	2.14484	2.31898
P11388	1.75159	1.61628	1.60955	0.595356	0.578699	0.619886	0.721361	0.396726	0.308931	-0.15671	0.720241	0.782281	0.946278	1.36922	1.43054	1.30395	1.5882	0.632479	0.621813	0.173614
P11413	0.779233	0.863111	0.94157	1.01264	1.02101	1.0998	1.09956	1.14499	1.23416	1.06279	0.85533	0.865523	0.82988	0.290877	0.410162	0.553807	0.900129	0.618554	0.607246	0.846266
P11498	-0.141166	-0.151804	-0.247454	-0.433157	-0.395089	-0.408646	-0.404858	-0.699147	-0.679913	-0.33306	0.0327091	0.545548	-0.526135	0.733685	1.18441	0.717331	1.13521	-0.63808	-0.44466	-0.480389
P11586	0.973382	1.03815	1.11688	1.15396	1.14405	1.2357	1.1777	1.32023	1.29473	1.11231	0.911673	0.829465	0.834632	0.812147	0.949265	0.810454	1.51063	0.875506	0.793878	1.22121
P11766	0.599297	0.789111	0.999379	1.02688	1.0724	1.17353	1.05571	1.25315	1.24736	1.02831	-0.0115532	0.155841	0.0309219	-0.0127285	-0.162215	-0.100958	0.203174	-0.0704643	0.00216409	0.432383
P11908	0.280423	0.270511	0.507267	0.698151	0.629882	0.773607	0.726282	0.322727	0.499645	0.619806	-1.032	-0.373152	-0.530286	-0.451098	-0.386076	-0.430375	-0.143065	-0.789444	-0.48082	0.0339598
P11940	1.08407	1.19241	1.21111	1.16708	1.11812	1.19209	1.24231	1.17113	1.14812	0.774149	1.65915	1.45683	1.15822	1.2819	1.32469	1.21083	0.818902	1.36096	1.28603	0.937886
P12004	1.52097	1.61143	1.63366	1.91922	1.95299	1.94174	1.95334	1.83137	1.8643	1.68755	0.529455	0.655731	0.646683	0.953178	0.997605	0.633322	1.02857	0.754824	0.975724	1.2405
P12268	1.31349	1.3394	1.48295	1.46582	1.38556	1.46694	1.45207	1.67734	1.54196	1.29079	0.73993	0.678275	0.783699	1.137	1.24084	1.1649	1.64403	0.915279	0.766087	1.16306
P12270	0.540806	0.424027	0.400017	0.329712	0.262971	0.291268	0.364716	0.353456	0.382188	0.388209	0.65067	0.547233	0.407502	0.253094	0.276452	0.159251	0.425563	0.427437	0.281019	0.172815
P12814	1.37948	1.30131	1.33971	1.03991	1.01654	1.10601	1.08536	0.964838	0.912284	0.718676	1.39559	1.32561	1.07269	0.716911	0.591106	0.626851	1.3155	0.846099	0.771992	0.38737
P12931	0.203154	0.212108	0.0955918	-0.230634	-0.326487	-0.1492	-0.384967	-0.104717	-0.14165	-0.0293838	0.489326	0.963196	0.852164	0.179917	0.343047	0.316212	0.276915	0.211619	0.429376	0.465423
P12956	1.21164	1.17408	1.23969	1.15953	1.15737	1.26314	1.23777	1.14927	1.12934	1.05342	1.65195	1.56728	1.9993	1.74943	1.60836	1.60717	1.65361	1.38822	1.39932	1.74457
P13010	1.31008	1.26547	1.32086	1.31956	1.28042	1.30791	1.37578	1.23714	1.30496	1.11312	1.27424	1.16983	1.47458	1.3492	1.30535	1.24063	1.33768	1.2766	1.22154	1.23634
P13489	0.129898	0.203321	0.355358	0.411577	0.448446	0.568421	0.491221	0.583387	0.568843	0.569076	0.018173	-0.0502833	0.0381494	-0.353356	-0.265159	-0.214784	-0.2439	-0.157529	-0.140939	-0.157562
P13639	1.57765	1.66996	1.77738	2.00695	1.99413	2.08711	2.01046	2.08428	2.05869	1.65469	1.77019	1.88132	2.00796	1.43928	1.23018	1.28439	1.71616	1.84432	1.79446	2.02965
P13667	1.34317	1.19989	1.22503	0.707191	0.724033	0.746757	0.785981	0.663522	0.604797	0.735819	-0.00824282	-0.0726511	-0.0684988	0.429757	0.339733	0.227864	0.268432	0.661284	0.784325	0.874755
P13797	0.703571	0.684478	0.774783	0.732581	0.72175	0.710331	0.706627	0.82271	0.780479	0.596551	0.0136003	0.200789	0.113071	-0.154481	0.0124021	-0.0692953	0.357437	0.481812	0.275062	0.0773524
P13804	1.02802	0.892962	1	0.564931	0.544101	0.631121	0.586781	0.270706	0.305454	0.444547	-0.222066	-0.238864	-0.135613	1.41375	1.92733	1.76133	1.70386	-0.578705	-0.591718	0.111774
P13861	0.446059	0.384225	0.266143	0.244248	0.303161	0.210839	0.202067	0.175057	0.144564	0.387019	-0.958879	-0.844159	-0.784203	-1.35575	-1.0878	-1.18442	-0.97	-1.08215	-0.973588	-1.31898
P13995	1.46639	1.23818	1.30287	0.797254	0.742103	0.873788	0.863076	0.726945	0.701266	0.333472	0.0681272	-0.215429	-0.141259	1.41802	1.50317	1.44945	1.43736	-0.238064	-0.562162	-0.00397866
P14550	0.161586	0.324583	0.447628	0.653203	0.66662	0.659657	0.622852	0.690555	0.58762	0.550821	-0.237091	-0.20152	-0.506917	-0.598794	-0.63804	-0.677409	-0.246647	-0.482059	-0.788981	-0.020004
P14618	1.88217	2.0063	2.06045	2.25493	2.25863	2.31919	2.24401	2.48156	2.4002	2.17319	0.745856	0.877788	0.685558	1.05196	1.10377	1.10057	1.74391	1.51885	1.44663	1.25538
P14635	1.62728	1.57929	1.48719	-0.67947	-0.613093	-0.496984	-0.487867	-0.0770654	-0.275604	-0.500926	0.985544	0.910052	0.976366	-0.582343	-0.455643	-0.609041	-0.362631	-0.724944	-0.766985	-1.50914
P14649	0.847311	0.854939	0.796349	0.614837	0.421712	0.567504	0.547919	0.608461	0.599573	0.348443	1.25148	1.3389	0.849504	1.06191	1.08621	1.21155	1.36939	0.720173	0.653129	0.464645
P14678	0.266632	-0.00931014	0.0528519	0.565709	0.421508	0.298545	0.635909	0.970131	0.597624	0.514364	1.41025	1.39277	1.57086	0.670432	0.902794	0.58244	0.38379	0.842	1.25585	1.74181
P14866	1.39744	1.30679	1.46456	1.03134	1.07893	1.11332	1.10159	1.2059	1.16728	0.893448	2.26222	2.30886	2.54645	2.24946	1.97829	1.95894	1.73424	2.25798	2.32043	2.63969
P14868	1.03594	0.98799	0.943814	1.09008	1.02439	1.04928	1.10715	0.916384	1.0619	0.975617	-0.0513303	-0.0745853	0.260589	0.249949	0.386073	0.337367	0.566587	0.194888	0.154886	0.586762
P15170	0.306694	0.330831	0.499357	0.625079	0.645903	0.70456	0.66138	0.702884	0.646601	0.299924	1.48676	1.07882	1.17412	0.879254	0.804767	0.840872	0.724333	0.992148	0.944642	1.04113
P15407	0.156278	0.141329	0.269645	0.655195	0.763482	0.72423	0.708187	-1.03225	-1.24729	-1.58133	-1.61036	-1.25312	-1.68368	-1.1933	-1.52646	-1.37255	-1.45794	-2.65543	-2.62174	-3.14861
P15408	0.172803	-0.107038	-0.482669	-0.249138	-0.196379	-0.303491	-0.217579	-0.715267	-0.886931	-0.809283	0.294337	0.501916	0.522775	0.395404	0.411741	0.470664	0.55258	-0.256476	-0.187988	-0.848749
P15531	1.48064	1.50557	1.74382	2.10175	2.05485	2.04871	2.05384	1.84082	2.03438	1.51665	0.591421	0.62355	0.632693	1.05955	1.10537	1.18335	1.36939	1.0083	1.33106	1.23553
P15880	2.08279	2.04986	2.3347	2.20006	2.12152	2.23173	2.04179	2.17886	2.17682	1.7187	3.36445	3.79621	3.84256	3.3842	3.33321	3.29021	2.82514	3.72646	3.83104	4.07449
P16152	0.198857	0.177152	0.275358	0.416247	0.401511	0.512381	0.388804	0.536731	0.48476	0.48271	-1.19039	-0.496888	-0.969078	-1.00723	-0.853505	-0.97436	-0.604088	-0.815207	-0.760056	-0.778912
P16220	0.978279	1.01675	0.949433	0.886049	0.930173	1.03249	0.979799	1.01723	0.861899	1.17718	0.854853	0.593528	0.684364	-0.0349413	0.126437	-0.0755724	0.116035	0.270981	0.202937	0.158004
P16383	-0.347886	-0.0781417	0.33238	-0.245855	-0.137887	-0.102521	-0.179372	0.019265	0.219538	-0.02272	-0.800181	-0.504083	-0.414489	-0.604596	-0.676956	-0.757003	-0.665743	-0.482919	-0.685019	-0.580406
P16403	1.31716	1.14291	0.824432	0.792166	0.712521	0.574305	0.851268	1.63883	1.63834	1.51264	0.464105	0.215757	0.152973	0.53404	0.403351	0.0906199	0.118555	1.75714	1.5927	1.79607
P16435	0.618413	0.454408	0.399252	0.216063	0.110434	0.186126	0.240214	0.0692544	0.145312	0.231204	-0.61997	-0.591956	-0.598787	0.300618	0.465886	0.376632	0.638865	-0.657014	-0.552474	-0.341066
P16615	0.652963	0.441328	0.461231	0.19205	0.13261	0.233457	0.211921	0.15985	0.0800519	0.0694749	-0.329258	-0.797246	-0.358463	-0.257582	0.123228	0.0317089	0.443573	-0.841439	-1.07394	-0.708786
P16949	1.48028	1.61426	1.45973	2.12134	2.14328	2.06791	2.16331	2.28743	2.35717	2.20077	0.904491	1.28843	0.861701	0.965338	0.683235	0.664326	0.643395	1.56883	1.44509	1.36227
P16989	0.184441	0.233853	0.14503	0.072279	0.0909554	0.0949123	0.0842805	0.251329	0.169658	-0.145634	1.66013	1.75444	1.84287	1.82743	1.60123	1.81291	0.933086	1.69888	1.86874	1.54743
P17096	1.78342	1.43847	1.46364	2.19965	2.23228	2.10662	2.32822	1.94278	1.99149	2.0071	0.416565	0.371697	0.276475	0.791632	0.7061	0.613857	0.295124	2.52561	1.90182	1.20685
P17174	0.416802	0.644253	0.587546	0.818358	0.775031	0.887219	0.821409	0.964883	0.87527	0.773344	-2.1309	-1.42002	-2.23211	-0.981115	-1.20272	-0.954943	-0.364829	-0.426401	-0.548283	-1.01024
P17252	0.00575107	-0.0338714	-0.0386085	0.0315886	-0.0807471	0.021792	0.0768471	-0.1794	0.0593658	0.283163	-0.512725	-0.410974	-0.205312	-0.320536	-0.13602	-0.246809	-0.0249786	-0.612444	-0.573224	-0.0586253
P17275	-0.283346	-0.0888071	-0.160679	0.0932822	0.0822794	0.0387508	0.126295	-1.24927	-1.35742	-1.02938	-0.237938	-0.212774	-0.517867	-0.471403	-0.501725	-0.59645	-0.630615	-1.73311	-1.36365	-1.24458
P17480	0.910978	0.766764	0.787753	0.506971	0.552352	0.528901	0.49294	0.664242	0.568836	0.448965	1.99332	1.91492	1.90913	1.40596	1.41052	1.53867	0.978139	1.25827	1.71868	2.1833
P17655	-0.0844284	0.0417928	0.100255	0.219858	0.237809	0.269581	0.157711	0.359746	0.356761	0.0948407	0.490862	0.308757	-0.314442	-0.357149	-0.251257	-0.422352	0.0441483	0.156906	0.0252662	0.110554
P17812	0.847102	0.865971	0.937074	1.18594	1.12251	1.26215	1.17284	0.775536	0.77577	0.623089	-0.198852	0.0126525	0.0721899	-0.325514	-0.266782	-0.107681	0.070642	-0.382179	-0.430446	0.126873
P17980	1.0939	1.18776	1.28154	1.28169	1.29323	1.34999	1.28805	1.48532	1.44968	0.953106	0.302312	0.522878	0.378443	0.577335	0.748516	0.616396	0.847777	0.224704	0.322122	0.641392
P17987	1.07493	1.1894	1.23454	1.30298	1.31651	1.39947	1.3122	1.49582	1.38918	1.23557	0.162137	0.190574	-0.0395238	0.265654	0.389231	0.232872	1.04919	0.588085	0.501002	0.320918
P18031	0.410034	0.278758	0.334942	0.347323	0.26154	0.25799	0.360287	0.0552225	0.207678	0.0213486	-0.542344	-0.680334	-0.704971	-0.035741	0.0765324	-0.0353965	0.13271	-0.835777	-0.735301	-0.74535
P18085	-0.419407	-0.753764	-0.486686	0.353463	0.240485	0.175926	0.265761	-0.18575	0.163408	0.0885575	-0.240485	-0.147939	0.482133	-0.294175	-0.0911541	-0.188954	-0.2426	-1.03219	-0.959913	0.716744
P18124	1.7783	1.83503	1.92819	1.82072	1.84498	1.89857	1.79702	1.86593	1.86351	1.66094	1.97984	2.19814	2.14871	2.19276	1.98145	1.902	1.67021	2.35167	2.26094	2.4725
P18206	0.661471	0.70359	0.655611	0.948966	0.895281	0.925837	0.957415	0.750222	0.723072	0.77066	-0.381391	-0.468459	-0.331729	-0.275482	-0.485599	-0.353476	0.186046	0.825574	0.734135	-0.372587
P18583	0.160482	0.00843938	0.100956	0.00234843	0.0166838	0.0821471	0.0376063	0.0949155	0.112374	0.0850655	0.911424	1.01286	1.14715	0.636066	0.706918	0.58008	0.280526	0.982792	1.19045	1.14757
P18615	-0.33721	-0.331238	-0.364486	-0.273542	-0.254544	-0.32728	-0.28098	-0.034496	-0.178292	-0.514932	0.0578001	-0.123723	-0.442905	-0.405528	-0.220961	-0.753644	-0.557474	-0.234584	0.00913365	-0.252229
P18669	1.16138	1.29814	1.41434	1.54978	1.57725	1.61327	1.59571	1.76133	1.71529	1.2908	0.0263676	0.305331	-0.532367	0.684061	0.649999	0.451632	0.953356	0.784304	1.21642	0.75447
P18754	1.23044	1.14396	1.2463	0.782783	0.813729	0.853411	0.901876	0.986182	0.924697	0.309241	-0.129778	-0.0589618	-0.209428	0.517847	0.242422	0.133751	0.403955	0.13809	0.265531	0.13402
P18858	0.249283	0.30037	0.281549	0.446897	0.370882	0.455744	0.453734	0.38668	0.322039	0.347586	0.233976	-0.267744	0.0342992	-0.0767285	-0.366859	-0.062214	0.012329	-0.163367	-0.208862	-0.0300561
P18887	0.220003	0.236082	0.214467	0.500848	0.544703	0.53877	0.566836	0.275246	0.415568	0.75353	-0.518895	-0.390827	-0.0621875	0.129876	0.333081	0.0931094	0.315852	-0.619046	-0.44466	-0.107535
P19174	-0.599026	-0.622803	-0.641259	-0.549681	-0.415354	-0.446475	-0.512054	-0.340871	-0.368194	-0.30494	-1.08136	-1.42456	-1.179	-1.30899	-1.41029	-1.01534	-1.17549	-1.04484	-1.2284	-1.02984
P19338	1.75355	1.68491	1.62703	1.75687	1.76239	1.76595	1.7832	1.77911	1.63061	1.57078	3.02622	3.22415	3.15357	2.63819	2.93539	2.85652	2.44457	3.0883	3.3239	3.21695
P19367	1.09578	1.00563	1.0355	0.646977	0.704253	0.68524	0.733455	0.589962	0.572589	0.545525	0.144938	0.1318	-0.203101	-0.0552295	0.012749	-0.0709201	0.763616	-0.0039378	-0.217514	-0.378691
P19525	0.252425	0.176633	0.221123	0.273658	0.264838	0.277766	0.318381	0.107513	0.178339	-0.0403549	0.52475	0.726274	0.774915	0.633462	0.783391	0.538453	0.607836	0.610755	0.573967	0.931485
P19623	-0.104341	-0.0469014	-0.0896102	0.161936	0.184995	0.258623	0.113197	0.300124	0.336281	-0.0990446	-0.285357	-0.370958	-0.442905	-0.515229	-0.524953	-0.374273	-0.190025	-0.281696	-0.255988	-0.318978
P19784	0.164013	0.208092	0.302787	0.235663	0.30937	0.244358	0.286496	0.167529	0.142744	-0.0686524	0.655831	0.491401	0.620573	0.490614	0.619572	0.747869	0.753226	0.321114	0.29516	0.566047
P19838	0.384701	0.606001	0.535175	0.635373	0.630558	0.70084	0.678853	0.166552	0.168732	0.0629285	0.0221244	-0.1678	0.0505126	-0.920928	-0.687062	-0.417029	-0.502607	-0.444716	-1.39321	-0.98027
P20020	0.409942	0.41875	0.174728	-0.0523906	-0.227226	-0.236897	-0.0434587	-0.143487	-0.0844223	0.193826	-0.901328	-0.640145	-1.70229	-0.215961	-0.277105	-0.321928	0.0695962	-0.301284	-0.488162	-1.49394
P20042	0.896895	0.87806	0.977277	0.879342	1.0363	0.918265	0.985278	0.98152	0.916865	0.851447	0.28846	0.787717	0.495808	0.613162	0.503839	0.325241	0.39071	0.657944	0.777052	0.82769
P20073	0.0431837	0.168949	0.095075	0.334242	0.345642	0.337343	0.383025	0.328199	0.396226	0.244249	0.123372	0.0472651	0.032458	-0.55014	-0.611403	-0.442616	-0.312604	-0.0571286	-0.270365	-0.210289
P20290	0.467651	0.471339	0.483339	0.975728	0.977197	0.89944	0.813022	0.945447	0.894399	0.522412	0.133619	0.437441	0.348335	0.686948	0.457569	0.47194	0.0176812	1.01872	1.11737	0.848017
P20700	1.75947	1.63115	1.57359	1.08041	1.07546	1.11349	1.19736	1.18815	1.16258	1.14489	2.06218	2.00547	2.03661	1.58992	1.47507	1.41453	1.42156	1.6211	1.76239	1.82379
P21291	0.849368	0.834339	1.09111	1.22598	1.21141	1.31265	1.1741	0.523499	0.460321	0.163447	0.787284	1.0357	0.820999	0.0746325	-0.318588	-0.246471	0.0675023	0.250429	0.155564	-0.202574
P21333	1.69702	1.6652	1.63157	1.27831	1.28804	1.37431	1.39134	1.47897	1.39097	1.30295	1.75017	1.74577	1.58287	1.38816	1.35051	1.35871	2.02022	1.52933	1.36751	1.10615
P21359	-0.454892	-0.300875	-0.381745	-0.431025	-0.445406	-0.317393	-0.492403	-0.384182	-0.33328	-0.378598	-0.432402	-0.527719	-0.632795	-1.13672	-1.01662	-0.956487	-0.850167	-0.761626	-0.945019	-0.960074
P21399	-0.042466	-0.0378403	0.0218571	0.305278	0.228157	0.304748	0.24501	0.16122	0.134877	0.0950851	-1.80018	-2.05342	-2.21419	-2.01383	-2.27456	-2.0868	-1.67526	-1.76832	-2.03439	-2.02109
P21796	1.70408	1.49545	1.62448	1.4288	1.29894	1.4717	1.41736	1.04519	0.969995	1.1903	-0.510674	-0.496888	0.0290422	0.446002	0.319683	0.109188	0.487682	0.146377	0.181503	0.277104
P21964	0.432502	0.445835	0.522529	0.360623	0.31401	0.262691	0.265943	0.648378	0.505519	0.117098	-0.54699	-0.495692	-0.424758	-0.148415	0.0958181	0.0949738	0.139094	-1.05631	-1.01188	-0.199488
P21980	0.43748	0.505458	0.679727	0.949564	0.930259	1.02514	0.944582	0.404071	0.422314	0.318492	-0.655711	-0.495293	-0.551226	-0.72613	-0.588785	-0.577025	-0.236551	-1.1267	-1.10538	-0.399314
P22059	-0.131858	-0.040682	0.124387	-0.068455	0.0342483	0.0590792	-0.0614107	-0.0636816	-0.110018	-0.228587	0.0875474	0.173989	0.0365464	0.150199	0.0263863	0.373912	0.499206	0.641267	0.473298	-0.0124022
P22087	1.5105	1.27642	1.36581	1.24585	1.15367	1.25637	1.19446	1.1544	1.11085	0.912044	1.71814	1.72714	1.79281	1.73322	1.63422	1.63387	1.3868	1.67524	1.66311	1.8649
P22102	0.353314	0.387412	0.482093	0.692174	0.663178	0.746461	0.713052	0.655407	0.696646	0.562621	0.0351493	-0.264685	-0.127357	-0.517338	-0.533969	-0.477252	-0.0792911	-0.486795	-0.603557	0.0908761
P22234	0.961658	0.994656	1.12671	1.32826	1.31482	1.403	1.375	1.52091	1.47095	1.21045	0.0362202	0.0319698	-0.119934	0.505505	0.509197	0.52722	0.909933	0.821875	0.851163	0.453121
P22307	0.641636	0.422881	0.578718	0.530112	0.442499	0.425931	0.351428	0.390379	0.21934	0.410837	-0.360004	-0.948267	-0.568199	1.24658	1.54003	1.46395	1.61663	-0.265327	-0.754143	-0.382652
P22314	0.595931	0.667588	0.729867	0.909153	0.912997	0.97729	0.952471	0.948412	0.89448	1.07079	0.0988113	0.0843576	-0.0110755	0.287226	0.180148	0.292018	0.834373	0.596802	0.510992	0.582238
P22570	1.2777	1.08977	0.999527	0.613676	0.648593	0.663976	0.708425	0.149486	0.129442	0.414174	-0.00201514	-0.112682	-0.0450574	1.4962	1.93528	1.9084	1.73787	-0.785195	-0.952673	0.135696
P22626	2.21438	2.21391	2.22656	1.92625	2.06481	1.97976	2.03809	2.00141	2.03821	1.88791	3.1404	3.15578	3.27191	3.0697	2.84309	2.93772	2.4875	3.0859	3.17239	3.17351
P22676	1.02911	1.07207	1.13256	1.37843	1.33404	1.39131	1.3484	1.18242	1.161	0.918105	-0.897303	-0.738548	-0.745076	-0.813349	-1.34749	-1.04651	-1.16875	-0.828263	-0.671026	-0.714061
P22695	1.2667	1.1374	1.07963	0.718259	0.714002	0.726813	0.765549	0.398963	0.478967	0.542158	-0.46628	-0.388606	0.153319	0.237575	0.224048	0.232872	0.581971	0.178279	0.287536	0.201611
P23246	1.39481	1.36861	1.34487	1.07783	1.09796	1.13732	1.17982	1.26917	1.19647	0.760196	1.62559	1.49055	1.47039	1.93959	1.78378	1.74717	1.25566	1.72908	1.94634	2.06293
P23258	-0.260608	-0.191832	-0.349028	-0.381857	-0.296543	-0.351348	-0.367961	-0.156049	-0.277881	-0.461968	-0.798304	-0.381963	-0.566066	-1.0558	-0.943015	-0.949168	-0.911006	-1.05695	-0.84863	-0.910486
P23368	0.776081	0.632283	0.664923	0.295007	0.335379	0.314608	0.411545	0.168335	0.141762	0.0681565	-0.0737735	0.440775	0.0532897	0.105713	0.35746	0.255831	0.476678	-0.117102	-0.178719	0.0910274
P23381	0.363201	0.449478	0.615302	0.795197	0.810767	0.800313	0.829379	0.485662	0.489319	0.209705	-0.185471	0.0244882	-0.0621875	0.278681	0.176068	0.0699155	0.449422	0.175012	0.213033	-0.208766
P23396	1.00195	0.902544	1.08105	1.58887	1.40504	1.41097	1.44174	2.01701	1.78246	1.3606	1.44391	1.49135	1.64272	1.85613	1.87923	1.84788	1.56156	1.84819	1.88037	1.89954
P23497	-0.870564	-0.644829	-1.02506	-0.73566	-0.611416	-0.666061	-0.695535	-0.88722	-0.823992	-0.670529	-0.32625	-0.54555	-0.266328	-1.4048	-1.15752	-1.21875	-1.122	-0.687782	-0.79757	-0.226874
P23526	0.806439	1.00743	1.14408	1.15677	1.18692	1.28981	1.22329	1.32201	1.23023	0.799796	2.33253	1.91208	1.78581	2.09512	2.02042	1.90426	2.4541	2.1321	2.04696	1.91214
P23588	0.906281	0.953889	0.93096	1.22705	1.26629	1.25042	1.25791	1.46584	1.32268	0.96744	0.89024	0.824152	0.633621	1.18672	1.22873	1.39177	0.834125	1.65049	1.80978	1.43568
P23919	-0.262755	-0.246586	-0.159199	0.315527	0.303695	0.17702	0.238537	0.374546	0.281802	0.466738	-0.802061	-0.867168	-0.445516	-0.391846	-0.165155	-0.0860954	-0.224529	-1.04929	-0.8983	-0.289149
P23921	0.405832	0.417832	0.523991	0.755142	0.696676	0.774512	0.733558	0.815925	0.852545	0.522979	0.306251	0.355886	0.686274	0.339	0.404779	0.403851	0.998548	0.659504	0.609999	0.80605
P24534	1.41682	1.48716	1.57873	1.63883	1.71853	1.79658	1.66167	1.69483	1.48549	1.2802	1.02085	0.745666	-0.181176	0.525869	0.186346	-0.0941445	0.506799	0.594948	0.447619	0.306924
P24666	0.249906	0.210547	0.219313	0.4178	0.440665	0.468316	0.408061	0.580709	0.397096	0.350925	0.0270736	0.121967	-0.422184	-0.650158	-0.742632	-0.325248	-0.733341	-0.489385	-0.671026	-0.730003
P24752	1.3971	1.24658	1.34344	0.889843	0.906856	0.996578	0.967929	0.853394	0.756461	1.0139	-0.377415	-0.347848	0.235493	1.57664	1.8632	1.74541	1.76014	0.195718	0.253423	0.357775
P24844	1.25607	1.13311	1.38364	1.04402	1.20881	1.0258	1.29337	0.498998	0.816286	0.780831	0.301357	0.379538	0.144664	0.0945016	0.3104	-0.193498	0.042491	-0.434697	0.266362	0.195997
P24928	0.16463	0.0619603	0.0484848	0.169813	0.174378	0.18673	0.175889	0.106327	0.152236	0.10166	-0.367738	-0.454452	-0.523472	0.0441926	-0.0631489	-0.0435771	0.033848	0.192547	0.129949	-0.00649595
P25205	0.247741	0.327865	0.351711	0.44808	0.506014	0.520595	0.482775	0.670673	0.727554	0.68669	0.629342	0.554041	0.710988	0.598927	0.731563	0.52484	0.860781	0.548566	0.515922	0.941747
P25325	0.6468	0.655141	0.634351	0.601079	0.638186	0.685494	0.614855	0.68671	0.646285	0.758277	-1.38514	-1.12928	-1.37911	-0.59714	-0.0117396	-0.225713	-0.339757	-1.60962	-1.71821	-1.15577
P25398	1.41052	1.54109	1.71912	1.81091	1.80599	1.84867	1.68877	2.11126	1.85495	1.67646	0.60921	0.764522	0.748109	0.733403	0.962708	0.598825	0.896202	0.653143	0.56111	0.895107
P25685	1.09129	1.1549	1.14613	1.29272	1.27551	1.32	1.33014	1.1779	1.07636	1.14453	1.29258	1.18372	1.30394	1.16538	1.18672	1.12204	1.48311	0.896188	0.888336	1.36894
P25686	-0.314743	-0.196877	-0.320365	-0.135094	-0.222161	-0.134037	-0.235675	-0.490047	-0.493599	0.0323569	-0.416477	-0.423425	-0.449442	-1.16731	-0.935465	-1.0967	-1.0985	-1.03598	-1.35244	-1.61699
P25789	0.59225	0.609668	0.639543	0.940192	0.883338	0.912241	0.881005	0.783653	0.847538	0.649445	-1.07453	-1.09266	-0.766954	-1.17654	-0.990724	-0.947248	-0.912211	-1.1058	-0.845484	-0.832404
P26038	1.35631	1.34775	1.22166	1.13702	1.10962	1.16375	1.20479	1.2352	1.12605	1.03713	0.758179	0.860623	0.706543	0.233201	-0.0418398	-0.0535734	-0.0571716	0.339439	0.441817	0.340387
P26196	0.12242	0.175096	0.167752	0.292758	0.227429	0.302019	0.215122	0.48378	0.277291	0.00884429	0.50802	0.628942	0.473488	0.730635	0.603408	0.566697	0.535971	0.874376	0.915455	0.901482
P26358	-0.0894097	0.0034593	-0.0431524	0.0317915	0.0225534	0.0764146	0.0349181	0.395214	0.386437	0.17404	-0.40215	-0.528738	-0.65418	-0.186654	-0.440128	-0.228042	-0.217893	0.173557	0.195997	-0.330184
P26368	1.1596	1.12799	1.2218	1.23268	1.21759	1.24083	1.30778	1.256	1.20398	0.866444	0.880765	0.845884	1.15488	1.53836	1.4655	1.39308	1.0414	1.35625	1.39132	1.52794
P26373	1.2036	1.27842	1.18127	1.1161	0.937254	0.911248	0.843015	1.25279	1.18941	0.791163	1.18186	1.23711	1.27052	1.22431	1.13202	1.1999	0.979738	0.898915	1.01434	1.04805
P26583	1.74553	1.76994	1.88911	1.31736	1.4313	1.36744	1.37829	1.60165	1.51156	1.12112	0.809613	0.925198	0.605042	0.38132	0.759171	0.585957	0.759293	3.46247	3.33302	2.1166
P26599	0.878638	0.885198	0.934654	0.71144	0.650441	0.756667	0.702831	0.85131	0.73494	0.653585	2.36966	2.57166	2.45823	2.2755	2.24077	2.07413	1.81747	2.59201	2.56048	2.80063
P26639	1.12551	1.16095	1.23877	1.54754	1.48634	1.56785	1.593	1.57213	1.55999	1.13238	-0.0329257	0.0856804	0.0873457	0.608154	0.518321	0.662937	1.02802	1.00944	1.05461	0.755424
P26640	0.356465	0.336002	0.389364	0.467291	0.487885	0.499386	0.512484	0.609037	0.619908	0.434474	0.0272752	0.194876	0.115857	-0.0103758	0.0106978	0.0503745	0.460973	0.124625	0.233865	0.1776
P26641	1.42423	1.41919	1.42558	1.6475	1.59125	1.6827	1.75478	1.54074	1.54387	1.25981	0.478391	0.607827	0.292275	1.10649	1.03086	1.07688	1.37074	1.21943	1.13285	0.871087
P27144	0.53351	0.440757	0.504234	0.18759	0.252964	0.236505	0.250975	0.146175	0.156488	0.0185682	-0.622115	-0.308735	-0.516036	1.19622	1.63278	1.40906	1.31711	-1.09919	-1.28033	-0.430331
P27348	1.21355	1.26333	1.42662	1.55399	1.61401	1.64046	1.65435	1.48676	1.58219	1.51344	0.446164	0.546941	0.754071	0.0127254	-0.154949	-0.0869406	0.0858596	0.159223	0.291163	0.641918
P27361	-1.86381	-1.69618	-2.32359	-1.9504	-2.28447	-2.42279	-2.30726	-1.73157	-2.02563	-1.65499	0.247852	0.123524	-0.0925612	-0.961836	-0.404719	-0.865213	-0.606037	-0.69076	-0.502959	-0.275437
P27635	1.36818	1.35736	1.54434	1.31325	1.29544	1.24192	1.14741	1.44576	1.39337	0.667856	1.36844	1.59353	1.67277	1.21548	1.14744	0.881627	0.961491	0.887342	1.11019	1.62793
P27694	0.415762	0.33436	0.492838	0.557823	0.527731	0.557088	0.53568	0.578595	0.511602	0.374389	0.310737	0.0657725	0.262143	0.257932	0.415534	0.469347	0.452818	0.713291	0.844644	0.910109
P27695	0.967332	1.03397	1.23565	1.18419	1.20239	1.2348	1.20199	1.2687	1.24667	1.16431	0.226701	0.684599	0.710402	0.435808	0.223748	0.354415	0.234238	0.702504	0.705199	0.679235
P27708	0.0165048	0.102728	0.144572	0.119306	0.147603	0.189752	0.195093	0.205029	0.287505	-0.00296049	0.223052	0.203893	0.160095	-0.503418	-0.371481	-0.318756	0.185661	-0.41539	-0.460039	0.0843192
P27816	0.954533	0.828548	0.878216	1.04873	0.951153	1.01698	1.09423	1.09995	0.985003	0.753988	1.51253	1.70987	1.58931	1.14487	0.845799	0.787616	0.714508	1.08751	1.08723	1.22499
P27824	1.43359	1.22442	1.26922	0.79278	0.795138	0.817869	0.89323	0.756917	0.833259	0.639733	-0.0592134	-0.208687	-0.523649	0.146947	-0.135097	-0.146486	0.153292	-0.254272	-0.165841	-0.0284124
P28331	0.566654	0.356482	0.347126	0.0428166	0.0239294	0.0551158	0.091266	-0.221886	-0.271063	-0.0230525	-0.79518	-0.976345	-1.41193	-0.501245	-0.332213	-0.265823	-0.23153	-1.33195	-1.21616	-1.47889
P28482	0.476875	0.595325	0.676038	0.697454	0.68497	0.734687	0.644791	0.805751	0.817893	0.668251	0.843274	0.952723	0.637636	0.449206	0.421181	0.194551	0.825478	0.665725	0.501991	0.537848
P28838	0.436791	0.555	0.554982	0.55886	0.582287	0.647775	0.602784	0.611656	0.595789	0.363687	-0.309397	-0.379755	-0.341179	0.500146	0.7002	0.60982	0.769773	-0.227648	-0.229222	0.231552
P29083	-1.31756	-1.18192	-1.43114	-1.50365	-1.26457	-1.32464	-1.29717	-1.14843	-1.27951	-1.07519	-1.92571	-2.03941	-1.79915	-2.01383	-2.08446	-2.77392	-1.7451	-1.73926	-1.86765	-2.33108
P29353	0.0945879	0.168566	0.160755	0.0244472	0.13257	0.0255441	-0.00656518	0.302188	0.29805	-0.134416	0.247125	0.330224	0.143622	-0.165834	-0.0287753	-0.055581	-0.061137	0.120337	0.153259	-0.106378
P29372	0.0794749	0.110581	0.0376021	-0.0851892	-0.0136645	-0.0530211	-0.0409695	-0.0830569	-0.13574	0.0653945	-0.815288	-1.0221	-0.789169	-1.31985	-0.904673	-0.884676	-1.84586	-1.27274	-1.01541	-1.09028
P29401	1.35919	1.47005	1.54732	1.70278	1.74508	1.80104	1.77759	1.83022	1.77565	1.53796	0.180435	0.147256	-0.0350187	0.963554	0.694591	0.805933	1.37464	1.28756	1.2119	0.792862
P29558	0.197781	-0.0102846	0.214563	0.252783	0.177873	0.319968	0.0666675	0.172404	0.123751	0.316391	0.105908	0.562178	0.430947	0.466387	0.166839	0.138408	-0.0870253	0.804851	0.660009	0.895355
P29590	-0.871411	-0.557044	-0.907771	-1.01459	-0.868682	-1.03522	-0.906481	-0.923322	-0.901814	-0.647921	-0.049753	-0.489728	0.149863	-0.232552	-0.338173	-0.180661	0	-0.395304	-0.24655	-0.582816
P30038	-0.381272	-0.428966	-0.623911	-0.670543	-0.633706	-0.65628	-0.627168	-0.842862	-0.908536	-0.290016	-0.828637	-1.12835	-1.23776	-0.535275	-0.113129	-0.0352508	-0.245634	-1.66418	-1.84548	-1.55415
P30040	1.3228	1.18319	1.16913	0.762536	0.822846	0.799721	0.784451	0.565815	0.490542	0.638354	0.0681272	0.134377	0.0643449	0.373646	0.261753	0.0924874	0.351092	0.59454	0.762003	0.770925
P30041	1.25043	1.37023	1.52264	1.71846	1.76561	1.76016	1.74559	1.54318	1.62444	1.34493	0.843675	0.998629	1.03374	0.661964	0.840573	0.722767	0.898068	0.554027	0.699645	1.24982
P30043	-0.0485935	-0.0299134	-0.0771662	0.318896	0.286827	0.278925	0.237603	0.291594	0.218657	-0.0351637	0.267343	-0.143438	0.206846	-0.388839	-0.457371	-0.318946	-0.436285	-0.989037	-0.719743	0.44016
P30044	1.03099	0.793278	1.0733	1.20064	1.08616	1.08628	1.16478	1.13183	1.03803	1.18007	0.348296	0.19802	0.120372	1.42149	1.67006	1.22715	1.71404	-0.339912	-0.494925	0.62128
P30048	1.87248	1.80604	1.94236	1.54534	1.63405	1.55074	1.64778	1.19547	1.40668	1.13	0.188504	0.342912	0.602675	1.49643	1.51587	1.381	1.69062	-0.0359759	-0.122256	0.723344
P30050	0.822706	0.744577	0.854857	1.35295	1.10312	1.16167	1.04759	1.65923	1.30391	1.44498	0.371413	0.418115	0.542675	0.684231	0.759946	0.75869	0.82379	0.492353	0.58635	0.760821
P30084	1.00206	0.845357	0.917275	0.538546	0.574106	0.598734	0.61706	0.288262	0.336495	0.413134	-0.00793286	-0.0967303	0.0181859	1.82393	2.2577	2.08007	2.07127	-0.287695	-0.266821	0.161849
P30085	-0.057094	-0.169043	-0.00867595	0.48146	0.361806	0.362818	0.34428	0.475388	0.252809	0.118606	-0.457365	-0.450972	-0.559687	-0.650158	-0.419387	-0.565199	-0.552456	-1.20023	-0.893418	-0.0670375
P30086	0.774646	0.763826	0.87477	1.33473	1.20263	1.27403	1.2058	1.12566	1.11374	1.36632	0.813302	1.04559	0.867761	0.753746	0.630803	0.638993	0.53942	1.03107	0.959175	1.28363
P30101	2.0463	1.933	1.91242	1.42757	1.46309	1.52537	1.58703	1.33301	1.25662	1.43992	0.773536	0.804344	0.540147	1.13042	0.985921	0.996513	0.981163	1.5173	1.58162	1.60027
P30153	1.215	1.16094	1.33002	1.39518	1.34286	1.45634	1.40752	1.39912	1.45313	1.11839	0.701941	0.797086	0.791998	0.682676	0.699258	0.679493	1.1927	0.805515	0.836568	0.794157
P30260	-0.55603	-0.514989	-0.634958	-0.438084	-0.53845	-0.512096	-0.360933	-0.361865	-0.449434	-0.130829	0.0327091	0.248666	-0.194291	-0.0990208	-0.634776	0.159941	-0.106751	-0.301284	0.00216409	-0.708786
P30405	1.42933	1.46255	1.51192	1.01347	1.12777	1.10417	1.08627	0.720178	0.684295	0.317517	-1.25072	-0.91432	-1.07426	-0.154481	-0.0744754	-0.302165	-0.253248	-1.06659	-1.03678	-1.16657
P30419	0.704926	0.782719	0.79606	0.923407	0.905554	0.890216	0.93031	1.23233	1.03836	0.710675	-0.364858	-0.169944	-0.314442	0.326509	0.320524	0.331448	0.172058	0.633551	0.69479	0.569036
P30520	0.266771	0.480197	0.466001	0.50965	0.657547	0.671838	0.616134	0.743495	0.780877	0.492699	-0.726932	-0.93362	-0.844957	-0.759648	-0.671929	-0.710674	-0.520869	-0.661256	-0.236623	-0.641911
P30566	0.225043	0.226518	0.305939	0.451555	0.444055	0.474534	0.465967	0.782099	0.651549	0.2152	-0.992826	-0.835056	-1.27327	-0.917829	-0.873563	-0.738072	-0.352783	-0.225919	-0.291229	-0.920105
P30622	-0.687328	-0.734311	-0.814572	-0.839672	-0.811871	-0.828926	-0.779534	-0.672272	-0.710169	-0.835006	-0.0745306	-0.189387	-0.266905	-0.575001	-0.804548	-0.482246	-0.500794	-0.167716	-0.301971	-1.04195
P30626	0.500053	0.326642	0.351547	1.07213	0.936204	0.914168	0.870643	1.23713	0.926029	1.40129	0.630272	0.216195	0.524777	0.0821708	0.0170786	0.0642169	0.205768	0.0803749	0.213033	0.342929
P30837	0.728854	0.629456	0.64	0.234165	0.278016	0.280144	0.388777	-0.0173052	-0.0994767	0.000505811	-0.876688	-0.842499	-0.989891	0.68576	1.18579	1.11624	0.979792	-1.16392	-1.43281	-0.940054
P30876	-0.0753108	-0.100986	-0.114825	0.0102073	-0.0938607	-0.0191982	-0.0677122	-0.0628629	-0.052402	-0.091735	-0.0737129	-0.284992	0.00361454	0.51003	0.355114	0.486052	0.432437	0.505577	0.496942	0.490465
P31040	0.693607	0.494246	0.622513	0.244693	0.216817	0.287276	0.294453	0.0834979	0.162229	0.318017	-0.693981	-0.42684	0.0661792	-0.134557	0.0248392	0.155183	0.192004	-0.632343	-0.551697	-0.374972
P31150	-0.130047	-0.0814662	0.058231	0.313053	0.285723	0.273498	0.26668	0.299683	0.25371	0.0182451	-2.15632	-2.14794	-1.62923	-1.52463	-1.32365	-1.26343	-1.12619	-1.84144	-1.40243	-0.893929
P31153	0.52744	0.591904	0.613391	0.89834	0.920934	0.948983	0.949169	0.736448	0.766977	0.330339	0.608739	0.53564	0.593164	0.561911	0.604633	0.753191	0.85882	0.290741	0.201924	0.403447
P31483	-0.132583	-0.149349	-0.344464	-0.197492	-0.366932	-0.492868	-0.238034	-0.499839	-0.34653	-0.364311	0.0457737	0.209124	0.325032	-0.257147	-0.374461	-0.274088	-0.847399	-0.247679	-0.131967	-0.00376332
P31689	1.10877	1.16337	1.20755	1.27243	1.28546	1.36779	1.3093	1.21048	1.14323	0.482695	0.567889	0.706721	0.690561	0.929709	0.709989	0.727142	1.08457	0.596414	0.412303	0.233746
P31930	1.07429	0.840907	0.920409	0.438643	0.458779	0.494121	0.499759	0.291663	0.293676	0.265849	-1.04529	-0.958115	-0.881615	-0.336705	-0.258685	-0.114435	0.255206	-0.723491	-0.449429	-0.719355
P31939	0.0945714	0.250427	0.305776	0.544213	0.510861	0.59065	0.507811	0.70791	0.610083	0.358857	-0.815288	-0.691243	-0.423041	-0.367448	-0.42384	-0.268218	-0.128678	-0.359061	-0.243509	-0.0302023
P31942	1.24947	1.17601	1.18845	1.00313	1.07013	1.05828	1.09682	1.12942	1.17161	1.10131	3.07278	3.24156	3.25236	3.04956	2.87305	2.76389	2.41645	3.04577	3.29018	3.37763
P31946	0.876526	0.904498	1.069	1.37852	1.34938	1.40729	1.3652	1.21587	1.15655	1.25906	0.315296	0.148977	0.403787	0.7018	0.436777	0.589598	0.727542	0.531207	0.842572	0.735246
P31947	1.09157	1.16125	1.33563	1.4798	1.48544	1.4643	1.5264	1.48235	1.35063	0.822663	0.0936262	0.254007	0.254924	-0.191428	-0.0223633	-0.0853915	-0.00641864	-0.0234088	0.0877764	0.530804
P31948	1.22049	1.32244	1.38199	1.38172	1.404	1.44964	1.45455	1.702	1.60233	1.12139	0.238651	0.185961	0.178006	1.30961	0.926945	0.833128	1.32357	1.25618	1.23046	0.813489
P31949	0.242306	0.0193036	0.266894	1.45861	0.934483	1.09716	1.26458	1.34125	0.973827	1.27642	-1.20523	-1.42002	-1.24798	-2.06777	-2.1883	-1.85079	-1.78869	-1.96577	-1.83608	-1.60225
P32322	1.29499	1.14851	1.33203	0.786406	0.843896	0.740672	0.936733	0.984757	0.917357	0.444307	-0.554364	-0.433694	-0.442905	0.652613	0.829095	0.680557	1.03282	-0.336605	-0.785459	0.101074
P32969	1.89806	1.90655	2.03865	1.93257	1.92403	1.98469	1.78096	2.02486	1.93161	1.62268	1.10169	0.966237	1.11307	1.66196	1.88701	1.6964	1.7911	0.549828	0.524865	1.41013
P33176	0.572858	0.598799	0.544138	0.726718	0.654328	0.716678	0.68145	0.83053	0.76621	0.640095	0.551093	0.55045	0.373199	0.468498	0.490246	0.446132	0.745989	0.667453	0.604801	0.409818
P33316	0.11986	0.201638	0.202661	0.311825	0.400416	0.301229	0.368364	0.67018	0.676097	0.563451	-0.205234	0.0748556	-0.341544	-0.59714	-0.597364	-0.740286	-0.58187	-0.0762933	-0.0305154	0.128347
P33991	0.612647	0.639599	0.695261	0.79731	0.810175	0.834233	0.861131	1.06729	1.11039	0.843649	0.439073	0.245809	0.361839	0.665206	0.825041	0.607558	1.09244	0.62671	0.430242	0.709144
P33992	0.387399	0.392762	0.393815	0.546965	0.51009	0.508491	0.545817	0.708923	0.724761	0.40987	0.0767453	-0.180425	0.398215	0.150199	0.233991	0.260711	0.376901	-0.000444339	0.00809036	0.33631
P33993	0.468004	0.509148	0.422419	0.635827	0.63067	0.648122	0.700428	0.880635	0.860469	0.824729	0.475031	0.313901	0.531705	0.485873	0.677975	0.614048	0.783197	0.445021	0.406477	0.837674
P34897	1.47972	1.3281	1.44735	0.943329	0.947597	0.983672	1.0525	0.771107	0.824033	0.777017	-0.947952	-0.724904	-0.716413	0.00425429	0.349147	0.262779	0.274698	-0.854259	-0.858111	-0.94168
P34932	1.21519	1.23183	1.25883	1.45658	1.3917	1.47316	1.49365	1.60144	1.48628	1.07662	0.0768082	0.215859	0.178033	0.600409	0.554083	0.635628	0.974345	0.990841	1.00456	0.764092
P35080	1.05858	1.10489	1.27262	1.50644	1.47121	1.43576	1.3525	1.65762	1.68286	1.43872	0.430774	0.717278	0.494446	-0.14177	-0.0855731	-0.358879	0.0391706	0.356161	0.401396	0.433973
P35221	0.563365	0.445483	0.463914	0.261869	0.200879	0.245402	0.191804	0.500413	0.444784	0.405019	0.0860536	0.0208066	-0.0352139	0.183769	0.137259	0.0982944	0.331386	0.437661	0.478255	0.0540863
P35232	0.96974	0.787632	0.823122	1.1363	0.976893	0.928322	1.11165	1.40208	1.04788	1.13724	-0.570721	-0.620818	-0.592302	0.0782252	0.116963	0.0967229	0.597907	0.0618376	-0.133245	-0.381316
P35240	-0.049589	-0.180662	-0.0790282	-0.491106	-0.500531	-0.470352	-0.554867	-0.0335332	-0.00101174	-0.488011	0.778925	1.28947	0.955734	-0.0160387	0.29251	0.331053	0.202432	0.729485	0.866115	0.334438
P35241	0.953501	0.956112	0.871773	0.647501	0.555174	0.67737	0.723348	0.853529	0.735616	0.656367	0.768228	0.827704	0.829972	0.20342	-0.0575189	0.0301012	-0.106357	0.607469	0.625697	0.571632
P35249	0.331119	0.337407	0.461087	0.254329	0.227195	0.315626	0.332479	0.378433	0.233304	0.147943	-0.0119675	0.0319698	-0.0341236	0.259644	0.465086	0.0970129	0.442706	-0.411353	-0.282085	0.124342
P35250	0.525511	0.571208	0.623819	0.582118	0.592183	0.652592	0.619481	0.621177	0.666551	0.516081	-0.333934	-0.479054	-0.232676	-0.337	-0.116539	-0.0755724	-0.044661	-0.751642	-0.817469	-0.221856
P35251	-0.0218591	-0.0719046	-0.148143	-0.249911	-0.195344	-0.326803	-0.236104	-0.111254	-0.161433	-0.0471731	0.113457	0.0397221	-0.012702	-0.0231675	0.104267	-0.0855674	0.0417134	-0.0118033	-0.0162928	-0.108113
P35268	1.22354	1.29461	1.35611	1.42841	1.49381	1.4937	1.29382	1.35975	1.2335	0.992162	2.53698	2.45557	2.13618	1.91886	1.94549	1.84523	1.35806	2.34294	2.3074	2.46851
P35269	0.0136361	-0.0641969	-0.1183	0.399349	0.283214	0.303118	0.470343	0.295499	0.36794	0.42222	-1.09154	-0.671306	-0.848655	-0.289272	0.152175	-0.0131044	-0.153474	1.22906	1.6248	1.21401
P35270	0.150568	0.185768	0.25187	0.491017	0.54012	0.448445	0.430627	0.744235	0.571154	0.477824	-1.60816	-1.29827	-1.36422	-0.847342	-0.527977	-0.488747	-0.412904	-1.15567	-1.40243	-1.16537
P35573	-1.25655	-1.24705	-1.37421	-1.2959	-0.95934	-1.16183	-1.36937	-0.952596	-1.09963	-0.62188	0.423821	0.237923	-0.336083	-0.111359	-0.0827906	-0.124627	0.166363	0.00140172	-0.0805036	0.0292322
P35579	1.60138	1.4947	1.49715	1.16722	1.13875	1.19382	1.25	1.28721	1.21309	1.01565	1.53011	1.39066	1.16518	1.11334	1.22606	1.15209	1.77411	1.15973	1.0414	0.615721
P35580	0.896945	0.807001	0.781316	0.41482	0.379431	0.406177	0.447105	0.292963	0.241557	0.349346	0.262592	0.218551	0.0193794	0.160274	0.172525	0.126678	0.556203	-0.312707	-0.409477	-0.686879
P35606	0.7437	0.653091	0.691612	0.910622	0.824278	0.887669	0.870112	0.730951	0.735759	0.734782	-0.444229	-0.509339	-0.488931	-0.627657	-0.613592	-0.498767	-0.0543015	-0.521196	-0.580736	-0.523519
P35611	-0.474703	-0.422725	-0.734483	-0.370194	-0.485537	-0.334027	-0.409046	-0.376863	-0.389485	0.282715	-0.11368	-0.103545	0.293017	-0.127379	0.018634	-0.221066	0.11761	0.257656	0.239944	0.057368
P35637	1.55161	1.42438	1.54295	1.33782	1.30909	1.37376	1.3423	1.56075	1.33152	1.04257	2.56236	2.49646	2.23818	2.06026	1.85351	1.75769	1.55496	2.46311	2.36942	2.42902
P35658	0.00128571	-0.107038	-0.180471	-0.0279195	-0.118261	-0.0861507	-0.112194	0.058113	0.0340542	-0.00920974	0.16218	0.0191652	-0.0251844	-0.378293	-0.368349	-0.434253	-0.0710299	-0.261633	-0.343045	-0.759088
P35659	0.893345	0.825497	0.832239	0.747192	0.733452	0.685457	0.713011	0.746543	0.726044	0.836653	1.1037	1.30816	1.28374	1.04235	1.52088	1.39004	1.10776	1.63094	2.01396	2.348
P35998	0.617748	0.692478	0.751325	0.811595	0.876017	0.886804	0.866314	0.970971	0.880773	0.719368	-0.579722	-0.74706	-0.274894	0.0619057	0.0554708	0.0162258	0.268574	-0.320065	-0.279292	-0.0877716
P36507	0.099124	0.312312	0.216057	0.575882	0.494806	0.649967	0.543752	0.698902	0.708151	0.723523	-1.09052	-1.42684	-0.94671	-1.34739	-1.23572	-1.3829	-1.07402	-1.23024	-1.32589	-1.10638
P36578	1.49012	1.47031	1.50773	1.52135	1.39552	1.52203	1.3504	1.64438	1.48568	1.3253	2.18301	2.41315	2.52006	2.35538	2.21723	2.20735	1.86425	2.53331	2.44755	2.75427
P36639	0.560471	0.61273	0.657287	0.985875	0.90345	0.96742	0.832938	0.809939	0.905828	0.757148	0.0557258	0.0119321	-0.139355	-0.415693	-0.20999	-0.157541	-0.174522	-1.18756	-0.909757	-0.136162
P36776	0.925891	0.850174	0.814253	0.327402	0.384949	0.418384	0.477791	0.442398	0.345862	0.202203	-1.04392	-1.07112	-1.11877	0.581109	1.00831	0.828045	0.739335	-1.31218	-1.43335	-0.990573
P36915	0.00182537	0.07649	0.0750354	0.332397	0.356176	0.383677	0.319142	0.225797	0.138641	0.234277	0.438224	0.783873	0.591776	0.55439	0.390127	0.365161	0.286175	0.541739	0.575329	0.806888
P37802	1.48254	1.34764	1.49451	2.23877	2.05544	1.99988	2.04585	2.57428	2.25719	2.20108	1.27615	1.00481	1.05556	0.791976	0.666645	0.664897	0.890362	0.892576	0.9796	0.887144
P38117	1.2613	1.09463	1.13982	1.16844	1.11339	1.02093	1.10284	1.0937	0.931414	1.25278	-0.360558	-0.476221	-0.572949	1.84223	2.20934	1.97268	2.00009	-1.21045	-1.69235	-0.147893
P38159	1.04855	0.874076	0.812101	0.619916	0.688315	0.65122	0.662393	0.7095	0.590786	0.646181	2.28675	2.27167	2.26718	1.71194	1.64839	1.76811	1.15053	1.80633	1.91245	1.93271
P38432	-0.411924	-0.499616	-0.574588	-0.565443	-0.548192	-0.517637	-0.522247	-0.496518	-0.47415	-0.328944	0.00262055	0.193743	0.211709	0.257549	0.455814	0.394584	0.304794	1.08171	1.14831	0.862588
P38606	-0.53228	-0.544352	-0.535651	-0.42996	-0.487402	-0.551771	-0.436801	-0.555642	-0.513022	-0.610773	-2.11836	-2.32776	-2.21419	-1.91165	-2.26192	-2.07557	-2.12061	-2.45988	-2.30413	-2.02546
P38646	1.78262	1.65681	1.65371	1.16511	1.1791	1.2481	1.35123	1.1167	1.13504	0.786934	-0.00998652	-0.0923637	-0.0755716	2.29437	2.58798	2.495	2.34764	-0.0365901	-0.100639	0.250954
P38919	0.956361	0.956639	1.04609	0.917298	0.960847	0.990975	1.00446	0.763372	0.910535	0.545525	0.835537	0.71276	1.03374	0.926724	0.808111	0.804225	0.746752	0.561241	0.651042	0.966321
P39019	1.2048	1.27436	1.21638	1.36966	1.28614	1.27597	1.13652	1.44487	1.39023	1.09327	1.05313	1.17886	1.22724	1.66136	1.36858	1.43982	0.924403	1.86315	1.88068	1.82087
P39023	1.32889	1.36933	1.53809	1.24579	1.26703	1.26752	1.19928	1.26992	1.33309	0.736925	1.23599	1.39855	1.4244	1.62002	1.46505	1.13358	1.41521	1.30177	1.16788	1.66727
P39656	0.819417	0.580731	0.507072	0.28718	0.262367	0.281896	0.374559	-0.0166295	0.00759659	0.242713	-1.95888	-1.80809	-1.68368	-2.27422	-2.73082	-2.09245	-1.60604	-2.63234	-2.19598	-1.96133
P39687	1.27788	1.3592	1.46149	1.73918	1.75343	1.83947	1.6824	1.95733	1.70658	2.03285	1.22588	1.54654	1.94581	1.4516	1.98382	2.27999	1.66105	2.413	2.49929	3.01958
P39748	0.912642	1.05056	1.11755	0.995153	1.06495	1.09418	1.08785	1.11582	1.0333	0.889479	0.768662	0.737452	0.595452	0.419373	0.476482	0.177291	0.508781	0.0222815	0.0445032	0.483662
P40222	0.380805	0.42772	0.447487	0.553907	0.593365	0.533723	0.584872	0.754118	0.61989	0.19098	0.543745	0.571022	0.541439	0.790211	0.59489	0.582141	0.51453	0.9918	1.04931	0.54108
P40227	0.885986	0.969208	1.04921	1.04445	1.10756	1.18296	1.12873	1.25848	1.19181	0.925961	-0.127756	-0.0677274	-0.061095	0.386087	0.422321	0.493288	1.01302	0.601823	0.633889	0.243525
P40261	1.18775	1.29709	1.43699	1.81266	1.79841	1.79452	1.84323	1.13264	1.31158	1.25249	0.230793	0.411756	0.421807	0.0124005	0.113394	-0.0308395	0.15567	-0.374407	-0.21075	0.489333
P40692	-0.648752	-0.555255	-0.743052	-0.723891	-0.858653	-0.66459	-0.577449	-0.603535	-0.535523	-0.300455	-0.322647	-0.42684	-0.291946	-0.357149	-0.44703	-0.239742	-0.572634	-0.128496	-0.292657	-0.667267
P40763	0.0626657	0.13335	0.119167	0.252473	0.244008	0.292456	0.278778	0.0688997	0.0860122	-0.0189575	1.0747	1.17534	1.09755	0.376847	0.508939	0.293878	0.708386	0.315783	0.290591	1.01336
P40925	0.87518	0.933257	1.05726	1.27154	1.23183	1.32112	1.2583	1.43333	1.34251	1.20952	-0.0598379	0.0880749	-0.469232	0.275976	0.137217	0.131158	0.478671	0.481812	0.490208	0.294501
P40937	0.226499	-0.0155696	0.143893	0.271454	0.203816	0.168985	0.21019	-0.0206826	0.206049	0.200398	-1.43095	-1.40647	-1.03834	-1.69455	-1.79495	-1.01802	-1.36263	-1.84144	-1.20402	-1.26766
P40938	0.139301	0.246236	0.38048	0.0392883	0.107965	0.160897	0.0840429	0.149534	0.204026	0.142367	0.775448	0.715805	0.710402	0.0670546	0.415007	0.334213	0.261326	-0.291565	-0.0820898	0.262728
P40939	1.40133	1.24438	1.33205	0.909115	0.872431	0.972005	0.949268	0.66041	0.63774	0.582661	0.0899145	-0.0322887	0.0445702	1.65338	1.98089	1.7924	1.99279	-0.0902489	-0.399814	0.390071
P41091	1.24982	1.3083	1.42603	1.44519	1.43087	1.53454	1.48621	1.44761	1.44179	1.37704	-1.01882	-0.790387	-0.752332	-0.187691	-0.212725	-0.226877	0.296167	0.0985987	0.187147	-0.181109
P41214	-1.59685	-1.57877	-1.67113	-1.56574	-1.62658	-1.48419	-1.38212	-1.20042	-1.2164	-1.5035	-0.67606	-0.241049	-0.156099	-0.0647673	-0.270916	-0.17597	-0.547767	0.173375	0.1017	0.115395
P41223	0.498014	0.405867	0.490859	0.642936	0.689243	0.644324	0.595761	0.724168	0.783066	0.474127	-0.848572	-0.677619	-0.931989	-0.938618	-1.14354	-1.00199	-1.13179	-0.745437	-0.829853	-1.03203
P41227	0.183281	0.297853	0.417355	0.560375	0.572847	0.450548	0.493359	0.643787	0.680854	0.261215	0.150687	0.206468	0.0325311	0.265888	0.489648	0.313775	0.205292	0.753886	0.946459	0.812878
P41250	0.270045	0.291147	0.487754	0.531392	0.489936	0.577463	0.519127	0.703059	0.603388	0.407179	-0.392407	-0.417105	-0.378224	0.14025	0.234986	0.264218	0.406166	0.110255	0.00987839	0.00558844
P41252	0.573478	0.520286	0.652027	0.595816	0.589634	0.646065	0.554676	0.595991	0.683101	0.552288	-0.408579	-0.167228	0.0043801	-0.0485763	0.128744	0.128976	0.380514	0.189659	0.00347345	0.0817349
P41743	-0.64914	-0.515604	-0.222853	-0.526705	-0.411459	-0.478434	-0.595646	-0.443553	-0.45752	-0.961966	-0.54594	-0.668159	-0.0651963	-0.7792	-0.639675	-0.585958	-0.621718	-0.717839	-0.701992	-0.363875
P42166	-0.430348	-0.283268	-0.303005	-0.361879	-0.224203	-0.259989	-0.201798	-0.106572	-0.0354964	-0.239583	-0.414318	-0.414077	-0.394485	-0.530533	-0.439001	-0.459494	-0.363455	-0.612444	-0.416371	-0.593106
P42167	0.363393	0.157906	0.196367	-0.104259	0.00462644	-0.180546	-0.00944686	0.131679	0.0802347	-0.0982085	-1.71744	-1.68851	-0.908382	-0.728542	-0.839347	-0.785303	-0.653602	-1.23458	-1.05121	-1.44927
P42224	0.375274	0.404892	0.480268	0.557748	0.567127	0.60478	0.545784	0.522372	0.550357	0.366564	0.380143	0.469987	0.463762	-0.356275	-0.343992	-0.517419	-0.00781312	-0.386828	-0.338	0.212078
P42226	-0.272118	-0.19737	-0.144477	0.136435	0.123034	0.00463145	0.150692	0.256083	0.215382	0.445749	-0.0122783	-0.103545	0.0337369	-0.439941	-0.440603	-0.441141	-0.322035	-0.347528	-0.336895	0.1776
P42285	0.28926	0.222687	0.24496	0.142475	0.10737	0.201113	0.128207	0.341031	0.207906	-0.0472352	-0.572494	-0.693821	-0.424	-0.106058	-0.305445	-0.112301	-0.149736	-0.00839849	-0.00483929	-0.38154
P42356	-0.925794	-1.01028	-1.00831	-1.21986	-0.915236	-1.43528	-1.40796	-1.2524	-1.33531	-1.33306	-0.365553	-0.794792	-0.897616	-0.471403	-0.656953	-0.239742	-0.394267	0.021554	-0.699149	-1.05527
P42677	1.53556	1.61947	1.74424	1.54454	1.61299	1.48543	1.52192	1.67916	1.75487	1.17051	1.61556	1.94746	1.9059	1.26817	1.22236	1.1947	1.28254	1.32922	1.18523	1.31795
P42696	-0.616589	-0.595247	-0.816216	-0.977366	-0.652202	-0.960848	-0.749575	-0.737044	-0.829706	-0.66533	0.367888	0.347472	0.602464	0.336349	0.109993	0.227972	-0.2169	0.372103	0.391947	0.335289
P42704	1.63043	1.48665	1.52368	1.11982	1.11544	1.18456	1.2151	1.02451	1.02956	0.844675	2.11329	2.15701	2.31291	1.82882	1.90107	1.77934	1.58251	1.73276	1.77287	2.06012
P42765	1.00495	0.889423	0.998631	0.516573	0.490056	0.572245	0.590718	0.151686	0.0840053	0.346915	1.69167	1.59521	1.71392	2.21939	2.39427	2.24719	2.56778	1.55151	1.44016	1.78657
P42766	1.47288	1.49231	1.5409	1.61303	1.48154	1.45304	1.4051	1.53192	1.43285	1.45294	0.0327091	-0.0446515	0.2513	0.955443	0.199915	0.526069	0.177448	0.848014	0.660894	0.478584
P43034	0.0515636	0.135647	0.125021	0.0760729	0.0589983	0.0722629	0.101994	0.148164	0.165	0.0585626	-1.10592	-1.41097	-1.23663	-0.761498	-0.922472	-0.970456	-0.903798	-0.53995	-0.778941	-0.483388
P43246	0.317948	0.257616	0.260883	0.439954	0.42405	0.420247	0.431147	0.424761	0.430736	0.398655	0.64266	0.439942	0.73521	0.411647	0.530129	0.533624	0.587159	0.426754	0.256526	0.733274
P43304	0.695167	0.512677	0.464785	0.218612	0.134031	0.167266	0.216026	0.0521735	0.0406738	0.145556	-0.357237	-0.565797	-0.278207	0.190606	0.365224	0.422975	1.01249	-0.816833	-1.04578	-0.591285
P43355	0.585374	0.650627	0.578876	0.869874	0.863922	0.866717	0.831098	0.730179	0.871321	0.4203	1.17184	1.27833	1.11107	0.917557	1.02407	0.861202	0.802895	1.2433	1.16937	1.01535
P43358	0.987183	1.10699	1.0597	1.22632	1.28734	1.26364	1.18874	1.32286	1.2501	1.04492	1.2068	1.12776	0.856025	0.240857	0.259881	0.130497	0.437089	0.485774	0.54905	0.727396
P43487	1.4154	1.4508	1.57394	1.82262	1.86893	1.84746	1.85614	1.92043	1.98354	1.66339	1.26591	1.15173	1.36408	1.08958	1.00175	1.01898	0.983338	1.25766	1.29059	1.51263
P43686	0.809123	0.901748	0.928937	0.959209	0.952484	1.04981	0.979709	1.00625	1.01451	0.786904	-0.0231996	0.156754	0.219758	0.462586	0.658106	0.662567	1.0529	0.237121	0.308216	0.536145
P43897	0.523365	0.460797	0.469784	-0.0212395	0.0201219	0.0123176	0.0295802	-0.21563	-0.0991954	-0.307019	0.242188	0.201772	0.228412	1.29688	1.60106	1.3675	1.30103	-0.573755	-0.553408	0.325039
P45880	1.88194	1.64939	1.72188	1.41398	1.38094	1.4628	1.42463	1.03662	0.992195	1.16765	-0.345539	-0.1228	0.452987	1.01524	1.02271	1.21305	1.29016	0.444303	-0.139494	0.301053
P45954	0.128758	0.130052	0.081468	-0.476468	-0.408253	-0.363498	-0.257869	-0.340501	-0.406106	-0.0193997	-1.06924	-1.14044	-0.950414	-0.189558	0.185793	-0.0139972	-0.0385088	-1.74337	-1.67288	-1.02109
P45973	0.779804	0.767707	0.756142	0.691707	0.676199	0.634294	0.64441	0.796823	0.734639	0.863841	-0.140383	-0.162097	-0.095634	-0.0394252	-0.0255658	-0.107374	0.00213322	0.762516	0.468249	0.00375353
P45974	0.497422	0.613315	0.56778	0.728803	0.759391	0.789538	0.764518	0.932676	0.910691	0.840377	0.485029	0.438197	0.320941	0.452203	0.354486	0.450722	0.80647	0.802153	0.685303	0.60866
P46013	1.03981	0.954223	0.92668	0.107427	0.132284	0.124192	0.157173	0.398921	0.359779	-0.0362194	1.56416	1.68649	1.76053	1.0926	0.966835	0.925968	0.717091	1.43259	1.39408	0.66631
P46060	0.474287	0.438637	0.517287	0.829033	0.740221	0.846597	0.806359	0.678483	0.625079	0.260435	1.01384	0.872732	0.833618	0.36236	0.420135	0.41288	0.653926	0.489286	0.556001	0.116014
P46063	1.08642	0.997892	1.16855	0.860409	0.815364	0.925956	0.956137	0.419301	0.444079	0.2065	-0.0811344	-0.162097	0.0701151	-0.0408855	0.0754866	0.033827	0.0966808	-0.266437	-0.184207	0.263169
P46087	0.895951	0.808933	0.687058	0.649488	0.593274	0.681977	0.678245	0.604998	0.479572	0.351043	0.715519	0.855462	0.813101	0.908565	0.70441	0.665581	0.479131	0.788319	0.881547	0.563688
P46109	0.674627	0.798184	0.694439	1.07312	1.02195	1.03494	1.01233	1.03662	0.86842	0.806784	0.220336	0.421442	0.203974	-0.399391	-0.466482	-0.446555	-0.262437	0.103763	0.182531	0.24269
P46199	-1.98567	-2.20182	-2.05687	-2.0769	-1.86543	-2.02443	-1.84832	-2.28946	-1.72306	-1.63452	-0.664044	-0.576187	-0.740259	-0.566482	-0.10718	-0.0924462	-0.426612	-0.962165	-0.96332	-0.918075
P46459	0.454672	0.37554	0.360176	0.19155	0.208728	0.234345	0.302123	0.188057	0.251758	0.328747	-0.639189	-0.316315	-0.077902	-0.621304	-0.478866	-0.425022	-0.226026	-1.24476	-1.08792	-0.366641
P46734	-0.184612	-0.140787	-0.174903	0.156283	0.234593	0.162787	0.154621	-0.0747528	-0.0435891	-0.301351	-0.268799	-0.245564	-0.117329	-0.347387	-0.129402	0.0623123	-0.35852	-0.361696	-0.109461	0.0394558
P46776	1.28144	1.13723	1.14386	1.28378	1.00749	1.21242	0.955094	1.37907	1.05926	1.1619	0.797748	0.681783	1.25348	2.10017	1.42931	1.73322	1.65016	1.82626	1.59919	1.64913
P46777	1.20308	1.201	1.23079	1.2206	1.19932	1.16913	1.14865	1.33778	1.33153	0.89093	3.04797	3.00814	3.03196	2.97241	2.78718	2.79557	2.20381	2.97635	3.19261	3.32428
P46778	1.86606	1.84958	1.94628	1.84777	1.70671	1.77973	1.64885	1.86106	1.81048	1.49353	1.71782	1.82522	1.8429	1.91289	1.87951	1.63899	1.64271	1.70779	1.6933	2.09084
P46779	1.74983	1.62993	1.74698	1.7383	1.56316	1.70686	1.47949	1.74923	1.6692	1.6589	1.96082	2.04034	1.91624	2.28559	2.31151	2.03344	2.35719	1.85543	1.71038	2.11614
P46781	1.5113	1.51026	1.46123	1.54526	1.43764	1.45904	1.37539	1.44078	1.49242	1.34456	1.61727	1.71879	1.84882	1.45741	1.21021	1.3517	1.06374	1.49591	1.53952	1.6916
P46782	1.71919	1.71827	1.82421	1.89097	1.86911	1.93523	1.74179	2.07858	1.98458	1.79764	1.16945	1.11721	1.22568	1.36672	1.3684	1.32899	1.20466	1.33113	1.3287	1.60225
P46783	1.23183	1.15385	1.29776	1.63775	1.54542	1.48567	1.4791	1.7301	1.71723	1.42934	0.774097	0.894404	1.09499	1.29714	1.06378	1.05658	0.688336	1.11915	1.26163	1.40993
P46821	0.00415129	0.0318505	-0.0354362	0.143211	0.184837	0.150053	0.196665	0.658804	0.562539	0.219387	-0.21668	-0.168038	-0.408427	-0.0572173	-0.127393	-0.147037	-0.1433	0.723253	0.741834	0.0355322
P46939	-0.220953	-0.240932	-0.291336	-0.672808	-0.763233	-0.760349	-0.671341	-0.175307	-0.20163	-0.468971	0.0467024	0.111019	-0.118891	-0.73421	-0.812824	-0.716112	-0.711328	-0.0903144	-0.111035	-0.61926
P46940	1.05667	0.889337	0.95466	0.686692	0.642445	0.66967	0.665987	0.668861	0.658017	0.638457	0.849718	0.71682	0.662436	0.245072	0.320244	0.251813	0.616913	0.24513	0.237418	0.128511
P47897	0.655922	0.607483	0.662939	0.726936	0.648707	0.730895	0.744651	0.573936	0.598656	0.403881	0.402508	0.404582	0.529541	0.530169	0.562517	0.571068	0.981822	0.539147	0.56465	0.540207
P47914	2.0154	2.11833	1.87477	1.99156	1.84527	1.79024	1.90831	2.20501	2.06979	1.77319	2.85326	3.1407	2.95306	2.86517	2.36828	2.31435	1.89697	3.12076	3.10048	3.18101
P48047	-0.61092	-0.58263	-0.66762	-0.0595083	-0.256032	-0.260871	0	0.147365	-0.299852	-0.0995226	-1.34075	-1.2653	-1.78917	-0.169147	-0.0481841	-0.182165	0.157203	-0.723927	-0.861285	-0.930301
P48059	-0.0274673	-0.0785504	0.224426	0.230173	0.0377784	0.271002	0.144483	0.0355723	0.0612194	0.00656592	0.64828	0.8322	0.884231	0.282727	0.162061	0.25305	0.673957	0.89718	0.824907	0.779083
P48449	-0.212956	-0.382183	-0.403911	-0.591304	-0.545656	-0.583536	-0.49227	-0.625044	-0.5467	-0.300455	-2.45441	-2.31505	-2.45601	-1.72312	-2.01917	-1.72486	-1.69171	-1.74544	-2.09787	-2.27284
P48634	-0.540723	-0.488322	-0.64655	-0.661517	-0.650356	-0.610367	-0.564867	-0.469576	-0.484736	-0.486285	-0.0505473	0.111752	-0.063524	0.301966	0.122071	0.0860445	-0.323637	0.550248	0.533162	0.367997
P48643	1.44352	1.4684	1.58119	1.63906	1.64084	1.67448	1.66833	1.73937	1.72219	1.25328	0.342158	0.33441	0.365094	0.865607	0.742025	0.862496	1.30156	1.13445	1.02657	0.641768
P48681	0.859188	0.799074	0.633861	0.506625	0.527153	0.506454	0.630171	0.632473	0.611212	0.651723	0.435726	0.564634	0.540964	0.185639	0.0807242	0.13606	0.234682	-0.0816178	-0.199885	-0.062257
P48729	0.475988	0.386112	0.469485	0.657242	0.626689	0.694281	0.621079	0.320313	0.437774	0.191099	-0.154723	-0.302449	0.325543	-0.168533	-0.136597	-0.195016	-0.263974	-0.237484	-0.106633	0.162808
P48735	1.40471	1.30783	1.39054	0.895617	0.964394	0.908139	0.828437	0.256542	0.170294	0.624412	-0.577788	-0.533229	-0.95227	0.956921	1.55833	1.34522	1.21958	-1.87491	-1.96673	-0.395307
P48739	0.535167	0.654589	0.692457	0.963629	1.02907	1.01085	0.992147	0.770344	0.907782	0.577958	0.390961	0.457911	0.460538	0.558725	0.243866	0.41643	0.515427	0.803158	0.778141	0.486883
P49006	0.806237	0.586185	0.69813	1.00038	1.03675	0.993974	1.0541	1.2379	1.28313	1.16701	-0.226954	0.262865	0.00246544	-0.364163	-0.38539	-0.381167	-0.547455	0.343603	0.368352	0.158966
P49189	0.740031	0.823861	0.87388	0.91183	0.917639	0.912045	0.915864	0.842589	0.878241	0.8896	-0.71744	-0.501681	-0.641151	0.0477074	0.136978	-0.115256	0.597291	0.0173027	-0.0272437	-0.055274
P49207	1.33247	1.29852	1.49174	1.37233	1.40809	1.42328	1.31766	1.39381	1.35933	1.25568	2.56666	2.71215	2.71742	2.41853	2.17497	2.30805	1.75751	2.56619	2.68635	2.88181
P49257	0.926108	0.741229	0.702774	0.281124	0.276924	0.243662	0.413809	0.14439	0.230332	0.207251	0.28256	0.198574	-0.0324402	0.19431	0.254731	0.226083	0.410762	0.233775	0.342833	0.320316
P49321	1.04823	1.0878	1.11384	1.31416	1.3779	1.32985	1.37378	1.24587	1.19583	1.16728	0.628412	0.670909	0.791087	0.657642	0.455657	0.438354	0.506062	0.600439	0.690822	0.87815
P49327	0.787639	0.85359	0.957563	1.05352	1.07453	1.13769	1.0746	1.19652	1.20183	0.705438	0.535822	0.553622	0.491799	0.297313	0.210181	0.364487	1.15705	0.70985	0.583769	0.301783
P49368	1.1665	1.2417	1.26696	1.33544	1.33063	1.40462	1.35364	1.48072	1.46144	1.01258	0.169849	0.234855	0.187604	0.571015	0.590005	0.702863	1.1958	0.757389	0.721222	0.559159
P49406	0.171571	0.0157976	0.0910634	-0.249138	-0.210269	-0.405789	-0.12033	-0.512107	-0.411452	-0.59013	0.0936262	-0.104912	0.228139	0.973707	1.22573	1.31194	0.917864	-0.523487	-0.619056	0.0125627
P49411	1.63655	1.55068	1.6229	1.05337	1.13471	1.15055	1.22543	0.941123	0.968199	0.76056	0.213995	0.118847	0.219305	1.81983	2.34087	2.23868	2.18981	-0.292022	-0.411128	0.527269
P49454	0.485368	0.459961	0.394855	-1.02546	-1.00285	-1.03453	-0.929862	-0.605927	-0.562226	-0.457842	1.82544	1.78389	1.7823	-0.168583	-0.118213	-0.27365	-0.185004	0.317047	0.184274	-0.34507
P49588	0.756721	0.824504	0.858245	0.823626	0.797632	0.837406	0.817088	1.20311	1.20567	0.847033	0.436184	0.593393	0.477509	0.364171	0.330378	0.352034	0.546419	0.945426	0.956743	0.790564
P49589	0.644323	0.711437	0.73376	0.808251	0.874107	0.894771	0.911895	1.00218	0.99553	0.920962	0.443859	0.797638	0.487556	0.597265	0.402853	0.429035	0.47218	1.27281	1.32688	0.921953
P49591	0.592926	0.708822	0.722597	0.885914	0.911647	0.921647	0.889498	1.14278	1.04981	0.530244	0.556838	0.30477	0.095934	0.278435	0.328071	0.270252	0.0689303	0.633551	0.768054	0.548333
P49593	-0.0981999	0.0171025	-0.0705098	0.123917	0.155489	0.0365048	0.132066	0.121883	0.0563557	0.0669099	-1.42514	-1.15359	-0.721151	-1.27026	-1.4862	-1.32691	-1.24563	-1.22592	-1.08792	-1.23696
P49643	0.122647	0.173724	0.342866	0.303329	0.247431	0.250611	0.260029	0.755743	0.709042	0.356984	-1.57136	-1.90001	-1.33245	-1.34322	-1.30797	-0.998011	-0.908599	-0.48809	-0.84863	-1.60225
P49674	-1.83049	-1.57588	-1.94635	-1.74181	-1.47254	-1.74161	-1.74408	-1.9946	-1.85862	-1.61936	-0.573501	-0.727277	-0.594039	-1.23769	-1.24192	-0.967859	-1.24462	-1.00476	-0.821585	-0.769729
P49711	0.0638839	0.00996826	-0.0124123	0.0415634	0.0243277	-0.0306546	0.0181505	0.271371	0.178418	0.205942	-0.216471	-0.0644599	-0.258272	-0.223595	-0.335521	-0.5711	-0.178141	-0.317301	-0.309539	-0.0394613
P49721	-0.164405	-0.104955	0.122722	0.48289	0.489292	0.317075	0.369709	0.683469	0.569501	-0.00236518	-0.382328	0.203	-0.0833817	0.240352	0.262629	0.0812456	0.354435	0.304762	0.604488	0.256577
P49736	0.390372	0.408202	0.458231	0.534709	0.532205	0.551943	0.567389	0.756609	0.739641	0.600572	-0.269579	-0.299003	-0.401883	-0.426004	-0.225005	-0.453895	-0.0299395	-0.149167	-0.102871	-0.0295628
P49748	1.13241	1.0037	1.03933	0.678715	0.647119	0.660192	0.720211	0.223551	0.275714	0.45298	-0.635992	-0.592985	-0.643291	1.32906	1.66296	1.43816	1.58718	-0.868156	-1.01777	-0.121652
P49753	1.23655	1.15877	1.01974	0.521607	0.595816	0.486678	0.708855	0.448843	0.496795	0.67516	-0.527162	0.18447	-0.445516	-0.270263	-0.00540272	0.0191088	-0.0219409	-0.856964	-0.811317	-0.653688
P49756	0.637283	0.658551	0.57826	0.448594	0.430872	0.441763	0.475786	0.500592	0.456588	0.292742	1.59111	1.56022	1.38328	0.660484	1.18396	1.04526	0.970406	1.86709	2.02451	1.93726
P49757	0.279202	0.0767194	0.0701527	-0.0328614	-0.168253	0.0242269	-0.0476114	0.0732858	-0.0581222	0.103863	-0.281856	-0.369862	-0.309082	-0.196114	-0.218211	-0.108447	-0.471194	-0.470072	-0.151587	-0.360769
P49792	-0.0120567	-0.0576454	-0.0599436	0.0152792	-0.0267096	0.00776298	-0.0357155	0.189724	0.120792	0.0925578	0.744648	0.428493	0.535755	0.0688226	0.0767848	0.110366	0.464198	0.643575	0.424497	-0.0764078
P49821	0.252189	0.201766	0.13056	-0.355674	-0.215354	-0.30827	-0.378566	-0.481725	-0.571769	-0.420867	-0.0173646	0.716247	-0.626263	0.618864	0.360325	1.02074	0.533238	0.390377	0.493318	0.237576
P49841	-0.604469	-0.52645	-0.414643	-0.425709	-0.267963	-0.277019	-0.335325	-0.310688	-0.197543	-0.373063	-0.405956	-0.588244	-0.559687	-1.26369	-1.01917	-0.892043	-1.02715	-1.20023	-0.897757	-0.679254
P49915	0.146166	0.121781	0.139234	0.450417	0.414504	0.465674	0.396678	0.361909	0.45775	0.131701	-0.300866	-0.294407	-0.291006	-0.273164	-0.352311	-0.281056	0.0310033	0.0390341	-0.050243	-0.272061
P49916	0.0565044	0.0455489	-0.0287746	-0.306458	-0.344199	-0.330847	-0.204059	-0.191	-0.242455	-0.196306	-0.494575	-0.152957	-0.466843	-0.727818	-0.523744	-0.74695	-0.609159	-0.76476	-0.667132	-0.575597
P49959	0.287775	0.196989	0.146859	0.160343	0.1408	0.111547	0.198569	0.127919	0.158077	0.340712	-0.633599	-0.923938	-1.16818	-1.22359	-1.3395	-0.913123	-1.11505	-1.46496	-1.18401	-1.14861
P50213	1.22265	0.960834	0.971563	0.679569	0.624271	0.631054	0.783183	0.353835	0.379211	0.313936	-0.654673	-1.00967	-0.624782	1.14168	1.58351	1.58214	1.32214	-1.23676	-1.31497	-0.285218
P50281	0.819942	0.756969	0.762414	0.107211	0.123789	0.129327	-0.018956	-0.0127506	-0.00446951	-0.0193997	0.129571	0.297076	0.26591	-0.601485	-0.672556	-0.628393	-0.64757	-0.574824	-0.234563	-0.0729554
P50395	0.981484	1.00439	1.14082	1.43751	1.42596	1.50959	1.45468	1.42008	1.35464	1.20996	0.0130659	-0.10628	0.154397	1.06171	0.883887	0.959131	1.42804	1.27531	1.28173	1.15951
P50402	1.24147	1.13517	1.12571	0.770122	0.953977	0.849714	0.909443	0.669052	0.663266	0.679253	0.751848	0.742325	0.471099	1.32498	1.51967	1.17823	1.33188	0.0312244	0.105498	0.288579
P50479	0.881484	0.923429	0.934578	0.833036	0.947141	0.924051	0.840602	0.360239	0.213032	0.272887	1.06108	0.940186	0.577816	0.256675	0.182096	0.155779	0.533386	0.0435206	-0.130051	-0.0118608
P50502	1.17089	1.35479	1.43702	1.45987	1.54128	1.58694	1.48389	1.63943	1.56624	1.1992	-0.127756	0.0615141	0.0602091	0.267833	0.289292	0.0556265	0.381235	0.614982	0.676848	0.566047
P50552	0.634535	0.708354	0.601978	0.688747	0.789395	0.804402	0.714501	0.707142	0.620758	0.523264	-0.394189	-0.334158	-0.406836	-0.420072	-0.458237	-0.444387	-0.131232	-0.305842	-0.401507	-0.761331
P50748	-0.236331	-0.236973	-0.297294	-0.381917	-0.478032	-0.512586	-0.469208	-0.386224	-0.189335	-0.417949	1.18724	0.863288	0.988024	-0.106058	0.152175	0.311944	0.44064	-0.283194	-0.327353	-0.128511
P50750	-0.466362	-0.54802	-0.662585	-0.635971	-0.629118	-0.520803	-0.705515	-0.800115	-0.857159	-0.773044	-0.703905	-0.8453	-0.324192	-0.607714	-0.66255	-0.622254	-0.909201	-0.648897	-0.837647	-0.403273
P50914	1.26548	1.34231	1.33807	1.32841	1.22121	1.36609	1.12952	1.47107	1.28445	1.12074	1.76384	1.88493	1.89573	1.8488	1.69242	1.68725	1.47876	1.92156	1.80662	1.95374
P50990	1.23019	1.33642	1.40779	1.54414	1.51731	1.61651	1.55509	1.76107	1.73224	1.11393	0.567773	0.569189	0.584129	0.667768	0.666083	0.727751	1.22322	1.06008	1.01893	0.74339
P50991	1.08234	1.15985	1.32142	1.35919	1.32486	1.41589	1.37237	1.45494	1.40251	0.990626	-0.396459	-0.344378	-0.481002	-0.0868894	-0.0250001	0.0233381	0.480427	0.097533	0.105817	-0.226282
P50995	-0.396681	-0.244075	-0.370176	-0.14098	-0.167036	-0.113992	-0.0784842	0.109733	0.0949458	0.11553	0.0646931	-0.00498131	-0.623303	-1.05409	-0.948576	-1.17391	-0.845864	-0.315002	-0.324429	-0.592499
P51003	-1.46572	-1.85517	-2.06609	-1.60095	-2.11811	-1.58033	-1.37361	-1.43611	-1.60731	-1.47139	-3.13722	-2.19374	-2.88162	-2.51523	-2.19549	-2.47947	-2.71115	-2.54353	-2.38405	-2.82954
P51114	1.06385	1.09496	1.07676	0.988293	1.11829	1.01599	1.0561	1.11815	1.12749	0.797557	0.555227	0.589763	0.504315	0.757143	0.656124	0.655801	0.352353	0.864941	0.893149	0.776337
P51116	-0.547669	-0.302579	-0.502421	-0.4183	-0.526363	-0.494423	-0.377857	-0.36536	-0.4551	-0.64107	-0.255288	-0.0721927	-0.0253912	0.408056	0.127303	0.43686	-0.146747	0.627109	0.47355	0.322207
P51148	0.801083	0.477925	0.588822	0.997727	0.665139	0.571573	0.924114	1.09572	0.896423	0.641993	0.19455	0.4276	0.303318	0.452563	0.404779	0.842459	0.696421	0.255182	-0.0432565	0.0831421
P51149	0.833518	0.706444	0.820888	0.995366	0.845306	0.808866	0.810465	0.871772	0.82209	0.93617	-0.457958	-0.301195	-0.419101	0.430846	0.716009	0.702734	0.770374	-0.696734	-0.599311	-0.304583
P51153	-0.332255	-0.501833	-0.651052	-0.22416	-0.296543	-0.419339	-0.325617	-0.32888	-0.361971	-0.213783	0.914637	0.60193	0.86855	0.839121	0.707548	0.566269	0.818232	0.250688	-0.0269466	0.594061
P51398	1.0184	0.764142	0.783577	0.587495	0.525681	0.581809	0.648848	0.375758	0.357642	0.333228	-0.471399	-0.475514	-0.239215	0.723513	0.842895	0.919025	0.792263	-0.523676	-0.500128	-0.189482
P51531	-0.0826922	0.0373355	-0.116674	-0.293917	-0.177961	-0.217975	-0.140044	-0.169866	-0.164032	-0.208102	-0.741287	-0.436641	-0.436583	-0.672744	-0.431169	-0.536878	-0.471067	-0.36781	-0.160357	0.119266
P51553	1.02668	0.731797	0.806577	0.547784	0.415969	0.431511	0.531504	0.0350676	-0.0732442	-0.129635	-1.2593	-1.31505	-1.13619	0.0487639	0.309553	0.579424	0.330866	-1.07564	-1.4719	-0.924175
P51610	0.369662	0.174764	0.207103	0.218986	0.159511	0.300316	0.206719	0.491994	0.28481	0.230256	-0.0855191	-0.108522	-0.085324	-0.254538	-0.445079	-0.495192	-0.288226	-0.127273	-0.148323	-0.14504
P51617	-1.58847	-1.5193	-1.53291	-1.40516	-1.46798	-1.33046	-2.02145	-1.45855	-1.23334	-1.40489	-1.14993	-0.752762	-1.59404	-1.78578	-1.63641	-1.71176	-1.55999	-1.84586	-1.38101	-1.74073
P51648	0.943976	0.891803	0.932369	0.314366	0.430148	0.39401	0.510601	0.478803	0.482777	0.148436	0.363049	0.1604	0.25009	0.936518	1.39727	1.31435	1.36342	-0.770419	-0.581925	0.214162
P51659	0.608236	0.537819	0.546186	0.28466	0.248919	0.246907	0.300629	0.171647	0.177591	0.207775	-1.1818	-1.22759	-0.902989	-0.0911443	0.282187	0.357309	0.384673	-1.19811	-1.31062	-0.975511
P51665	-0.0297345	0.121536	0.22244	0.164338	0.264514	0.16079	0.138248	0.289049	0.237955	-0.0532917	-0.0587139	-0.0341971	-0.426046	-0.12559	0.03717	0.00793782	0.0375075	1.47386	1.0787	0.408715
P51784	0.0797842	0.151821	0.198916	0.260633	0.181803	0.16201	0.23937	0.0604588	-0.0100874	-0.0543507	0.842071	1.05908	0.438898	-0.104883	-0.197897	-0.204157	0.123893	-0.13119	-0.0355864	0.208132
P51812	-0.0265866	0.205408	-0.0465697	0.500914	0.168145	0.278075	0.30358	0.241773	0.319719	0.61376	0.267702	-0.0212348	0.269327	-0.268288	-0.0127985	0	0.104565	-0.519511	-0.543176	0.659768
P51858	1.07152	1.00959	1.10829	1.38072	1.33728	1.32954	1.38534	1.425	1.36761	1.39479	0.243219	0.333677	0.17697	-0.400276	-0.5628	-0.633716	-0.375867	-0.0609763	-0.0299471	0.0452148
P51911	0.348091	0.528263	0.559258	0.169299	0.300111	0.217176	0.296487	0.0451277	-0.023286	-0.506154	0.0327091	0.164944	0.264542	-0.642464	-0.615345	-0.273018	-0.609941	-0.527474	-0.463832	-0.746122
P51991	1.1971	1.32689	1.4374	0.96443	1.20344	1.10681	1.09792	1.15091	1.27563	0.802242	2.37905	2.32494	2.00181	1.98372	1.71546	1.86031	1.47905	1.95743	2.04445	1.83843
P52209	0.926108	1.06728	1.15041	1.37513	1.3304	1.4577	1.37645	1.24032	1.23399	0.955439	-0.696893	-0.787092	-0.690629	-0.256495	-0.215465	-0.144285	0.31868	-0.0680424	-0.109461	-0.368546
P52272	1.456	1.29464	1.29819	1.09717	1.0157	1.119	1.1261	1.24028	1.17187	0.913866	2.6573	2.55745	2.66877	2.68059	2.45743	2.44455	1.98959	2.64637	2.81513	3.122
P52292	1.2177	1.12954	1.17075	0.761198	0.569636	0.627997	0.652151	0.690878	0.537587	-0.107653	1.2191	1.15926	1.20356	0.589035	0.5215	0.571858	0.672082	0.414593	0.403161	-0.248079
P52294	-0.572539	-0.130861	-0.670473	-0.504143	-0.635494	-0.504338	-0.555984	-0.23625	-0.536107	-0.439421	-1.5025	-2.2653	-2.01488	-3.87512	-3.79495	-3.85798	-2.66168	-3.60962	-3.64344	-3.63689
P52306	-0.169951	-0.1161	-0.0829494	0.285668	0.160315	0.162173	0.186628	0.186451	0.240138	0.169925	-2.27662	-2.24105	-2.88162	-4.19705	-3.83935	-2.52456	-3.23053	-2.45988	-2.47838	-3.63689
P52565	1.2016	1.34677	1.31881	1.69525	1.78104	1.76535	1.70293	1.84572	1.83525	1.49464	0.186609	0.274126	0.0110615	0.390412	0.288647	0.0699155	0.248444	0.682699	0.705557	0.449391
P52597	1.3583	1.23696	1.32491	1.23017	1.24327	1.24671	1.28972	1.18327	1.16599	0.964481	3.29723	3.26904	3.50895	3.28067	3.22789	3.20912	2.73324	3.21013	3.42629	3.54557
P52630	-0.881442	-0.950705	-1.07304	-0.926027	-1.05933	-0.889599	-0.993791	-1.16568	-1.08452	-0.528771	-0.897303	-1.06048	-1.13619	-2.24286	-1.77865	-1.60097	-1.64557	-1.80872	-1.63799	-1.14861
P52701	0.439885	0.366306	0.367538	0.576597	0.555982	0.611418	0.574774	0.587865	0.629892	0.547362	0.309273	0.256777	0.4954	0.331119	0.430247	0.367294	0.563484	0.411079	0.413617	0.784517
P52732	0.992458	1.01537	1.01064	-0.059144	-0.0599474	-0.0583783	-0.0246601	0.338318	0.383179	0.063812	0.859815	0.842342	0.778066	0.060335	0.0413845	-0.0175178	0.32227	0.0746872	-0.0907124	-0.526917
P52756	0.51107	0.348091	0.189605	0.097768	-0.0292493	0.0758035	0.147739	0.250099	0.125721	0.362934	0.487617	0.285762	0.634136	0.34927	0.220148	0.331404	-0.147787	0.551929	0.616961	0.622937
P52789	0.253903	0.237674	0.153251	0.357652	0.314807	0.278925	0.293201	-0.0699319	0.0505167	-0.25439	-0.508626	-0.496888	-1.05021	-1.15996	-0.549328	-1.09245	-0.177416	-1.16668	-1.43991	-1.93645
P52907	0.894934	0.838303	0.996834	0.850139	0.932917	0.956765	0.893921	0.774784	0.860771	0.762799	-0.243888	-0.312942	-0.310867	-0.302235	-0.461413	-0.417915	-0.238565	-0.310415	-0.153855	-0.521416
P52943	1.13394	1.22652	1.27513	1.22308	1.38523	1.34413	1.33335	1.03086	1.20238	1.18392	0.528743	0.688111	0.165348	0.0645198	-0.284758	-0.103806	0.129368	0.208426	0.0670536	0.378057
P52948	0.752982	0.726338	0.75177	0.57515	0.574085	0.620418	0.648875	0.633852	0.633302	0.480828	0.538755	0.490914	0.349378	0.206669	0.443207	0.392514	0.751559	0.154483	0.054929	-0.0844046
P53041	0.128024	0.150659	0.17989	0.421074	0.46804	0.449228	0.413399	0.468401	0.478031	0.809431	-0.716258	-0.646102	-0.924684	-1.03886	-0.935465	-1.00998	-0.565665	-0.332336	-0.563713	-0.674961
P53350	0.740837	0.660458	0.627934	-1.21518	-1.11746	-1.16026	-1.07125	-0.95057	-0.938304	-1.36795	1.02021	1.1052	1.19859	0.188666	0.361552	0.395101	0.308218	0.324952	0.293448	-0.263786
P53396	0.518953	0.631272	0.629639	0.786632	0.741707	0.832227	0.805563	0.913465	0.916727	0.451352	0.229425	0.186248	0.169292	0.144623	0.116415	0.16623	0.871495	0.469349	0.217322	0.462848
P53582	-0.268098	-0.0287281	-0.00997259	0.0114298	0.0710472	0.08526	0.0599806	0.0910068	0.0704516	0.025979	-0.507859	-0.335762	-0.539671	-0.502985	-0.501168	-0.449949	-0.398059	-0.424748	-0.308456	0.101575
P53597	1.55676	1.36135	1.56279	0.980613	0.958386	1.00243	1.07298	0.932382	0.914113	0.694932	-0.0214466	-0.101361	-0.116081	1.78727	2.12297	1.78333	2.04386	-0.3419	-0.707123	0.584211
P53618	0.632283	0.601264	0.71514	0.790388	0.786411	0.826517	0.810182	0.579743	0.686482	0.631266	0.0162695	0.0356961	0.188269	-0.241887	-0.155914	-0.0521726	0.39128	-0.041667	-0.179049	0.131659
P53621	0.403155	0.430047	0.42407	0.568975	0.500759	0.535439	0.53113	0.48825	0.465575	0.419149	0.76063	0.561791	0.635938	0.161965	0.398162	0.418143	0.737371	0.214739	0.255963	0.383161
P53992	0.142919	0.113281	0.114652	0.131011	0.160827	0.194728	0.118656	0.081342	0.0875683	0.176234	0.44553	0.430622	0.478832	-0.474131	-0.366453	-0.263432	0.124442	0.0635093	0.0448423	-0.0376414
P53999	1.83861	1.84567	1.89848	2.00477	2.02905	1.90132	1.97734	2.01816	1.89448	1.38201	1.25125	1.60549	1.93009	1.36264	1.59489	1.61109	1.30747	2.36003	2.50515	2.4078
P54098	-0.810858	-0.770177	-0.819623	-1.14457	-1.00649	-1.0959	-1.07219	-1.19288	-1.19228	-0.901628	-1.12776	-1.31505	-1.88162	-0.816231	-0.490619	-0.455623	-0.565034	-1.46327	-1.72205	-1.68097
P54136	0.902161	0.919379	0.984559	0.98045	0.936464	0.99286	0.93286	0.966168	0.89807	0.664002	0.119439	0.327601	0.270464	0.304184	0.456149	0.41148	0.65924	0.4691	0.452326	0.44269
P54278	-1.6299	-1.43663	-1.64759	-1.60936	-1.48938	-1.56195	-1.47163	-1.60938	-1.2046	-1.01719	-1.15312	-0.853319	-0.743469	-0.67001	-0.580388	-0.402051	-0.759485	-0.783075	-0.630745	-0.612061
P54577	0.955794	1.02868	1.13639	1.27267	1.22122	1.31258	1.30048	1.43929	1.40771	1.12081	0.650245	0.75379	0.711072	1.14907	1.04555	1.05768	1.01372	1.49104	1.59338	1.59766
P54578	0.40299	0.670938	0.796162	0.882325	0.955096	0.937258	0.917135	0.983729	1.05045	0.686447	-0.0202792	-0.0764769	-0.00907618	0.688305	0.352946	0.118994	0.54382	0.601454	0.515106	0.44427
P54687	-0.0156226	0.0367066	0.215395	0.221602	0.312796	0.366688	0.261396	0.733812	0.557422	0.390342	-1.72693	-1.51858	-1.35437	-1.5484	-1.65944	-1.93198	-1.45092	-1.46496	-1.15645	-1.29112
P54727	0.685454	0.735711	0.739435	0.793823	0.914346	0.909054	0.850416	0.922074	0.96018	0.9477	-0.178129	-0.0711237	-0.00329383	0.84643	0.801802	0.853514	0.898755	1.09255	1.08366	0.638197
P54819	1.74027	1.63521	1.71211	1.28056	1.34278	1.31464	1.30181	1.30302	1.1809	0.899272	0.0633171	0.139003	-0.046246	0.200978	0.300204	0.0818724	0.249163	-0.511591	-0.452617	-0.253509
P54886	1.07571	0.93146	0.859702	0.593398	0.519446	0.580981	0.622675	0.399141	0.327532	0.277003	-0.60076	-0.762243	-0.743963	1.10883	1.48176	1.34299	1.31106	-1.04211	-1.22651	-0.585417
P55010	0.728217	0.82225	0.85103	0.903005	0.896014	0.921516	0.847997	0.987747	0.91838	0.677208	1.14874	1.05348	0.653497	0.505367	0.439434	0.313317	0.326982	0.807325	0.839643	0.768451
P55011	0.0342479	-0.14036	-0.0912775	-0.272661	-0.332965	-0.282651	-0.243452	-0.224447	-0.234854	0.00493631	0.384143	0.441025	0.561783	0.396732	0.420239	0.588452	0.253324	0.499946	0.7653	0.816941
P55036	0.9502	0.961242	1.02564	1.11519	1.12733	1.16832	1.15047	1.21381	1.14699	1.04655	-1.04529	-0.919121	-1.05619	-0.945965	-0.923468	-1.01802	-1.02107	-0.815207	-0.637985	-0.792798
P55060	0.652918	0.692553	0.797014	0.96218	0.939873	1.01117	1.02677	0.842631	1.00934	0.855645	0.688403	0.821687	0.59274	0.291234	0.275552	0.310875	0.938952	0.654559	0.61924	0.971624
P55072	1.06105	1.14515	1.1262	1.08441	1.09921	1.14256	1.12832	1.22307	1.10642	0.943872	0.259583	0.317838	0.175756	0.668769	0.596431	0.740105	1.33338	1.0159	0.964826	0.457139
P55081	-0.367825	-0.446797	-0.473747	-0.538571	-0.343364	-0.495918	-0.401888	-0.44415	-0.448554	-0.238921	0.40439	0.269913	0.302385	0.675366	0.934616	0.834669	0.479131	1.26228	1.42395	1.1452
P55084	1.54248	1.42654	1.51875	1.00005	1.02134	1.02132	1.15569	0.636002	0.746679	0.541917	-0.288971	-0.176715	-0.14819	1.56031	1.76834	1.56649	1.63448	-0.479768	-0.625338	0.0973984
P55209	0.713551	0.570448	0.729826	1.13777	1.03204	1.11886	1.05817	1.05317	0.842719	0.713206	0.0688131	-0.166848	0.186583	0.375332	0.144122	0.226083	0.36707	0.406721	0.39254	0.389169
P55265	0.553967	0.586973	0.56911	0.392394	0.417886	0.411102	0.466642	0.485936	0.492095	0.376651	1.29485	1.35762	1.38805	1.23623	1.06098	1.02539	1.04089	1.29751	1.31829	1.33517
P55735	-0.0594317	-0.107796	0.021967	0.00269974	0.0421136	0.0290845	0.115122	-0.209563	-0.0645999	-0.150615	-1.08136	-1.23505	-1.00908	-0.833648	-0.749235	-0.697706	-0.643563	-0.69973	-0.777941	-0.473663
P55786	0.464565	0.561622	0.634912	0.773983	0.788779	0.784137	0.770884	0.844595	0.82074	0.609232	0.117092	0.415066	0.232556	-0.11313	-0.153547	0.0504477	0.501018	0.420492	0.410725	0.0782681
P55795	0.899816	0.888786	0.893467	0.713946	0.755058	0.71752	0.809799	0.925107	0.795966	0.45782	2.79438	2.77944	2.94467	2.78645	2.61408	2.68261	2.28092	2.83913	2.90889	3.13722
P55884	0.52935	0.551633	0.594403	0.858638	0.787631	0.898671	0.827506	0.822042	0.845262	0.402129	0.11603	0.235285	0.135957	0.297618	0.172967	0.248218	0.389733	0.40935	0.445736	0.301271
P56182	0.768026	0.717135	0.749368	0.638832	0.64511	0.68732	0.649752	0.721689	0.654698	0.337003	0.0738328	0.154319	0.22863	-0.0857433	-0.127164	-0.122459	-0.459698	-0.0813643	-0.104375	-0.201709
P56192	0.221529	0.235622	0.15474	0.249625	0.17955	0.257791	0.24427	0.43658	0.369187	-0.0153235	-0.167736	0.00641858	0.59663	0.0546089	0.118283	0.119882	0.482468	0.501987	0.195365	0.12365
P56537	0.240216	0.0492952	0.0530116	0.478994	0.373932	0.409926	0.464929	0.449486	0.265013	0.132205	-2.24219	-2.3492	-1.96908	-1.47216	-1.60413	-1.53991	-1.52516	-2.17778	-1.73752	-1.61699
P57678	-0.0105759	-0.0307041	-0.154766	-0.0620078	-0.101778	-0.193308	-0.0388371	-0.108497	0.0503731	-0.0665948	-0.0240769	0.0468176	-0.0102354	-0.404371	-0.243157	-0.158429	-0.00968169	-0.352235	-0.208054	-0.0169585
P57723	-1.43869	-1.10704	-1.55059	-1.45736	-1.59641	-1.13781	-1.30457	-1.54714	-1.45531	-0.793695	-1.30299	-1.58062	-1.01488	-0.899372	-1.17164	-0.792179	-1.53009	-0.664179	-0.647088	-0.533023
P57740	0.325918	0.2515	0.253276	0.00726666	0.0966474	0.0223074	0.0608021	0.035844	0.157466	-0.0526911	0.214093	0.105156	0.0648454	-0.136521	0.000143167	-0.112255	0.153229	-0.278706	-0.390709	-0.338102
P60174	1.52246	1.69099	1.7806	1.98695	2.00284	2.10857	1.94961	2.2464	2.13412	2.00936	-0.5025	-0.4194	-0.73466	1.10597	0.668943	0.58673	1.19378	1.09212	1.13248	1.05853
P60228	0.743602	0.70119	0.718361	1.02753	0.925156	0.982264	0.932392	0.870536	0.829276	0.617177	0.229566	0.00485259	0.249122	0.568924	0.540465	0.679067	0.813575	1.09981	0.606327	0.197683
P60468	1.72003	1.33178	1.22026	1.25742	1.17593	1.12815	1.09761	0.836291	0.682193	0.885204	1.17646	0.568594	1.42967	1.38791	1.24413	1.44117	0.855992	0.953255	1.03668	1.63543
P60709	3.28817	3.3899	3.43607	2.98938	3.0345	3.0367	3.0437	3.21195	3.18247	2.50986	2.08122	2.11546	2.1006	2.11558	2.3154	2.11175	2.59466	1.76106	1.96322	2.53334
P60842	0.713043	0.712733	0.865376	1.05049	0.964807	1.03815	1.06249	1.08015	1.04007	0.390654	1.43909	1.62289	1.72124	1.27018	1.36811	1.2995	1.36424	1.06409	1.22777	1.83318
P60866	1.93485	2.02724	2.13162	2.02861	2.02361	2.09615	2.00539	2.26145	2.18369	1.89872	1.72599	1.99225	2.02273	1.83331	1.8009	2.05333	1.88245	2.05749	2.12327	2.0229
P60903	1.09111	0.895045	1.33938	1.3307	1.09917	1.18683	1.25592	1.56092	1.35162	1.07267	0.672848	0.500718	0.130708	0.0676504	0.438328	0.0968357	0.542648	-0.125807	-0.32297	0.109061
P60981	0.144177	-0.0418202	0.282979	0.674958	0.447678	0.60924	0.49458	0.562495	0.453052	0.398123	0.720765	0.649722	0.67838	0.237575	0.0248392	0.109188	0.122325	0.207361	0.314981	0.519611
P61011	0.108285	0.0830685	0.0881317	-0.0300354	0.0152737	0.0443598	-0.0510004	0.249177	0.174486	0.0500944	-0.743092	-0.817022	-0.832087	-0.532902	-0.656953	-0.55201	-0.772189	-0.530138	-0.421047	-0.554153
P61019	1.17362	1.10894	1.08502	0.885487	0.901396	0.861336	0.975225	0.787948	0.803347	0.7763	-1.81023	-1.73855	-1.51512	-1.44514	-1.42149	-1.56716	-1.37587	-2.29372	-1.96446	-1.6741
P61020	-1.14584	-1.42272	-1.38282	-1.03286	-0.924574	-0.929095	-1.23997	-1.01441	-1.14521	0.236709	-1.01882	-0.406472	-0.850137	-0.839501	-0.90861	-0.277836	-0.81549	-1.07046	-1.0805	-0.751536
P61026	0.622743	0.507729	0.403813	0.722096	0.72053	0.5122	0.685286	0.876583	0.795094	1.12637	0.36863	-0.0569447	-0.146773	0.342106	0.565795	0.602325	0.688071	-0.987571	-0.891253	-0.123824
P61106	-0.0564518	-0.115401	-0.158406	0.0713812	0.0392887	-0.0657579	0.0485353	0.0985794	0.111877	0.174903	-0.85897	-1.19763	-1.01877	-0.481281	-0.339501	0.024336	-0.0464236	-0.468367	-0.969016	-0.628568
P61158	0.515169	0.619002	0.678813	0.75285	0.745174	0.773179	0.7202	0.633651	0.577968	0.545702	-0.452437	-0.182155	-0.356824	-0.466111	-0.263178	-0.375993	-0.077623	-0.403423	-0.220228	-0.275437
P61163	0.631424	0.680956	0.638613	0.773223	0.697382	0.749239	0.690997	0.633731	0.726066	0.854423	-1.65722	-1.20542	-1.64715	-1.8872	-1.55394	-1.65635	-1.63757	-1.58726	-1.71055	-1.29902
P61204	0.520398	0.373018	0.628362	1.37899	1.12726	1.07267	1.36268	1.16156	1.21538	0.76686	-0.670898	-1.0342	-0.174662	-0.294175	-0.57256	-0.367411	-0.326846	-0.454805	-0.498009	0.135696
P61221	0.90262	1.0384	1.10152	1.26459	1.17947	1.33271	1.2182	1.39528	1.37572	1.04101	0.83342	0.904629	0.569757	0.375121	0.355	0.324446	0.670522	0.730834	0.614043	0.684868
P61225	-0.253782	-0.24762	-0.12087	-0.773367	-0.579107	-0.669131	-0.684308	-0.752902	-0.671277	-0.796297	-0.792686	-1.0429	-0.437697	-0.714133	-0.487672	-1.0234	-0.320435	-1.4198	-1.23114	-0.170193
P61247	1.69994	1.82959	1.82586	1.79969	1.76179	1.78183	1.7167	1.97338	1.85175	1.53482	2.17667	2.3609	2.12638	2.09116	1.89557	1.90973	1.69567	2.15728	2.17434	2.26689
P61254	0.122647	0.443227	0.318279	0.21119	0.188499	0.108681	0.100663	0.394797	0.378716	-0.138013	1.48445	1.6326	1.55644	2.14391	1.63993	1.84246	1.38369	1.96686	1.89431	1.46114
P61289	0.859822	0.840709	0.904127	1.30766	1.2776	1.27303	1.22758	1.25354	1.22707	1.25749	-0.579937	-0.452131	-0.384116	-0.724926	-0.748352	-0.575047	-0.400453	-0.463267	-0.567164	-0.527594
P61313	1.70141	1.68157	1.7428	1.74225	1.73857	1.74889	1.59746	1.73228	1.69476	1.41974	0.379728	0.168719	0.194152	1.447	1.37295	1.35433	1.4441	0.27302	0.177384	0.297781
P61353	1.39457	1.31545	1.37643	1.33716	1.32098	1.38048	1.25088	1.38503	1.28856	1.19888	2.48561	2.65161	2.82059	2.58695	2.34739	2.2458	1.75992	2.72521	2.74714	3.02719
P61604	2.73821	2.60969	2.53299	2.28139	2.3175	2.28191	2.28112	2.46033	2.17222	2.21941	0.623285	0.999266	0.799106	1.07493	1.1583	0.936955	1.01698	0.250429	0.343752	0.975634
P61758	0.400585	0.372221	0.421029	0.634712	0.615278	0.58908	0.630277	0.593453	0.5362	0.369281	-0.618614	-0.581885	-0.55545	-0.463473	-0.518546	-0.755323	-0.631607	-0.284318	-0.11135	-0.0611438
P61927	0.371052	0.360206	0.594684	0.348549	0.273525	0.463689	0.200945	0.463238	0.40328	0.203466	0.238372	0.319666	-0.101182	0.749756	0.163468	0.271632	0.0573387	0.753636	0.721981	0.422001
P61956	1.76977	1.89035	1.67693	1.89871	1.80676	2.01844	1.94365	2.20667	1.91582	1.88904	0.460347	0.371697	0.28831	1.48594	1.06303	1.12021	1.25275	1.70779	1.78891	1.53192
P61978	1.43591	1.40665	1.3499	1.34061	1.33571	1.39015	1.40068	1.51453	1.41039	1.26083	1.93532	1.84928	2.0281	1.92333	1.77835	1.73838	1.40283	2.08582	2.15609	2.36459
P61981	0.765246	0.789768	0.812352	1.17047	1.15214	1.09505	1.20721	0.79506	0.985554	0.896291	0.653776	0.961238	0.711281	0.982027	0.812153	0.881867	1.04932	0.85951	1.0591	0.982308
P62070	0.664243	0.684345	0.604522	0.177356	0.221797	0.145494	0.169258	0.520953	0.478031	-0.186219	0.333675	0.323736	0.299269	-0.013831	0.290795	0.25305	0.151832	-0.221606	-0.131967	0.0930423
P62081	1.83339	1.88944	1.94121	1.85069	1.84699	1.8462	1.68963	1.94252	1.83805	1.41325	1.47876	1.59445	1.52678	1.7274	1.55774	1.5057	1.22702	1.9773	1.98724	1.96894
P62136	1.47798	1.3534	1.34721	1.47992	1.42498	1.55668	1.574	1.1951	1.31368	1.44655	0.48707	0.36144	0.583975	0.839304	0.899421	0.849102	1.13684	0.678089	0.742619	1.19543
P62140	-0.0392197	-0.0181041	0.23816	0.21119	0.071256	0.204835	0.256835	0.0388865	0.119804	-0.238663	-0.120701	-0.0160823	0.596976	-0.195176	-0.019168	0.120215	0.236535	0.0856052	0.0703893	0.756378
P62191	0.93961	0.957931	0.984108	1.07826	1.05221	1.10515	1.07673	1.21029	1.17785	0.881139	-0.202252	-0.395726	-0.32811	0.0812417	0.263679	0.189208	0.484451	-0.26444	-0.191979	-0.0429418
P62195	0.954103	0.975413	1.07291	1.10785	1.15064	1.16817	1.13788	1.2258	1.14663	0.795516	-0.820359	-0.684415	-0.391649	-0.120237	-0.0755813	-0.0403577	0.232179	-0.557961	-0.484078	-0.136162
P62241	1.45521	1.42789	1.45413	1.50574	1.42825	1.50956	1.40102	1.55926	1.42387	1.49311	1.37821	1.49967	1.47421	1.53266	1.49399	1.51787	1.44645	1.28557	1.24709	1.32975
P62244	1.04972	0.947178	0.960881	1.57298	1.28761	1.29426	1.20256	1.7744	1.50238	1.28558	0.756325	0.394125	0.900516	1.55533	1.37831	1.38233	1.49467	0.60894	0.778752	1.51652
P62249	0.868052	0.857879	1.08581	1.73947	1.53748	1.4642	1.36937	2.0036	1.71584	1.48515	1.18566	1.17354	1.44307	1.33238	1.36913	1.26569	1.21275	0.982834	1.02693	1.51297
P62258	0.946085	1.0655	1.25028	1.34866	1.41524	1.41972	1.48501	1.35805	1.45468	1.27058	-0.886294	-0.820387	-0.806687	-0.28816	-0.520804	-0.591944	-0.308885	-0.435946	-0.190481	-0.343805
P62263	1.26149	1.22173	1.32373	1.4529	1.39555	1.41838	1.19126	1.47998	1.3121	0.978018	1.09261	1.04471	0.841952	1.42552	1.41787	1.23336	1.23747	1.28736	1.23358	1.17556
P62266	0.924547	1.03633	1.14651	1.06303	1.06775	1.11869	0.939126	1.00851	1.09825	0.849814	0.848476	1.14734	0.658716	0.938514	0.389128	0.154843	0.438391	1.19666	0.894935	0.633161
P62269	1.53033	1.50409	1.51916	1.68488	1.64372	1.63287	1.46443	1.60765	1.63544	1.50604	1.60956	1.70732	2.01427	2.21021	1.7615	1.97187	1.41741	2.37177	2.27777	2.32423
P62277	1.48311	1.51111	1.63788	1.66888	1.65879	1.68716	1.43524	1.9048	1.73872	1.35872	0.879299	1.34517	1.39122	1.28323	0.938525	0.980971	0.819684	1.51029	1.4166	1.54605
P62280	1.08792	1.10294	1.19625	1.3651	1.29134	1.28961	1.14317	1.44934	1.32219	1.31442	1.68863	1.89086	1.92574	1.58142	1.41697	1.48581	1.09827	1.71946	1.61698	1.86633
P62316	0.506514	0.440971	0.548338	1.36497	1.19648	1.02719	1.10992	1.49754	1.17137	0.838924	0.579197	0.843583	1.26694	0.996473	0.852397	0.726982	0.413329	0.871167	1.16898	1.46814
P62318	-0.857081	-0.989637	-0.908548	-0.284625	-0.322367	-0.479152	-0.0303388	-0.172337	-0.205834	-0.689754	1.57341	1.39187	1.79081	0.913793	1.29764	0.669757	0.70021	1.25198	1.45086	2.05298
P62424	1.86606	1.74473	1.88968	1.91544	1.75376	1.8884	1.7421	1.80699	1.74975	1.65403	1.5642	1.7298	1.69211	1.86514	1.53895	1.58456	1.40452	1.88109	1.74011	1.85276
P62495	0.260846	0.241537	0.410891	0.737346	0.70535	0.796935	0.77231	0.246231	0.50533	0.386749	-0.56976	-0.670181	-0.0849076	-0.300216	-0.424662	-0.47117	-0.357699	-0.27535	-0.132286	-0.218103
P62633	1.15794	0.992442	1.26124	1.64521	1.36208	1.66575	1.65714	1.59886	1.4471	1.24709	0.702319	0.807226	0.925403	2.18217	1.35048	1.69947	1.47402	2.1381	1.97997	1.75011
P62701	1.64916	1.61972	1.70834	1.66309	1.62573	1.68742	1.5745	1.75137	1.71127	1.34398	1.11563	1.0371	1.22587	1.40858	1.08584	1.08301	1.13529	1.07304	1.08448	1.24694
P62750	2.04544	2.02718	2.12492	2.14978	2.11845	2.11748	2.07886	2.28747	2.16146	1.91519	1.78989	2.19052	2.05421	2.24353	1.76744	1.70396	1.52844	2.39137	2.35502	2.28048
P62753	1.43202	1.5126	1.49255	1.53777	1.49032	1.49607	1.40505	1.77893	1.56493	1.18952	1.71776	1.72587	1.67382	1.64419	1.41234	1.4289	1.1282	1.67326	1.70474	1.81022
P62805	1.66132	1.48923	1.5822	1.85192	1.67918	1.50913	1.57757	2.10356	1.64173	1.69711	0.913683	1.05541	1.22239	1.20477	1.21005	1.19165	1.02014	1.52095	1.48459	1.92351
P62820	1.3854	1.0993	1.27376	1.51852	1.31008	1.25165	1.41766	1.56277	1.31662	1.0947	-0.145545	-0.014797	0.0252753	0.743016	0.944061	0.640908	0.856935	-0.354595	-0.317146	0.409321
P62829	0.687884	0.659567	0.737839	0.62008	0.590794	0.679933	0.389884	0.769353	0.596994	0.463656	1.60326	1.7347	1.92635	1.2078	1.21675	1.12752	0.904241	1.22832	1.27651	1.89449
P62847	1.80245	1.54542	1.66527	1.91886	1.70403	1.70507	1.56526	1.65404	1.67726	1.41347	1.75473	1.70537	1.64839	2.16306	1.66907	1.62034	1.38111	2.35859	2.12755	2.3827
P62851	1.37323	1.32782	1.49019	2.0575	1.83008	1.86474	1.72267	2.21829	2.00129	1.78667	1.02594	1.31108	1.31817	1.39341	1.33932	1.24535	1.18924	1.48393	1.50421	1.63426
P62854	1.12333	1.17875	1.21732	1.05958	0.924983	1.03513	0.942936	0.888188	1.02749	0.753271	1.5127	1.76465	1.81588	1.78556	1.46854	1.50603	1.19931	1.91374	1.80181	2.12288
P62857	0.939691	0.738331	0.666709	1.59056	1.38229	1.32697	1.18663	1.79484	1.50741	1.27552	0.628877	0.740804	0.970501	1.12111	1.14222	0.863392	0.756642	0.915898	1.34076	0.89622
P62873	0.449557	0.414468	0.421236	0.0500459	0.0842464	0.147357	0.151676	0.433897	0.423835	0.539159	0.273068	0.240078	0.452987	0.121867	0.29251	0.00595746	0.520793	0.376219	0.528912	0.322465
P62879	0.512369	0.311643	0.429048	0.07651	0.0310316	0.203493	0.0692712	0.315472	0.319719	0.241791	0.240565	0.207412	0.208341	-0.106058	0.195452	0.219262	0.417171	0.170096	0.235494	0.304318
P62888	0.891081	0.812308	0.925869	1.61687	1.40187	1.24116	1.27533	1.8847	1.58479	1.06611	0.665871	0.930402	1.02366	0.779954	0.635518	0.621176	0.460634	0.82798	1.05964	1.24342
P62906	1.70905	1.68529	2	2.18434	2.09712	2.07298	1.91854	2.48725	2.26746	1.8126	1.46719	1.68277	1.61	1.44229	1.467	1.15011	1.48749	1.18235	1.23215	1.5595
P62913	0.878374	0.920836	0.86222	0.858354	0.787667	0.887901	0.668728	1.01574	0.855386	0.775265	1.24421	1.25933	1.24888	1.1924	1.39487	1.27706	1.33222	0.620397	0.51429	1.28197
P62917	1.35841	1.44702	1.51445	1.2985	1.32219	1.35486	1.1523	1.6958	1.54033	1.16953	2.76931	2.86356	2.87609	2.60712	2.3616	2.45816	1.95605	2.97938	2.886	3.15279
P62993	0.844047	0.752189	0.781972	1.04548	1.00216	1.04253	0.942652	1.07904	0.933217	0.670542	0.428638	0.564588	0.525777	-0.0481526	-0.3031	-0.200341	-0.121306	0.418974	0.413485	0.119478
P62995	0.800222	0.677099	0.745882	0.698151	0.710847	0.662721	0.664085	0.518658	0.550566	0.521411	2.8726	2.63596	2.50382	1.60643	1.94692	2.03431	1.28412	1.65751	1.88978	2.21721
P63010	0.439541	0.42034	0.486137	0.191395	0.196988	0.176557	0.267688	0.197569	0.312554	0.136654	-0.0284713	0.250377	0.0709376	-0.160696	-0.299413	-0.586555	0.391622	0.352695	0.0502584	-0.206905
P63096	-0.975917	-0.786779	-0.927325	-1.1024	-1.41	-0.917366	-1.63325	-0.677931	-0.882173	-0.976916	-0.210218	-0.283753	-0.384116	-0.822013	-0.625028	-0.501837	-0.937746	-0.795842	-0.616372	-0.540032
P63104	1.57502	1.67871	1.90778	2.03589	2.19321	2.13175	2.10313	2.18438	2.02184	1.86077	1.04296	0.820087	0.417323	0.698663	0.509873	0.386906	0.701085	0.642254	0.816433	0.728457
P63151	0.582078	0.577983	0.602374	0.74127	0.748663	0.745292	0.809289	0.761432	0.855116	0.554769	0.712011	0.813993	0.745167	0.134859	0.192239	0.161128	0.209834	0.226427	0.431972	0.429993
P63241	1.06503	1.00175	1.26455	1.53789	1.64511	1.58579	1.70795	1.13138	1.45523	1.48894	1.20825	1.54409	2.02292	1.75002	1.46595	1.71673	1.55069	1.76034	1.89384	2.08825
P63244	1.19436	1.27504	1.3873	1.47562	1.42607	1.55935	1.4567	1.4166	1.49913	1.23689	0.62122	0.682117	0.912116	0.948857	0.969025	0.856062	1.01012	0.944764	0.933061	1.28023
P67809	1.20926	1.21933	1.14096	1.24961	1.2955	1.25321	1.29888	1.49192	1.27499	0.97273	2.24115	2.37396	1.54859	1.85848	1.63123	1.67069	0.913564	1.97269	1.87711	1.62625
P67936	1.08571	1.14855	1.01381	0.924252	0.941032	0.991762	0.961205	0.685772	0.520707	0.548744	1.15934	1.05785	0.37965	0.639524	0.369497	0.312745	0.503279	0.0494809	-0.129413	-0.340232
P68032	4.36762	4.36757	4.47925	4.02323	4.08321	4.00386	4.06259	4.07852	4.02224	3.35768	3.19653	3.38198	3.27291	3.39478	3.48286	3.41703	3.80326	2.91639	3.34868	3.4661
P68036	1.37564	1.36317	1.38287	1.85286	1.86991	1.9092	1.77377	1.88274	1.77053	1.85712	1.01182	1.35257	1.04634	0.71284	0.542917	0.112873	0.647489	1.12141	1.17841	1.17808
P68104	1.74496	1.81524	1.91854	2.21328	2.11453	2.19775	2.18429	2.16742	2.15804	1.72932	1.25646	1.2006	1.20668	1.55663	1.59415	1.42446	1.75696	1.20443	1.24966	1.59353
P68366	0.669299	0.730834	0.786567	0.950383	0.943256	1.10357	0.957345	1.18275	1.11898	1.02416	1.41252	1.50311	1.79455	0.516276	0.702524	0.784952	1.20493	1.15897	0.810018	1.37309
P68371	1.81469	1.73794	1.72131	2.01239	1.82173	2.11726	1.93039	2.3247	2.27317	2.30452	0.165603	-0.120033	-0.155297	-0.689258	-0.800428	-0.414374	-0.430059	-0.146099	-0.498009	-0.39319
P68400	0.822224	0.879409	0.834586	0.789392	0.840658	0.931165	0.845823	1.01683	0.958276	0.630476	0.273961	0.00434558	0.0463369	0.314041	0.376793	0.388427	0.526585	0.0270015	0.170924	0.31601
P78316	-0.309122	-0.302465	-0.308464	-0.53603	-0.557155	-0.504521	-0.451335	-0.4443	-0.471596	-0.233524	-0.292974	-0.0914521	-0.0383408	-0.453091	-0.411685	-0.361718	-0.551204	-0.0930476	0.0271748	0.047704
P78332	-0.377257	-0.521149	-0.823037	-0.473906	-0.573383	-0.59427	-0.541412	-0.611894	-0.572568	-0.66533	0.579486	0.497791	0.859587	0.886586	0.654669	0.776519	0.353794	0.826672	0.869515	0.732263
P78345	-0.587537	-0.597198	-0.794985	-0.608659	-0.661713	-0.48059	-0.457318	-0.60187	-0.727501	-0.320066	-1.37952	-1.31822	-1.32162	-1.26238	-0.898299	-1.05682	-1.54123	-1.04929	-1.26577	-1.08914
P78346	0.263549	0.0803858	0.319607	0.414173	0.354891	0.388705	0.28578	0.308181	0.37665	0.127121	-0.0452934	0.158122	-0.350693	-0.442165	-0.702356	-0.74695	-0.582829	-0.174995	-0.199994	-0.0942911
P78347	0.405354	0.332876	0.280205	0.0503638	0.128204	0.0645817	0.181961	-0.124399	0.0483276	0.305652	0.637224	0.845282	1.92513	0.927758	1.15699	1.10623	1.04622	1.14827	1.37556	1.51466
P78362	0.202618	0.410104	0.519259	0.349272	0.366209	0.363887	0.35996	0.388525	0.375822	0.264216	-0.371123	-0.373152	-0.217534	-0.0583544	-0.158109	-0.0271172	-0.241843	0.12424	0.060359	0.0681632
P78371	1.17453	1.23711	1.28685	1.3985	1.39379	1.43221	1.43244	1.52676	1.4948	1.11694	0.33968	0.350275	0.00507571	0.387682	0.343837	0.18004	0.996425	0.478322	0.496703	0.329707
P78395	-0.734909	-0.558672	-0.509141	-0.839863	-0.890627	-1.00155	-0.725006	-1.3497	-1.15953	-2.37488	0.190396	0.499519	0.341535	-0.114904	0.119206	-0.146486	-0.108131	-0.29221	-0.0897814	-0.0569487
P78406	0.39819	0.364993	0.321954	0.399499	0.252767	0.369084	0.383648	0.452169	0.34237	0.447464	-0.0632153	-0.147939	0.13246	0.287658	0.192239	0.580312	0.55258	0.668052	0.272168	-0.0563903
P78527	0.808099	0.680911	0.752255	0.64342	0.586003	0.664497	0.669677	0.525726	0.620516	0.610437	0.940762	0.869455	1.16704	0.706384	0.757613	0.759586	1.01971	0.71944	0.712612	1.17275
P82650	0.703824	0.636916	0.597898	0.210393	0.240856	0.20394	0.310287	0.120067	0.138848	-0.135614	0.704969	0.344915	0.27052	0.146503	0.218645	0.03441	-0.143065	-0.311561	-0.175093	-0.10378
P82663	0.465518	0.0967699	-0.100305	-0.0201876	-0.159775	-0.105013	-0.00492108	-0.318582	-0.216399	-0.203071	-0.744898	-0.876476	0.160205	0.548902	0.399058	0.3608	0.361431	-0.587255	-0.463832	-0.0189155
P82673	0.505862	0.293031	0.205015	-0.0466672	-0.0714316	-0.202429	-0.164088	-0.269301	-0.419584	-0.620083	-0.630256	-0.644114	-0.730673	0.059549	0.3104	0.016816	0.0585692	-0.858079	-0.924622	-0.79001
P82675	0.786614	0.859925	0.624715	0.203766	0.222831	0.207873	0.322648	0.18288	0.123751	-0.030386	0.891136	1.13151	1.32784	1.53916	1.44474	1.44117	1.16309	0.882898	0.92994	1.03469
P82912	0.946435	1.01867	1.17232	0.788969	0.931036	0.670514	0.868053	0.755419	0.511557	0.437316	1.80674	0.902816	1.01392	1.61637	1.49157	1.4764	1.50373	0.641465	0.564043	0.936894
P82914	1.21889	1.07488	1.14061	0.824534	0.911635	0.752652	0.892959	0.572396	0.557149	0.512263	1.30585	1.19127	1.49006	1.53216	1.58377	1.49494	1.18467	0.711016	0.830398	0.964907
P82933	0.271243	0.0890911	0.185652	-0.141519	-0.204717	-0.161564	-0.0743122	-0.274585	-0.252397	-0.400235	0.813396	0.639963	0.509458	0.695309	0.671982	0.609671	0.594992	0.198422	0.0930574	0.158142
P82970	0.163572	0.12438	0.116725	0.431807	0.442845	0.352467	0.394421	0.511288	0.462608	0.144099	1.02637	1.14003	1.06159	0.58964	0.867245	0.634869	0.15388	0.154511	0.753497	1.99426
P83731	1.33123	1.27474	1.42923	1.3494	1.18249	1.21399	1.27721	1.44299	1.37676	0.886224	1.7335	1.85639	1.87846	1.68363	1.40392	1.34486	1.08705	1.87458	1.83271	2.14452
P83916	1.11191	1.16471	1.20789	1.16965	1.15336	1.12781	1.09132	1.15456	1.09711	1.07482	-0.885298	-1.22313	-0.902989	-0.681353	-1.03199	-0.773917	-0.88239	-0.475197	-0.461422	-0.537691
P84095	0.274922	0.334851	0.24302	0.199197	0.148489	0.219606	0.259756	0.272796	0.289993	0.437316	-1.10902	-1.2172	-3.57676	-0.839501	-0.896832	-1.34197	-0.997867	-1.73926	-1.34798	-1.24458
P84098	1.38075	1.53147	1.5599	1.31653	1.28657	1.30669	1.16446	1.49652	1.39345	1.27828	1.66198	1.90621	1.54596	1.454	1.19431	1.18758	1.0348	1.53822	1.51735	1.4256
P84103	2.01298	2.03482	1.96733	1.82854	1.95123	1.93204	1.96316	1.8398	1.80746	1.91021	1.95841	2.02355	2.5969	2.15885	1.80706	2.13607	1.64066	2.33289	2.3573	2.4488
P84243	0.881561	0.79484	0.648156	1.0069	0.874728	0.814626	0.859956	0.545965	0.47726	0.659708	0.563224	0.566306	0.0421491	0.270553	0.601522	0.495342	0.131709	0.517081	0.613662	0.679011
P85037	-0.149947	-0.204216	-0.217559	-0.145513	-0.29222	-0.184089	-0.127261	-0.152081	-0.147951	-0.0464389	0.968003	0.643585	0.612541	0.121197	0.313783	0.324358	0.279028	-0.104473	-0.000166593	0.189734
P98179	0.611472	0.614236	0.224993	0.521057	0.500466	0.464223	0.519151	0.691643	0.563702	0.203602	1.31318	1.33476	1.16049	1.16522	0.915912	0.921629	0.303451	1.02962	1.21454	1.10773
Q00059	1.43512	1.25624	1.1552	0.9472	0.886687	0.85247	0.919574	0.690388	0.620246	0.498639	0.472216	0.593528	0.556834	0.831958	0.77094	0.665581	0.61513	0.326426	0.0339489	0.262497
Q00325	0.813106	0.529796	0.771822	0.347323	0.435768	0.331861	0.521353	-0.208153	0.0494397	0.0297771	-0.26361	-0.162097	0.649307	1.05798	1.24812	1.31275	1.71081	0.939199	0.918571	1.14082
Q00403	-0.508295	-0.562098	-0.467321	-0.474162	-0.356784	-0.408763	-0.542684	-0.510114	-0.456489	-0.51001	-1.6709	-1.13113	-1.6653	-1.77079	-1.60573	-1.82941	-1.85202	-1.64384	-1.91305	-1.67754
Q00534	0.374866	0.532029	0.467091	0.61604	0.59509	0.673426	0.590954	0.622781	0.401248	0.0171677	0.125621	0.245451	0.0477302	-0.729447	-0.465394	-0.579996	-0.450918	-0.844751	-0.840777	-0.619466
Q00577	0.207706	0.234767	0.265517	0.402192	0.464468	0.423709	0.478509	0.418178	0.535644	0.0462439	0.67589	0.429017	0.698477	0.858456	0.535421	0.657719	0.101285	0.828909	0.831557	1.16113
Q00653	0.213468	0.231473	0.335447	0.386096	0.401221	0.465184	0.410527	-0.121506	-0.27502	-0.286819	0.619278	0.591118	0.519336	0.101937	0.0739699	0.410197	0.495058	-0.000708254	-0.384053	-0.153717
Q00688	1.13399	1.24548	1.25637	1.38861	1.40311	1.33865	1.3926	1.34278	1.34598	1.15678	0.500989	0.698447	0.377752	0.699496	0.431115	0.321075	0.308188	0.92315	0.870313	0.87743
Q00839	1.45647	1.49852	1.45717	1.19679	1.15302	1.27094	1.22826	1.41591	1.26491	1.04457	2.3616	2.4105	2.35556	2.05013	1.90387	1.80075	1.6437	2.05998	2.04382	2.33349
Q01081	0.531148	0.539595	0.57752	0.485855	0.554345	0.479302	0.569658	0.436736	0.438039	0.297286	1.18742	1.14471	0.582218	1.1924	0.697317	0.903	0.739537	0.873617	1.03497	1.02517
Q01085	0.56757	0.455984	0.468688	0.362237	0.289317	0.450548	0.543431	0.443206	0.326156	0.210554	1.75014	1.7494	1.96674	1.60121	1.43729	1.5193	0.955633	1.74303	1.59808	1.79856
Q01105	1.32915	1.51666	1.54371	1.68417	1.80699	1.7399	1.80899	1.68048	1.6596	1.58469	-0.00576502	0.42019	-0.14253	0.0553498	0.781026	0.689222	0.730633	2.96473	2.90322	2.29631
Q01130	0.832478	0.577275	0.521183	0.652265	0.606301	0.578246	0.571251	0.82395	0.526169	0.662812	2.49406	2.36307	2.67184	1.76367	2.07448	2.02319	1.28806	1.43511	1.89148	2.71392
Q01196	-0.56088	-0.489098	-0.777844	-1.04137	-0.833809	-0.891319	-0.785819	-0.726114	-0.809806	-0.545867	-0.584243	-0.496888	-0.361748	-0.860174	-0.842167	-0.763745	-1.03939	-1.13389	-0.906474	-0.299023
Q01433	0.34509	0.382052	0.260504	0.391969	0.396104	0.437687	0.347098	0.316655	0.308126	0.199622	0.602405	0.562867	0.871385	0.172763	0.147064	0.304229	0.706503	0.449992	0.408618	0.461373
Q01469	0.960542	0.90787	1.05145	1.52929	1.44004	1.53334	1.40999	1.49185	1.35044	1.01136	-1.06064	-1.02308	0.0260833	-0.279326	-0.619487	-0.487418	-0.759278	-0.426165	-0.316524	-0.268768
Q01484	-1.46828	-1.41754	-1.4974	-1.37976	-1.37118	-1.32657	-1.41668	-1.43167	-1.42112	-0.988232	-1.2662	-1.029	-1.12359	-1.72673	-1.34749	-1.78759	-1.38253	-1.71481	-1.55855	-1.59736
Q01518	1.15788	1.26563	1.30722	1.57704	1.50246	1.66178	1.6529	1.44804	1.42877	1.32387	-0.593515	-0.10628	0.104528	0.687626	0.483332	0.417523	1.01794	0.842471	0.761904	0.662824
Q01581	0.343459	0.320455	0.525889	1.17878	1.13675	1.26231	1.2133	0.289453	0.278819	-0.591362	0.0494848	-0.113415	-0.0676078	0.481254	0.426502	0.399935	0.845005	-0.11257	-0.0639524	-0.359735
Q01780	0.105533	0.0958645	0.026171	-0.079091	-0.125471	-0.0654625	-0.0517735	0.0156522	-0.0268107	-0.146338	0.374059	0.370077	0.483466	0.292598	0.13869	0.134361	0.0178466	0.325455	0.355401	0.15395
Q01804	-1.21869	-1.06593	-1.17158	-1.29703	-1.17146	-1.35003	-0.46107	-1.02777	-1.23208	-1.21442	-0.0882272	0.0361096	0.0523646	0.455195	0.204592	0.376214	0.0245535	0.609142	0.573086	0.409119
Q01831	0.615346	0.603502	0.865739	0.307729	0.493738	0.395421	0.357576	0.370733	0.43714	0.44647	0.563516	0.598239	0.565419	0.124875	0.420396	0.229482	0.142192	0.295162	0.345314	0.691632
Q01844	1.54954	1.40743	1.48392	1.22914	1.21944	1.4012	1.25541	1.32322	1.22523	0.781307	2.19464	2.41657	2.23534	2.37699	1.79274	1.67059	1.63613	2.16712	2.16587	2.18824
Q01970	-0.76939	-0.709109	-0.750307	-0.735499	-0.640817	-0.647584	-0.666791	-0.638298	-0.670399	-0.287575	-0.843079	-0.792588	-0.867102	-1.01053	-1.30992	-1.19464	-1.27014	-0.486148	-0.692067	-0.902183
Q02218	0.384628	0.302928	0.31619	-0.105374	-0.0731613	-0.111084	-0.0124523	-0.067618	-0.147245	-0.0952717	-0.452437	-0.435986	-0.662257	-0.632268	-0.289883	-0.439341	0.118397	-1.02216	-0.797063	-0.464003
Q02224	0.066075	0.0545237	-0.0582697	-1.25961	-1.23447	-1.34558	-1.20688	-1.07251	-1.23845	-1.07541	1.86446	1.76289	1.69703	-0.12635	-0.0410372	-0.0797724	-0.126645	-0.162747	-0.259945	-0.591771
Q02241	0.773176	0.660224	0.657937	0.0641575	0.0348602	0.0829121	0.17106	-0.3549	-0.410585	-0.197521	0.0963678	-0.126682	-0.0904579	1.35819	1.5779	1.5992	1.30396	0.610721	0.796788	0.689551
Q02252	0.543087	0.400315	0.485922	-0.0393049	-0.0480936	-0.0828839	-0.0597251	-0.420011	-0.454641	0.26062	-0.622263	-0.735158	-1.04071	0.968189	1.28762	1.28182	1.19529	-1.07202	-1.34977	-0.220354
Q02447	-0.804374	-0.841226	-1.1299	-0.817762	-0.863434	-1.14463	-0.67971	-0.606038	-0.768067	-0.728989	-0.716258	-0.514944	-0.651665	-0.665671	-0.517419	-0.697706	-0.617782	-0.422271	-0.70484	-0.820976
Q02539	1.47707	1.33814	1.39406	1.06554	1.02896	0.99491	1.05012	1.40359	1.46064	1.57485	0.354075	0.551344	0.452987	-0.0620562	-0.432788	-0.421464	-0.336518	0.998324	0.911459	1.1556
Q02543	1.65312	1.58992	1.80163	1.65553	1.60058	1.66975	1.50965	1.57592	1.66563	1.31197	2.01728	2.16545	2.26374	2.07717	1.89405	1.85547	1.66141	2.40958	2.28107	2.727
Q02750	0.294299	0.419163	0.526779	0.725763	0.724092	0.717887	0.728472	0.526186	0.520406	0.21089	0.728599	0.926202	0.731362	0.939084	0.565795	0.256386	0.305525	0.946883	0.71091	0.912571
Q02790	1.03863	1.16607	1.27827	1.38701	1.44882	1.42435	1.47187	1.61702	1.63369	1.01995	0.0111938	0.179613	-0.0531987	0.0873857	-0.0412802	-0.0669484	0.114212	0.285952	0.465243	0.141001
Q02818	0.722466	0.591048	0.352845	0.119354	0.0272696	0.0373954	0.107266	-0.149341	-0.147882	0.0578171	-0.992826	-1.05342	-1.12778	-1.51835	-1.42431	-1.06443	-1.43467	-0.916136	-1.01541	-1.03203
Q02878	1.58001	1.60796	1.72633	1.57433	1.63499	1.63264	1.55754	1.57598	1.64859	1.3388	1.81568	1.91972	1.91484	1.98507	1.65795	1.73231	1.49431	2.04546	1.97132	1.87822
Q02880	0.553156	0.51462	0.454972	0.167014	0.147959	0.120718	0.187724	0.185797	0.1818	0.263632	0.0986724	0.175556	0.123679	0.362089	0.369789	0.394166	0.5273	0.407548	0.307134	0.365066
Q02952	-0.672646	-0.781978	-0.670253	-0.284131	-0.314762	-0.314986	-0.301925	-0.455298	-0.531979	-0.717751	0.0788918	-0.0199449	0.224975	-0.13861	-0.243157	-0.26045	-0.588596	-0.1248	-0.0327504	-0.491102
Q03001	-0.59429	-0.59203	-0.763836	-0.386813	-0.488711	-0.56553	-0.452861	-0.613462	-0.642516	-0.625277	0.15389	0.23418	0.145185	-0.31441	-0.295413	-0.330781	-0.0695935	-0.157216	-0.312654	-0.632215
Q03164	-1.54999	-1.30008	-1.20174	-1.55148	-1.64704	-1.79159	-1.95328	-1.06172	-1.15116	-1.42892	-0.372053	-0.36658	-0.69606	-0.919895	-1.00435	-0.370838	-0.848937	-0.487226	-0.60214	-0.993037
Q03188	-0.121458	-0.0740605	-0.0352099	-0.678487	-0.248846	-0.295878	-0.205569	0.232466	-0.106546	-0.229682	-0.23743	-0.540609	-0.118579	-0.558014	-0.626	-0.627778	-0.4657	-0.0382496	-0.062125	-0.16802
Q03252	0.933189	0.882285	0.768397	0.378581	0.377391	0.325864	0.471728	0.531734	0.563031	0.457559	0.111887	0.0517331	0.0510031	0.277886	0.217211	0.168923	0.185438	0.215429	0.287761	0.0515286
Q03701	0.736684	0.681319	0.759198	0.652358	0.59883	0.694298	0.687179	0.680662	0.715234	0.44138	0.739805	0.780431	1.03441	1.29443	1.08202	1.18746	0.909706	1.23894	1.23674	0.954135
Q04206	-0.155609	0.0698199	-0.0752216	0.0724617	0.0948118	0.123661	0.0738163	-0.158955	0.0602929	0.081462	-0.0587139	-0.555482	-0.318026	0.0253396	-0.250632	0.0868775	-0.112279	0.263821	-0.274206	-0.134393
Q04323	-0.0151971	0.0216169	-0.0165072	0.507884	0.405168	0.417776	0.381223	0.448258	0.354261	0.722983	-1.25586	-2.13671	-1.8398	-2.24286	-2.11825	-1.76037	-1.7494	-1.64384	-1.16427	-2.43178
Q04637	0.440647	0.436119	0.412575	0.477137	0.460816	0.527405	0.545083	0.667956	0.641859	0.332837	0.616137	0.862703	0.852065	0.86057	0.694691	0.73787	0.657847	1.04538	1.11512	0.768807
Q04837	1.42421	1.24157	1.25564	1.21017	1.23949	1.16769	1.14139	1.03828	0.961198	1.03522	1.18598	0.890065	1.22404	0.49566	0.818865	1.06865	0.408833	0.493665	0.688653	0.88318
Q04917	0.627297	0.508693	0.648949	0.928435	0.911271	0.813087	0.921446	0.881914	0.948632	0.58628	-0.885298	-1.02554	-1.26864	-1.11195	-1.49653	-1.11813	-1.34734	-1.30889	-1.18533	-1.23443
Q05048	0.164895	0.146234	0.207886	0.0723959	0.0691667	0.103509	-0.00557849	-0.144422	-0.102391	-0.135374	-0.440675	-0.664123	-0.432507	-0.427399	-0.696389	-0.534131	-0.600847	-0.632343	-0.593316	-0.379156
Q05519	1.24674	1.19333	1.11662	1.246	1.26511	1.20595	1.11106	1.23806	1.06106	0.947613	2.55559	2.74124	3.00933	1.90848	2.29819	2.58941	1.6839	1.89349	2.39688	2.62699
Q05639	1.06476	1.15694	1.26689	1.39745	1.3041	1.39754	1.36391	1.72054	1.61922	1.44476	0.154877	0.375187	0.190233	0.767021	0.642004	0.452359	1.00441	1.17846	1.14506	1.01902
Q06124	0.0902446	0.0645849	0.0397522	0.406457	0.313679	0.363686	0.343814	0.333541	0.330112	0.226606	-0.207724	-0.293071	-0.745076	-0.695216	-1.01837	-0.888969	-0.692403	-0.406887	-0.369291	-0.612677
Q06203	-0.0206003	0.0158713	0.0680637	0.378254	0.343216	0.462424	0.364207	0.469773	0.413299	0.493999	-0.499447	-0.566739	-0.445516	-0.0746562	-0.039256	0.00198855	0.084169	0.196927	-0.000458194	-0.0140278
Q06210	0.487382	0.508601	0.574177	0.816827	0.730022	0.831769	0.822125	0.586065	0.699589	0.530878	0.65153	0.836609	0.56053	0.702899	0.850016	0.914289	1.31912	1.05021	0.881504	0.834577
Q06265	0.409145	0.357043	0.15276	0.372139	0.337419	0.291975	0.341862	0.297031	0.256409	0.368014	-1.02759	-0.973014	-0.638161	-0.813349	-0.876451	-0.603992	-1.17742	-0.652521	-0.500482	-0.939539
Q06481	-0.619432	-0.67748	-0.998345	-1.28575	-0.940273	-1.30731	-1.36937	-0.748057	-0.858619	-1.10479	-0.320131	-0.127793	0.0455004	-0.740904	-0.360375	-0.386013	-0.978556	-0.750399	0.0670536	0.403123
Q06587	-0.739025	-0.82399	-1.0161	-0.747217	-0.987333	-0.861981	-0.776438	-0.806337	-0.860567	-0.631986	0.0926149	-0.247072	-0.725904	-0.268288	-0.20817	-0.321928	-0.257835	-0.258684	-0.411709	-0.365949
Q06787	0.159929	0.172236	0.169815	0.0692367	0.047999	0.0495486	0.147739	0.122487	0.264476	0.171669	-0.117771	0.00751147	-0.0156091	-0.018388	0.0112306	-0.00748158	-0.322035	0.381544	0.266726	0.275331
Q07021	0.956014	0.930009	0.952346	0.558123	0.743116	0.664868	0.76871	0.525762	0.439755	0.412945	-2.01446	-1.90381	-1.55545	-0.339901	-0.217295	-0.115544	-0.487803	-2.02466	-1.97703	-1.71724
Q07065	1.50028	1.39637	1.27389	0.820454	0.818638	0.848219	0.96081	0.838522	0.789704	0.831515	1.2525	1.23198	1.26798	1.35518	1.2354	1.2361	1.1146	1.3421	1.34551	1.512
Q07352	-2.36687	-2.51192	-2.8437	-1.63204	-1.5284	-1.43668	-1.58988	-2.91798	-2.65724	-2.58133	-2.08594	-1.73855	-1.5682	-1.04561	-1.61053	-1.24917	-1.5487	-1.34753	-1.24489	-1.21935
Q07666	1.52025	1.52364	1.42813	1.2069	1.24327	1.26323	1.45421	1.3797	1.29477	1.10536	1.45079	1.40391	1.35414	1.77449	1.25746	1.35181	1.21281	1.64928	1.69888	1.47759
Q07864	-0.191646	-0.201816	-0.400207	-0.35833	-0.411095	-0.338256	-0.295158	-0.235835	-0.233339	-0.0986464	-0.18351	-0.218385	-0.483651	-0.535037	-0.487083	-0.31399	-0.261515	-0.26178	-0.395052	-0.763517
Q08170	0.640754	0.340977	0.334133	0.378777	0.387578	0.229664	0.449183	0.285273	0.233578	0.570639	0.216008	0.449906	0.857117	0.0931367	0.226742	0.409388	-0.000142327	0.0298181	0.362619	1.1084
Q08209	0.00943612	0.225047	0.222787	0.273265	0.195795	0.189278	0.363924	0.370394	0.354006	0.282625	0.664705	0.488685	0.215797	0.339518	0.289936	0.512183	0.887721	1.02155	0.564832	0.269997
Q08211	1.15135	1.05083	1.11629	0.937265	0.96631	0.972349	1.01762	0.988877	1.03061	0.798341	1.40683	1.44582	1.60312	1.75113	1.59834	1.65279	1.55955	1.94337	1.96606	1.92584
Q08378	-1.17977	-1.19455	-1.28198	-1.0406	-1.15161	-1.06131	-1.25446	-0.908965	-1.0328	-1.12866	0.268299	0.25294	0.561003	-0.19956	-0.363614	0.0578586	-0.324706	-0.113768	-0.0308132	-0.0586253
Q08379	-0.142567	-0.317182	-0.445052	-0.626762	-0.614436	-0.702838	-0.574032	-0.644106	-0.765327	-0.573356	0.150132	0.209173	0.0736757	-0.585782	-0.43123	-0.424487	-0.497897	-0.960008	-0.920974	-0.76024
Q08752	-0.00768669	0.0958645	0.190573	0.362416	0.372153	0.428313	0.424016	0.474928	0.49165	0.385341	-1.0101	-1.36658	-0.913796	-1.04731	-1.15987	-1.15311	-1.35606	-1.25207	-0.880479	-0.677535
Q08945	0.67366	0.613785	0.618435	0.586191	0.694759	0.627705	0.598545	0.570828	0.548916	0.436913	1.24077	1.29301	1.60204	0.844843	1.22729	1.27472	0.875465	0.947876	1.33976	1.48384
Q08J23	0.255037	0.337151	0.418612	0.444896	0.478199	0.502305	0.488798	0.504394	0.491895	0.0444319	0.420972	0.466629	0.589195	0.372121	0.317514	0.387842	0.200547	0.225942	0.369012	0.200209
Q09028	0.570276	0.595005	0.83501	0.539077	0.555713	0.678265	0.577849	0.687817	0.677082	0.187631	-0.975752	-1.13671	-1.02656	-1.53409	-1.20272	-1.58297	-1.36263	-1.08606	-1.29552	-0.535355
Q09161	-0.162923	-0.0699908	-0.0197747	-0.103463	-0.128094	-0.023832	-0.0526494	-0.0844687	-0.027501	-0.0565939	-0.210842	0.0157104	0.00174679	-0.144485	-0.38094	-0.289341	-0.0243272	0.00876243	-0.00659547	0.160768
Q09472	-1.45299	-1.41754	-1.31532	-1.38336	-1.31689	-1.01398	-1.28515	-1.21563	-1.43848	-1.0344	-3.06322	-3.39305	-2.72115	-1.77079	-2.53557	-2.09245	-2.58283	-3.60962	-2.95991	-2.55889
Q09666	1.56109	1.56368	1.55119	1.16305	1.19577	1.23812	1.25203	1.90376	1.72746	1.17106	1.77622	2.0097	1.79078	1.16151	1.13277	0.985236	1.14282	2.07142	2.13431	1.72145
Q10471	1.0407	0.936796	0.869229	0.540493	0.493413	0.503437	0.585508	0.461922	0.43774	0.4203	0.0524006	0.101885	0.0269716	0.341847	0.120945	0.219262	0.46491	0.659036	0.730862	0.720463
Q10567	-0.218914	-0.0993605	-0.135212	-0.158986	-0.121963	-0.119348	-0.175668	-0.136553	-0.219136	-0.0857001	0.65103	0.593528	0.805709	0.927068	0.762424	1.12934	1.56821	1.1166	1.00565	0.589787
Q10570	-0.303233	-0.241368	-0.444601	-0.360695	-0.384619	-0.413345	-0.448885	-0.404031	-0.435468	-0.264074	-0.352409	-0.516964	-0.411934	-0.608755	-0.529997	-0.348285	-0.231196	-0.299578	-0.510691	-0.667267
Q10713	1.04324	0.902862	0.831852	0.641774	0.592568	0.673083	0.647208	0.362685	0.335271	0.346829	-0.755787	-0.669892	-0.602756	-0.0434405	0.304947	0.100729	0.227654	-0.675511	-0.695907	-0.428059
Q12765	0.170885	0.226518	0.309841	0.391692	0.409997	0.44885	0.507405	0.807747	0.707071	0.515509	1.24385	0.914377	-0.0609858	-0.508686	-0.307965	-0.440061	-0.495005	-0.47931	-0.183213	0.0474269
Q12769	-0.424121	-0.58747	-0.493899	-0.680147	-0.597078	-0.615435	-0.587626	-0.926167	-0.723174	-0.632938	-0.730507	-0.696728	-0.517867	-0.745842	-0.74659	-0.478083	-0.0120047	-0.873221	-0.951432	-1.10985
Q12788	0.0897612	0.126628	0.115774	-0.0130394	-0.0307424	0.0240242	0.0211328	-0.00925001	0.0170889	-0.122493	-0.463633	-0.0557694	-0.0246101	-0.226148	-0.136982	-0.0524592	-0.0875696	-0.297244	-0.358411	-0.349209
Q12789	-0.410138	-0.439993	-0.383822	-0.504558	-0.529857	-0.498067	-0.465934	-0.42962	-0.418969	-0.410235	-0.550794	-0.496888	-0.55773	-0.61209	-0.50327	-0.52941	-0.457397	-0.419419	-0.428996	-0.577999
Q12792	0.403955	0.405449	0.451602	0.721697	0.819067	0.735772	0.746153	0.775883	0.746506	0.512317	-0.834397	-1.04991	-0.902989	-0.673491	-0.694689	-0.840059	-0.688269	-0.204482	-0.463832	-1.07211
Q12824	-0.19836	-0.129802	-0.142952	-0.232258	-0.221735	-0.255324	-0.172896	-0.197276	-0.216087	0.0179758	-0.308328	0.820728	-0.328833	-0.426664	-0.333535	-0.175408	-0.095759	-0.208744	-0.517909	-0.55652
Q12830	-0.576447	-0.625787	-0.813302	-0.646393	-0.704861	-0.662793	-0.578427	-0.558409	-0.52467	-0.320747	-0.361496	-0.187046	-0.202931	-0.452133	-0.486879	-0.538274	-0.595577	-0.176599	-0.0953768	-0.259627
Q12834	0.541507	0.413499	0.505712	-1.08372	-1.045	-1.06915	-1.05962	-0.129704	-0.329228	-1.19681	-0.0491948	-0.00774856	0.0902664	-1.06092	-0.680106	-0.742781	-0.791459	-0.926628	-0.946367	-1.60102
Q12849	0.962682	0.84512	0.927829	0.649624	0.663656	0.617795	0.681402	0.690623	0.566501	0.164513	1.65031	1.48887	1.49659	1.75063	1.5774	1.52039	1.24564	1.53567	1.65652	1.25043
Q12872	-2.52846	-2.14935	-2.1891	-1.83739	-2.00814	-1.86573	-2.11766	-1.38365	-1.8183	-1.25289	-0.133661	-0.133919	-0.32342	-0.316449	-0.1749	-0.199198	-0.390064	0.316673	0.40294	0.1217
Q12873	0.321022	0.195219	0.352412	0.11124	0.0774317	0.0681681	0.219214	-0.107838	0.0145604	-0.25289	-0.144569	-0.211301	0.19432	0.202274	-0.000716006	-0.102899	0.106838	0.0476142	0.147642	0.191644
Q12888	-0.314285	-0.316395	-0.421766	-0.262675	-0.296341	-0.378898	-0.154601	-0.188373	-0.172844	-0.0898676	0.68873	0.687953	0.670977	0.202261	0.205047	0.165741	0.273881	0.528393	0.456824	0.121996
Q12904	1.14105	1.16118	1.17615	1.17851	1.20088	1.21434	1.17982	1.1694	1.06953	0.986117	0.461131	0.600673	0.566197	1.23827	0.974033	0.957082	0.988318	1.21593	1.23605	1.13991
Q12905	1.41987	1.32035	1.50408	1.35065	1.34426	1.42743	1.41962	1.11044	1.23613	1.1326	1.43045	1.48687	1.71637	1.56738	1.47164	1.47181	1.29338	1.74844	1.69824	1.91957
Q12906	1.27756	1.22621	1.27226	1.082	1.07611	1.16803	1.11068	1.25017	1.17703	0.850256	1.47722	1.55815	1.55604	1.45871	1.26571	1.22433	1.04216	1.61703	1.71931	1.79097
Q12931	0.946366	0.772189	0.748889	0.40786	0.42142	0.445123	0.493542	0.376594	0.36892	0.277196	-0.632827	-0.516902	-0.497716	0.285729	0.377958	0.397636	0.539081	-0.724631	-0.876521	-0.72877
Q12959	-0.183209	-0.284952	-0.462748	-0.533645	-0.36451	-0.61645	-0.366351	-0.258012	-0.328361	-0.266883	-0.109601	-0.116583	-0.277335	-0.562847	-0.658816	-0.707421	-0.521788	-0.331174	-0.267347	-0.664711
Q12986	-3.11342	-1.6228	-2.81233	-2.9504	-1.89368	-2.19331	-2.67447	-2.96861	-3.23713	-1.87738	0.364167	0.154319	-0.211966	0.491003	0.15123	0.281707	0.138706	0.203089	0.0803504	-0.295065
Q12996	0.370444	0.324208	0.444032	0.248698	0.204855	0.327008	0.319335	0.167884	0.250021	0.0705971	0.0411214	-0.0381086	0.218274	0.162697	0.201628	0.104568	-0.0347862	0.145264	0.109828	0.0712328
Q13011	0.555973	0.476661	0.451319	0.0914903	0.0397876	0.00463145	0.160049	-0.153246	-0.12463	0.0178044	-0.877349	-0.96803	-0.509646	0.11583	0.282187	-0.331912	0.168644	-0.751642	-0.72205	-0.343294
Q13045	-0.170645	-0.178579	-0.162097	-0.0513046	-0.123868	-0.0691998	-0.104283	0.00986102	-0.0812862	-0.235533	-0.939439	-1.01523	-0.846681	-0.928186	-0.956704	-0.753644	-0.78869	-0.547127	-0.817469	-1.14148
Q13057	-0.627176	-0.576706	-0.699671	-0.526231	-0.491582	-0.520803	-0.453362	-0.354499	-0.322019	-0.28215	-1.36834	-1.64014	-2.16172	-2.29016	-1.80592	-1.86521	-1.95254	-1.78307	-2.03678	-1.67754
Q13084	0.0765503	0.0791647	0.027887	-0.045172	-0.0382311	-0.116422	0.0624918	-0.0560038	-0.10886	-0.0677376	0.746714	1.02386	1.01676	0.969947	0.943651	0.880787	0.803996	0.628184	0.652573	0.743448
Q13085	-0.727641	-0.716852	-0.807054	-0.626724	-0.605943	-0.617806	-0.467231	-0.575622	-0.494722	-0.452947	-0.348185	-0.494838	-0.105368	-0.826477	-0.713011	-0.541421	-0.232147	-0.616576	-0.87085	-0.518117
Q13098	-0.424654	-0.371383	-0.373598	-0.0149894	-0.094583	-0.0135382	-0.0932498	-0.0644189	-0.0414038	-0.1977	-0.529237	-0.97052	-1.82612	-1.9876	-1.91453	-1.61919	-1.59826	-1.3808	-1.61369	-1.88003
Q13111	-0.409286	-0.277223	-0.381745	-0.302701	-0.38723	-0.254708	-0.49644	-0.0319701	-0.0256262	0.179347	-0.539653	-0.360037	-1.2896	-1.5677	-1.43421	-1.47393	-1.49717	-1.15841	-0.943	-1.41021
Q13123	0.825627	0.86636	0.872295	0.627805	0.703313	0.623828	0.68708	0.745918	0.622869	0.220952	0.513801	0.578743	0.315904	0.619252	0.499288	0.297886	0.277747	0.604917	0.910726	0.654475
Q13131	-0.128804	-0.0530225	-0.0928183	-0.0903093	-0.0111503	0.00994628	-0.0272002	-0.232931	-0.134882	0.0745575	0.436631	0.307388	0.593164	-0.0506963	-0.0498133	0.0812456	0.118791	0.0324286	0.0177985	0.27799
Q13136	-0.339528	-0.206276	-0.345867	-0.304977	-0.276477	-0.279519	-0.287587	-0.153911	-0.202536	-0.024568	-0.670898	-0.214249	-0.426046	-0.981115	-1.04233	-0.939595	-0.768475	-0.239808	-0.332042	-1.13439
Q13144	0.0174437	0.0589227	0.137353	0.127833	0.0932004	0.0903128	0.194802	0.106402	0.0979908	-0.00201759	-0.971515	-1.16495	-0.897616	-1.08505	-1.05144	-0.947248	-0.849706	-1.05503	-1.26577	-1.44487
Q13148	1.21824	1.16019	1.18171	1.02375	1.02927	1.11726	1.09603	1.16495	1.18286	0.932938	1.85699	1.90412	2.24334	1.41737	1.49834	1.529	0.946144	1.43461	1.65979	1.95013
Q13151	1.33938	1.3726	1.16977	0.984442	0.933026	0.958491	1.01803	1.02767	1.03959	0.970488	1.74424	2.11474	1.87146	1.72685	1.4731	1.45783	1.13924	1.78517	1.70992	1.78096
Q13155	0.666614	0.706908	0.766447	0.825527	0.776346	0.757649	0.79786	0.917049	0.969597	0.636646	-0.444096	-0.265296	-0.181176	-0.271251	-0.108877	-0.243271	0.196855	-0.361696	-0.426914	-0.270571
Q13177	0.263806	0.351635	0.431711	0.619044	0.655696	0.624951	0.580224	0.749395	0.627121	0.414788	0.683097	0.742629	0.685558	0.321272	0.345033	0.0943526	0.348411	0.496809	0.550571	0.688237
Q13185	1.87845	2.05139	1.97379	1.97016	1.9893	1.99076	1.93367	2.19074	1.99978	1.72577	1.59757	1.73348	1.61363	1.28998	1.4442	1.32503	1.383	1.60809	1.49108	1.19375
Q13200	0.849449	0.815886	0.917859	1.12488	1.12201	1.14595	1.18677	1.07137	1.16215	0.843692	0.0704774	-0.00765725	0.153565	0.25847	0.281631	0.293507	0.760967	0.370517	0.336118	0.360779
Q13206	0.000822986	-0.0666082	-0.218349	-0.0143576	-0.0543697	-0.0283681	-0.0494179	0.266152	0.199106	0.0578171	0.0321466	-0.0474521	0.010871	0.478826	0.241915	0.402245	0.119813	0.519832	0.58798	0.239942
Q13242	0.896232	0.838434	0.765177	0.645505	0.675403	0.603909	0.665634	0.76594	0.803032	0.63902	1.21781	1.4348	1.416	1.28762	1.03438	1.09045	0.79305	1.48937	1.56591	1.4901
Q13243	0.917635	0.95818	0.760296	0.944329	0.823589	0.874047	0.674383	1.06114	0.623467	0.454929	1.09059	1.21144	1.435	1.1627	1.35787	1.55254	1.04911	0.867461	1.03696	1.63405
Q13247	1.12197	1.30194	1.03889	0.997371	1.13746	1.04206	0.97689	1.20703	0.9832	1.02726	1.95671	1.6676	1.68377	1.30293	1.60681	1.80684	1.23305	1.14142	1.3312	1.48711
Q13263	0.92562	0.903349	0.948843	0.817099	0.807465	0.847922	0.88206	0.919211	0.909887	0.746257	0.786543	0.646356	0.697836	0.384194	0.305689	0.343421	0.656275	0.626299	0.516737	0.581279
Q13268	1.68374	1.52652	1.62364	1.26733	1.23935	1.29035	1.29948	1.28962	1.23365	1.50927	-0.336552	-0.433165	-0.204462	1.57367	1.97548	1.70508	1.84842	-0.530343	-0.642599	0.424034
Q13283	0.973943	0.847144	0.942101	1.06074	0.965676	1.08555	0.986405	1.08496	0.959892	0.61053	0.216362	0.217133	0.324558	1.44749	0.934146	1.12178	0.776753	1.42104	1.28443	1.02075
Q13310	1.06752	1.00746	1.01733	1.02871	1.02125	0.96424	0.981	1.09651	1.08168	0.718822	1.51349	1.54896	1.40548	1.64168	1.38689	1.36498	1.07663	1.58996	1.51161	1.33723
Q13325	-0.370696	-0.265542	-0.0454297	0.264186	0.138361	0.203045	0.18797	0.22629	0.231384	0.194725	-1.29768	-1.27757	-1.25483	-1.32669	-1.41728	-1.44655	-1.62172	-1.35224	-1.26998	-0.876081
Q13347	0.952669	1.04095	1.04635	1.16137	1.27284	1.22488	1.19705	1.10372	1.21694	0.988868	-0.356132	-0.761358	-0.730673	0.138834	-0.237576	-0.458354	0.111695	0.072201	-0.0107015	0.0053592
Q13356	-0.296025	-0.268337	-0.475589	-0.545012	-0.429366	-0.340604	-0.223048	-0.162726	-0.430209	0.274262	-0.387023	-0.267335	-0.0722412	-0.515229	-0.613738	-0.453804	-0.558731	-0.302802	-0.411709	-0.384753
Q13363	0.37772	0.476335	0.358331	0.422818	0.356635	0.354472	0.438934	0.424761	0.52233	0.421347	-0.188278	-0.480574	-0.405746	-0.587258	-0.542103	-0.531115	-0.423173	-0.825456	-0.925333	-0.429918
Q13409	0.529942	0.584244	0.478475	0.457376	0.517944	0.53859	0.527789	0.698367	0.675279	0.696131	-0.301664	-0.394723	-0.161723	-0.780889	-0.67444	-0.716548	-0.552456	-0.536017	-0.228402	-0.540032
Q13423	1.17271	1.01336	1.00284	0.61762	0.586873	0.614624	0.677077	0.329197	0.256717	0.466907	-0.840179	-0.764235	-0.509646	-0.177462	0.0394703	-0.0755724	0.455973	-0.745437	-0.877262	-0.561265
Q13425	-1.03163	-0.949209	-1.19288	-0.885108	-1.03486	-1.17225	-0.972427	-0.933613	-1.10655	-0.455596	-0.71744	-0.7758	-0.721151	-1.16241	-1.17638	-0.965266	-1.04114	-1.15841	-0.755127	-1.04305
Q13427	-0.0407431	0.0319811	-0.324415	-0.143961	-0.313617	-0.279269	-0.214662	-0.205348	-0.217522	-0.106904	0.372567	0.582857	1.0601	0.446248	0.592552	0.852836	0.424824	0.487599	0.741331	1.33764
Q13428	0.450491	0.392549	0.268178	0.429186	0.383772	0.295763	0.42054	0.385477	0.292274	0.211967	0.936002	1.05648	0.977023	0.926862	1.36664	1.12912	0.951132	1.23436	1.70601	1.78068
Q13435	0.986617	1.00529	0.878147	0.694609	0.699963	0.742157	0.748442	0.865596	0.834464	0.632622	0.917446	0.925271	0.67207	0.794346	0.67471	0.552541	0.64558	1.04091	1.18279	1.12764
Q13442	1.25814	1.30304	1.2076	1.48582	1.40706	1.362	1.52852	1.65731	1.6265	1.37345	1.60864	1.81003	1.60419	1.42598	1.20505	1.26602	0.777565	2.08072	2.00826	2.01655
Q13464	-1.12752	-1.11121	-1.26569	-1.12032	-0.990054	-1.12849	-1.04153	-1.00365	-1.06383	-0.445535	-1.09052	-1.47551	0.0139155	-1.19705	-1.29245	-0.850785	-1.33652	-1.27871	-1.32151	-0.78445
Q13472	-1.13495	-1.03652	-0.906477	-1.25023	-1.27648	-1.22669	-1.37078	-1.45704	-1.18982	-1.15491	-0.405004	-0.848731	-0.665297	-0.860174	-0.864932	-0.757003	-0.83821	-0.72088	-0.730732	-1.17382
Q13501	-0.818677	-0.899253	-0.846474	-0.707091	-0.66154	-0.589609	-0.812605	-0.415774	-0.612229	-1.11185	0.24567	0.116972	0.217036	-0.202322	-0.174722	-0.504093	-0.190804	-0.0149252	-0.154115	-0.435041
Q13509	-0.386105	-0.22697	-0.249647	-0.227286	-0.159407	-0.0876561	-0.126216	0.294695	0.242863	-0.302068	0.347307	0.42823	0.354352	-0.0631971	-0.130838	-0.0396758	0.0433199	0.120564	0.118447	0.141549
Q13523	0.177543	0.0636077	-0.0580198	-0.0353781	-0.158754	-0.134414	-0.139142	-0.206529	-0.242201	-0.0962153	1.4772	1.63841	1.49649	0.604052	1.09596	0.995539	0.603005	0.879269	1.2741	1.33359
Q13526	0.726987	0.744661	0.837839	0.945765	0.97823	0.95093	0.870922	1.03268	0.923314	0.599865	0.99712	0.947458	0.677181	0.452403	0.193158	0.0793634	0.355103	0.732452	0.907113	0.719355
Q13547	0.355694	0.388578	0.419998	0.238791	0.33872	0.308776	0.274994	0.0308552	0.138458	0.0475638	-1.04826	-0.978014	-0.917416	-0.808557	-0.900747	-0.988768	-0.755154	-1.09919	-0.941879	-0.483388
Q13573	0.608317	0.53408	0.479855	0.311744	0.342488	0.334798	0.348987	0.412379	0.360934	0.179537	0.658643	0.66602	0.701474	0.878872	0.520647	0.394832	0.39418	0.75512	0.809685	0.52584
Q13595	0.591451	0.498898	0.55224	0.450139	0.551454	0.473671	0.476274	0.195006	0.392196	0.501593	1.26919	1.27272	1.52044	1.14477	1.22	1.25555	0.667788	1.24965	1.4233	1.77061
Q13596	0.413306	0.423594	0.456376	0.36354	0.452932	0.371151	0.368595	0.35893	0.371792	0.387247	0.73639	0.981344	0.431801	-0.0575015	0.391874	-0.0797724	0.134045	0.37337	0.320595	0.179024
Q13601	0.499325	0.404265	0.387867	0.237619	0.354247	0.369882	0.245368	0.260211	0.150116	0.421929	0.00788948	0.132058	0.336984	0.341244	0.237914	0.154588	-0.00170885	0.476513	0.430675	0.611737
Q13619	0.577397	0.494202	0.575546	0.479368	0.463408	0.500589	0.478574	0.549093	0.594486	0.343007	0	-0.0429038	-0.509646	-0.714133	-0.593002	-0.551524	-0.495968	-0.336605	-0.467053	-0.724669
Q13620	0.207438	0.348091	0.0768688	0.190339	0.0722996	0.120109	-0.0825585	0.627049	0.520941	0.00797677	0.0824622	0.123524	0.401609	-0.351563	-0.206352	0.00198855	0.386144	0.101183	0.391651	0.0197304
Q13642	-0.0674082	0.149496	0.348081	0.278847	0.382707	0.260971	0.351428	0.476702	0.580313	0.487192	-0.119919	-0.0962771	0.205848	-1.11195	-1.16928	-1.30872	-0.827563	-0.2802	-0.577568	-0.430331
Q13643	-0.41854	-0.281335	-0.257744	-0.295896	-0.299071	-0.236377	-0.398754	-0.00447348	-0.458258	-0.401647	-1.34622	-1.22313	-0.963454	-1.08505	-1.50396	-1.20722	-1.45092	-1.40017	-1.00484	-1.03203
Q13748	0.227616	0.103092	0.236989	0.402192	0.506186	0.321	0.614676	0.566112	0.782665	0.707081	1.06881	1.203	1.28595	0.199076	0.194076	0.573196	0.505837	0.66184	0.718017	0.802361
Q13813	0.891194	0.816464	0.802939	0.33898	0.380267	0.382714	0.423891	0.467993	0.449094	0.397071	0.236542	0.217669	0.105063	0.00777911	-0.0799914	-0.0290245	0.508636	0.289069	0.169957	-0.237505
Q13823	-0.335248	-0.292279	-0.468378	-0.0985257	-0.139141	-0.109049	-0.157289	-0.235611	-0.268125	-0.486473	0.0646122	0.18034	0.327703	0.605115	0.456084	0.490185	0.221556	0.757342	0.77545	0.398616
Q13838	0.934942	0.697535	1.05392	0.892393	0.976589	1.04797	1.07837	0.813773	0.745043	0.405553	0.638611	0.200789	0.25009	0.0221157	0.106097	0.0314925	0.195737	0.0977361	0.35929	0.657728
Q13885	-0.995479	-0.825132	-0.952748	-0.58151	-0.467984	-0.521437	-0.655434	-0.337171	-0.507778	-0.163441	-0.185471	0.137463	0.128954	-0.699866	-0.526464	-0.5711	-0.461461	-0.490682	-0.687834	-0.54943
Q13895	-0.149947	-0.0602702	-0.0814297	-0.475699	-0.313617	-0.382724	-0.494824	-0.143695	-0.258549	-0.679935	1.34351	1.06151	1.08349	0.421857	0.355762	0.312402	0.241651	0.725129	0.651698	0.782967
Q14008	0.73447	0.714861	0.738526	0.204387	0.125453	0.179528	0.238577	0.357811	0.350762	0.0665853	0.753786	0.792831	0.76874	-0.052165	0.00147349	-0.113587	0.148796	0.199037	0.0925507	-0.290133
Q14011	0.695242	0.568351	0.654334	0.518577	0.519282	0.53026	0.544715	0.537568	0.555271	0.532818	1.66762	1.84115	1.98283	1.39967	1.25774	1.1602	0.553079	1.4443	1.69803	2.10157
Q14103	1.52472	1.55972	1.56276	1.27873	1.36738	1.38717	1.25839	1.62811	1.47187	1.2196	2.33193	2.42699	2.35673	2.05921	2.10672	1.82084	1.55502	2.24762	2.25486	2.45225
Q14116	0.515108	0.660458	0.673417	1.01125	1.0199	1.01181	0.979661	0.749993	0.795197	0.297286	1.35464	1.55596	0.851101	0.755203	0.885167	0.523302	0.973718	0.291244	0.880122	1.18754
Q14119	0.00575107	-0.236744	0.0148308	-0.269825	-0.215991	-0.0265295	-0.124787	-0.290134	0.025113	0.308486	-0.50556	-0.60878	-0.754759	-0.7792	-0.654472	-0.920637	-0.732277	-0.204482	-0.515406	-0.357669
Q14137	0.606102	0.521587	0.46406	0.406645	0.432745	0.449178	0.509566	0.445751	0.471586	0.261704	0.64938	0.477283	0.811626	0.7081	0.672801	0.763231	0.639563	0.727553	0.83612	0.517813
Q14141	0.584904	0.337917	0.534641	0.500821	0.255378	0.282426	0.27871	0.384989	0.451748	0.291876	-0.419359	0.47777	0.195829	0.377856	0.338073	0.558859	0.392012	0.480489	0.300851	-0.130861
Q14146	-0.441373	-0.486384	-0.259527	-0.512304	-0.444511	-0.305018	-0.428088	-0.567485	-0.561909	-0.739877	-1.87735	-1.57808	-1.29665	-1.29418	-0.990724	-1.26343	-1.2609	-1.12178	-1.31279	-1.578
Q14151	0.161255	0.152816	-0.0675762	-0.048096	0.162351	-0.0476076	0.142662	-0.20855	0.118055	0.102832	1.65386	1.79668	1.93885	1.65736	1.33378	1.41161	1.08394	1.77765	1.81903	1.6597
Q14152	0.597482	0.638484	0.618777	0.823476	0.779843	0.806093	0.823049	0.819054	0.784687	0.342849	0.830368	0.888584	0.840038	1.32816	1.26167	1.17188	0.890488	1.45247	1.51834	1.41872
Q14157	0.549848	0.565006	0.565041	0.606216	0.604441	0.609108	0.688338	0.820674	0.827462	0.571784	0.722204	0.98722	0.850189	1.28497	1.03688	1.00831	0.63242	1.66678	1.7209	1.58504
Q14166	-0.416376	-0.265542	-0.15366	-0.0784826	-0.0622925	-0.0324478	-0.0969355	-0.049319	-0.0473057	0.0533567	-0.590728	-0.830527	-0.536536	-0.473676	-0.64336	-0.642302	-0.316441	-0.687782	-0.540629	-0.230334
Q14194	0.448458	0.605902	0.49523	0.688747	0.769469	0.798841	0.718839	0.869953	0.716856	1.20086	1.54855	1.51206	1.50463	1.39665	1.28089	1.49675	2.05918	2.01334	1.90182	1.93381
Q14195	-0.0618348	0.0541312	0.0229189	0.0581527	0.0451989	0.0942687	0.132409	0.0572601	0.04427	0.115006	0.0518655	-0.0965361	-0.0916844	-0.406355	-0.411884	-0.394807	-0.00887137	-0.101828	-0.136538	0.0884326
Q14197	-0.0706466	-0.254723	-0.34938	-0.488703	-0.439445	-0.415209	-0.444633	-0.295375	-0.478311	-0.541891	-2.49033	-2.47551	-2.38412	-2.3897	-1.9567	-1.63765	-2.14306	-3.08606	-3.40243	-2.323
Q14204	0.550866	0.479545	0.518593	0.482661	0.457266	0.486106	0.477315	0.505266	0.558334	0.513507	0.506026	0.379957	0.445305	0.152528	0.177826	0.226569	0.77887	0.258207	0.232909	0.452028
Q14241	0.147014	-0.0582981	-0.0739134	-0.239675	-0.253197	-0.237592	-0.200124	-0.385077	-0.403264	-0.318025	0.413733	0.599415	0.623846	0.39665	0.261972	0.364669	0.0318806	0.457139	0.649788	0.39408
Q14247	0.527913	0.56956	0.474427	0.535225	0.612881	0.620304	0.554239	0.65449	0.623683	0.465374	1.34739	1.20615	1.08096	1.03565	0.789359	0.583351	0.619376	1.00771	0.979278	0.838969
Q14257	0.682583	0.653552	0.467839	0.145369	0.214135	0.170269	0.263273	0.0657979	0.0893465	0.283835	0.242755	0.132832	-0.13999	0.0470731	-0.318139	-0.266302	-0.0425487	-0.080583	-0.00624406	0.187535
Q14258	0.422909	0.406263	0.516096	0.489273	0.458135	0.559168	0.523861	0.331908	0.269295	0.081462	0.926518	1.44595	1.16673	1.17576	1.07711	0.896413	1.30217	1.24092	1.13271	1.1393
Q14315	1.25553	1.26382	1.16419	1.02633	1.0622	1.07357	1.16265	1.36399	1.26667	0.907523	1.5328	1.58717	1.50743	0.976049	0.980361	1.04484	1.52897	1.25795	1.18713	0.877697
Q14331	-0.255071	-0.475577	-0.544136	-0.452306	-0.374022	-0.490694	-0.48074	-0.400924	-0.579771	-0.351034	0.220336	0.550765	0.361839	-0.165466	-0.00645694	-0.273018	-0.357699	-0.172912	-0.0189489	-0.0857189
Q14344	-0.582906	-0.603347	-0.786798	-1.07219	-1.03968	-1.13684	-1.05119	-0.779187	-0.916504	-0.917434	0.175826	-0.0411582	-0.266328	-0.0171437	0.100232	0.0489096	0.363092	-0.168062	-0.178719	-0.302992
Q14376	-0.166185	-0.191358	-0.0928413	0.107761	0.10632	0.258573	0.124322	0.189821	0.129231	0.123692	1.22957	1.44078	1.86064	1.41274	1.41686	1.40731	1.56562	0.727999	0.832785	2.3053
Q14444	1.14093	1.09541	1.21459	1.16184	1.12398	1.20799	1.18161	1.44751	1.29761	0.800574	1.32532	1.28711	0.965596	1.32468	1.22531	1.09062	0.86183	1.70884	1.69724	1.44923
Q14498	0.733323	0.67326	0.728826	0.785865	0.718282	0.729058	0.831597	0.595541	0.615079	0.512788	1.09537	1.10301	1.12368	1.00307	1.4131	1.38995	1.16179	1.68301	2.00573	1.8256
Q14527	-0.97349	-1.114	-1.10119	-1.15377	-1.14697	-1.11531	-1.13674	-0.660486	-1.00824	-0.871382	-0.523023	-0.552993	-0.523373	-0.564461	-0.656125	-0.716112	-0.613856	-0.252071	-0.214805	-0.376366
Q14554	0.568091	0.555049	0.715271	0.185282	0.323024	0.217081	0.310419	0.0346087	0.0851774	0.224507	-0.796429	-0.61461	-0.704636	-0.271251	-0.20817	-0.264627	-0.507151	-0.106791	-0.0198353	0.231415
Q14562	0.0870512	0.0180297	-0.155504	-0.0272149	-0.188858	-0.243681	-0.16339	-0.0917988	-0.120485	-0.026048	-0.569938	-0.578928	-0.320421	-0.090078	-0.166136	-0.172415	-0.433515	-0.00311505	0.0599861	-0.10253
Q14566	0.440759	0.44442	0.426468	0.615507	0.61489	0.67752	0.688445	0.784097	0.917577	0.798973	-0.43403	-0.413628	-0.406387	-0.0807598	-0.046461	-0.145062	0.26434	0.0686146	-0.0210355	0.0733056
Q14669	-0.522662	-0.494046	-0.579177	-0.411545	-0.435893	-0.422249	-0.379153	-0.470992	-0.458643	-0.489651	-0.398645	-0.420019	-0.329668	-0.156587	-0.277105	-0.252086	-0.13937	-0.161268	-0.270955	-0.483157
Q14671	-1.02407	-1.17534	-1.45365	-0.527369	-0.918342	-0.775621	-0.92813	-0.759155	-0.835442	-0.510476	0.688496	0.801158	0.647241	0.833614	0.688008	0.609951	0.161074	0.937753	1.10363	1.30928
Q14676	-0.12363	-0.133418	-0.0939676	-0.1126	-0.0614174	-0.0171103	0.0185236	0.266117	0.205854	0.0439873	-0.41475	-0.438855	-0.642199	-0.0282972	-0.218761	-0.138578	-0.14703	0.18528	0.0836556	-0.437003
Q14677	0.285642	0.301582	0.225803	0.349841	0.358286	0.310618	0.421049	0.350004	0.369543	0.391724	-0.871416	-0.585697	-0.799153	-0.736256	-1.17224	-0.905647	-0.91946	-0.430958	-0.423391	-0.964468
Q14683	0.531621	0.44734	0.417832	0.278933	0.21461	0.252816	0.261138	0.421717	0.4038	0.305392	-0.0746502	-0.0770416	-0.107501	-0.050875	-0.101255	-0.138279	0.065479	-0.000347119	0.0488351	-0.0697932
Q14684	0.0815186	-0.0236687	0.03491	0.163639	0.351026	0.322031	0.246749	0.547842	0.509673	0.233697	0.305917	0.355022	0.394961	0.606564	0.492544	0.430442	0.203786	0.771826	0.744254	0.689384
Q14690	0.723401	0.694852	0.678431	0.506166	0.506643	0.514158	0.466926	0.605523	0.63939	0.437443	0.97211	0.991965	1.11806	1.00259	0.952588	0.890335	0.718453	1.16854	1.09697	1.0824
Q14692	0.237862	0.113268	0.187061	0.130869	0.112547	0.140125	0.108279	0.350204	0.369187	-0.0171903	0.562932	0.664024	0.819695	0.221643	0.298583	0.326722	-0.0599793	0.464697	0.656536	0.750646
Q14694	-0.241577	-0.299762	-0.231513	-0.0739885	-0.133429	-0.0711008	-0.186311	0.0388865	-0.00716462	-0.0817522	-0.101901	-0.00124331	-0.0896991	0.0521396	-0.0212974	-0.078091	-0.319369	0.340301	0.438871	0.235024
Q14699	-0.181808	-0.436631	-0.406779	-0.389986	-0.500199	-0.622559	-0.502227	-0.333019	-0.409668	-0.472145	-1.59073	-2.12557	-3.26864	-2.67349	-2.48179	-2.21643	-2.27944	-2.2433	-2.13325	-2.43178
Q14738	0.12647	0.138254	0.256532	0.341292	0.32401	0.37058	0.23937	0.120748	0.191605	0.238443	-0.0768044	-0.442883	-0.0285198	-0.308986	-0.464308	-0.485029	-0.47564	-0.55615	-0.272796	0.0459715
Q14739	1.13234	1.01634	0.857614	0.683223	0.653083	0.672594	0.757268	0.600783	0.61162	0.875342	0.819428	0.566993	0.839564	1.25086	1.31116	1.42149	1.74645	0.879422	0.87479	0.687037
Q14764	-0.102658	-0.0627646	-0.0614225	0.183746	0.193259	0.129006	0.126622	0.777625	0.884758	0.870832	-1.83055	-1.55548	-2.17466	-1.9876	-1.44703	-1.48503	-1.60604	-1.196	-1.42105	-1.85845
Q14789	-0.204496	-0.225331	-0.338268	-0.529648	-0.554621	-0.53503	-0.480305	-0.626579	-0.657118	-0.290702	0.52812	0.481678	0.433706	-0.10959	-0.0946933	-0.0916887	0.202631	0.0746872	-0.058087	-0.227536
Q147X3	-2.89562	-3.07135	-2.90028	-2.13644	-2.14697	-1.95085	-2.08256	-1.96861	-2.03	-1.79559	-0.266202	-0.900012	-0.871046	-1.50589	-1.31578	-0.780738	-1.52271	-1.62094	-1.03678	-1.4759
Q14807	0.359273	0.159764	0.0297425	-0.950399	-0.907721	-0.86332	-0.730818	-0.395347	-0.558381	-0.246776	0.103199	0.0790749	0.0629676	-0.310848	-0.0199662	-0.133876	-0.214834	-0.710266	-0.529855	-0.986639
Q14847	0.914363	0.865814	0.897741	1.2203	1.20446	1.28636	1.17903	1.51238	1.33723	1.07075	1.1771	0.900024	0.541154	0.817101	0.375839	0.110768	0.84944	1.13797	0.980418	0.567911
Q14966	0.229452	0.172007	0.0954585	-0.151292	-0.236789	-0.186026	-0.09503	-0.0497997	-0.0543624	-0.0970931	1.17229	1.06036	1.27164	1.00599	0.772868	0.753877	0.637236	1.23258	1.23076	1.17192
Q14974	0.869217	0.740974	0.842054	0.946876	0.887866	0.960303	0.942835	0.946955	1.00845	0.701818	0.108212	0.13022	0.094317	0.253127	0.184234	0.219262	0.720854	0.456634	0.427047	0.193182
Q14997	-0.466653	-0.382712	-0.462333	-0.252727	-0.195123	-0.248683	-0.333287	0.00834472	-0.215549	-0.367186	-0.71744	-0.820012	-0.668344	-0.706982	-0.560123	-0.617158	-0.347341	-0.331948	-0.499657	-0.912
Q14C86	-0.0240731	-0.00528007	-0.590178	-0.805973	-0.794145	-0.702263	-0.835466	-0.718358	-0.818301	-0.110836	-1.08136	-1.24105	-1.49334	-1.02713	-0.993857	-0.5711	-0.753714	-0.672985	-0.763021	-1.00592
Q15003	0.63337	0.610238	0.565284	0.464037	0.453096	0.51332	0.478744	0.599185	0.61718	0.615861	1.03077	1.15375	1.23039	0.558206	0.599965	0.539822	0.671546	0.452873	0.487924	0.462309
Q15004	1.49144	1.5298	1.67486	-0.0935242	-0.135175	-0.171375	-0.127467	1.90813	1.81484	1.02911	1.52325	1.68178	1.73309	0.308097	0.394273	0.149215	-0.0132968	1.87922	1.84062	0.751603
Q15019	0.645321	0.664585	0.61677	0.544893	0.503287	0.57721	0.572215	0.649777	0.625556	0.478851	0.406671	0.553887	0.260702	0.385905	0.284774	0.00912473	0.53748	0.421044	0.500508	0.329148
Q15020	0.187625	0.259665	0.133533	0.123548	0.202864	0.205372	0.141418	0.269342	0.23376	0.304605	0.210827	0.214262	0.423508	0.304355	0.261161	0.239035	0.0214143	0.563687	0.520329	0.493333
Q15021	0.344951	0.244566	0.321982	0.136092	0.0726552	0.174015	0.168829	0.174991	0.276957	0.0116946	0.048293	0.0797798	0.128051	0.102722	0.114268	0.15617	0.25539	-0.256736	-0.314285	-0.0261143
Q15029	0.568374	0.549246	0.567354	0.475316	0.479968	0.535593	0.498042	0.508848	0.550617	0.320785	0.246695	0.176241	0.388874	0.399815	0.454438	0.40396	0.651078	0.507902	0.467329	0.456238
Q15031	-0.0856375	-0.228783	-0.278689	-0.613587	-0.534737	-0.500869	-0.614744	-0.70093	-0.570174	-0.730798	-0.997126	-0.812549	-1.1111	-0.374748	-0.0645599	-0.188954	-0.416319	-0.90572	-1.14094	-0.948837
Q15046	0.755793	0.756473	0.855584	0.72299	0.768255	0.785438	0.800962	0.865186	0.877354	0.523916	-0.145247	0.108859	0.0298648	0.313547	0.196998	0.131385	0.29068	0.397404	0.498899	0.375576
Q15047	-1.23459	-1.16663	-1.05572	-1.04422	-1.12169	-0.891319	-1.08256	-0.792969	-0.882173	-0.652414	-1.11368	-1.36658	-1.49334	-0.807601	-1.29632	-0.998011	-1.19197	-0.895378	-0.619056	-1.42311
Q15050	0.334096	0.160012	0.0223059	0.0798153	0.00667485	0.0321122	0.1077	0.387866	0.301165	0.0810201	0.3007	0.315585	0.539459	0.55992	0.296523	0.328876	-0.145011	0.646733	0.626324	0.438735
Q15054	0.287016	0.251666	0.194438	0.506764	0.39985	0.404562	0.502789	0.366144	0.402874	0.544778	-1.79269	-2.029	-2.06219	-2.58234	-2.38814	-2.70742	-2.79757	-2.48034	-2.46867	-1.59736
Q15056	0.653881	0.763826	0.690852	0.93333	0.911271	0.884136	1.00307	1.06383	1.10665	0.828137	0.704086	0.838377	0.941814	1.55691	1.47032	1.48614	0.848187	1.77552	1.83426	1.58621
Q15059	0.826572	0.690355	0.873716	0.00895873	0.0565667	-0.174571	-0.07679	0.385589	0.479957	0.257388	-0.302994	-0.318217	-0.277335	-0.104296	0.0697961	-0.106303	-0.0807804	0.406489	0.732126	1.03985
Q15061	0.712563	0.682788	0.784579	0.583233	0.577513	0.654517	0.60475	0.535785	0.470011	-0.185986	0.413814	0.496638	0.351045	0.870113	1.015	0.94	0.841292	0.983208	1.12936	1.15521
Q15067	-0.0441768	-0.158394	-0.131718	-0.212152	-0.206847	-0.210024	-0.183085	-0.280907	-0.356187	-0.377854	-3.17569	-2.2172	-3.57676	-1.41569	-0.639675	-1.24445	-1.13742	-2.67889	-3.82985	-2.80682
Q15075	0.210643	0.190744	0.0835463	-0.0639059	-0.0464599	-0.0654111	0.0142001	-0.0508402	-0.0486393	-0.001624	0.30072	0.313354	0.23727	0.0911491	-0.119491	-0.0630453	0.171335	0.294806	0.187008	-0.174814
Q15084	1.82677	1.62373	1.55108	1.21378	1.18292	1.22138	1.21203	1.06625	0.969304	1.27959	0.487568	0.450911	0.512433	1.03466	0.764633	0.881147	0.981708	1.02631	0.96031	1.02901
Q15102	-0.420753	-0.235279	-0.216057	-0.0834442	0.00831149	-0.000883869	-0.0560502	0	0.143882	0.0827868	-0.684704	-0.74706	-0.785856	-1.44217	-1.17876	-1.33861	-0.910203	-1.42971	-1.1774	-0.540032
Q15149	1.37379	1.32235	1.20566	0.887228	0.854083	0.893725	0.957991	1.07206	1.0537	0.878469	1.37354	1.35078	1.23009	1.24866	1.1833	1.15982	1.5248	1.00843	0.855255	0.613086
Q15154	0.137204	-0.0263605	-0.0831833	-0.123634	-0.140787	-0.10385	-0.0564394	-0.0507671	-0.0611435	-0.0197314	0.543997	0.353614	0.7336	-0.208909	-0.105121	0.158923	-0.115106	0.79211	0.797432	0.911167
Q15181	0.728301	0.866664	1.12022	1.21268	1.28555	1.30263	1.25378	1.34775	1.29688	0.898614	0.224405	0.536459	0.367205	0.644669	0.165716	0.0898721	0.51686	0.57426	0.664872	0.552492
Q15185	0.477467	0.592475	0.760948	1.04216	1.07265	1.0599	1.09964	0.969805	0.973463	0.924429	0.468166	0.123524	0.506655	0.371537	0.262629	0.357698	0.426731	0.114891	0.140303	0.780959
Q15233	1.43424	1.37122	1.33462	1.14496	1.11419	1.15571	1.17493	1.23787	1.1947	0.750161	1.60768	1.59795	1.65861	1.86049	1.82706	1.72488	1.24768	1.58647	1.92503	2.18125
Q15269	-0.141409	-0.202558	-0.279694	-0.330247	-0.36764	-0.317554	-0.440553	-0.370435	-0.363666	-0.458659	0.647956	0.605769	0.752624	0.43943	0.504557	0.523954	0.167436	0.492893	0.641501	0.768832
Q15286	0.548278	0.52038	0.565881	0.48091	0.509079	0.472632	0.525341	0.535028	0.465255	0.40473	1.45143	1.3352	0.709229	0.412742	0.637737	0.259714	0.329508	-0.499357	-0.000166593	0.481664
Q15287	0.42925	0.423541	0.386263	0.217387	0.225929	0.168791	0.129292	0.31203	0.0762684	-0.448881	1.89841	2.20012	1.84631	1.46662	1.58713	1.3228	1.39786	1.04823	1.61572	2.13496
Q15291	-0.362533	-0.495286	-0.585716	-0.522667	-0.506984	-0.474587	-0.508144	-0.469694	-0.589138	-0.442399	-1.34075	-1.97801	-1.94671	-1.5532	-2.05799	-1.51315	-2.07133	-2.45988	-1.86765	-1.89993
Q15334	-0.537167	-0.600618	-0.749721	-0.529862	-0.545102	-0.694556	-0.619349	-0.403098	-0.445042	-0.304491	-0.382328	-0.479054	-0.44421	-0.376165	-0.560897	-0.423242	-0.4112	-0.324992	-0.446248	-0.418801
Q15365	0.578266	0.481342	0.607675	0.954901	0.947666	0.954077	0.986458	1.14267	1.02444	0.625446	1.09308	1.10545	1.27994	1.26343	1.34572	1.28669	0.908132	1.49427	1.60635	1.90895
Q15366	0.628645	0.724828	0.900139	0.928798	0.916728	1.034	0.978137	1.02028	1.02115	0.887049	1.80331	1.92799	2.15447	1.81397	1.7894	1.80612	1.4829	2.15008	2.14988	2.45547
Q15393	1.10203	1.03439	1.01617	1.02663	0.964735	1.05809	1.04013	0.94731	0.992443	0.94236	0.320944	0.328221	0.333741	0.516228	0.503079	0.440214	1.13318	0.882863	0.811173	0.727126
Q15397	0.570588	0.579544	0.667839	0.414433	0.368653	0.4286	0.356553	0.455258	0.436783	-0.233524	0.124784	0.277034	0.397556	0.0619057	0.0850088	-0.0704888	-0.212394	0.0930444	0.0960998	0.283091
Q15398	0.629229	0.690313	0.613533	-0.409023	-0.393301	-0.40846	-0.415066	0.0790694	-0.0680048	-0.162991	1.67982	1.48596	1.1144	-0.169147	-0.117678	-0.199579	0.00553982	0.214805	0.118447	-0.183546
Q15417	0.766347	0.763419	0.883754	0.855537	0.848472	0.802012	0.877634	0.72914	0.601647	0.264021	1.25103	1.29604	1.13879	0.218689	0.264269	0.0207443	0.51677	0.142758	0.269631	0.466395
Q15424	0.793336	0.7732	0.580262	0.479589	0.43313	0.381601	0.434051	0.534082	0.47248	0.300205	1.42272	1.33778	1.36937	1.02025	0.950272	0.940015	0.724648	1.23298	1.392	1.24896
Q15427	1.16828	0.659233	0.506101	0.906476	0.611156	0.895818	0.727766	0.709363	0.504195	0.929545	1.99991	1.68614	2.01676	2.03776	1.82043	1.91786	1.38443	1.94377	2.10881	2.41718
Q15428	0.907269	0.75983	0.686948	0.707495	0.496306	0.668764	0.59638	0.606661	0.577366	0.526796	-0.00749903	0.336884	-0.064594	-0.100426	-0.331552	-0.384973	-0.453722	0.167797	0.17139	0.364108
Q15434	-0.493269	-0.311245	-0.129904	-0.24149	-0.0898228	-0.196848	-0.224577	0.252864	0.198639	-0.534763	-0.00793286	0.140235	0.392866	0.519481	-0.114833	0.127519	-0.495728	0.800192	0.736332	0.639852
Q15436	-0.161294	-0.176073	-0.166616	-0.285748	-0.268198	-0.292717	-0.256173	-0.239716	-0.326869	-0.791333	-0.328777	-0.660903	-0.443949	-0.549594	-0.860922	-0.493409	-0.16243	-0.276468	-0.30305	-0.509443
Q15437	-0.505328	-0.415666	-0.384003	-0.640373	-0.547942	-0.625159	-0.549379	-0.604218	-0.637516	-0.926856	-0.357237	-0.601045	-0.251402	-0.836571	-0.794953	-1.01802	-0.322035	-0.868156	-0.880479	-0.674961
Q15459	1.00916	0.993825	0.983278	0.934074	0.906801	0.948345	0.95077	0.901104	0.887469	0.794416	0.646335	0.706012	0.471425	0.609923	0.49315	0.301344	0.251865	0.823533	0.76265	0.946399
Q15477	-0.682159	-0.584149	-0.818162	-0.602749	-0.59926	-0.583638	-0.766986	-0.520597	-0.587126	-0.185953	-1.32625	-0.887412	-1.16172	-1.18956	-0.981366	-0.882229	-1.37753	-1.23024	-1.06395	-0.760604
Q15599	-1.23313	-1.32897	-1.46275	-1.56778	-1.56362	-1.47915	-1.42545	-1.44206	-1.43195	-1.21442	0.784281	0.640616	0.571631	0.381383	0.220268	0.539822	0.0725225	0.606153	0.732126	0.733891
Q15631	-0.219651	-0.0781417	0.115095	0.553776	0.500318	0.423261	0.525088	0.570305	0.68598	0.520777	0.715519	0.982631	0.708642	0.390412	0.728609	0.289326	0.736795	0.745728	0.716243	1.06586
Q15637	0.710932	0.563719	0.519336	0.595691	0.483263	0.620096	0.53923	0.720691	0.528702	0.31218	1.14715	1.00096	0.868445	1.18617	0.843531	0.716686	0.526021	1.22221	1.36056	1.37797
Q15642	0.401214	0.437374	0.329071	0.526193	0.535512	0.556493	0.575738	0.675724	0.731725	0.818927	0.0763361	-0.265296	-0.310867	1.16196	0.339318	0.224381	0.824755	0.552768	0.3796	-0.19395
Q15645	-0.352608	-0.474109	-0.328493	-0.104833	-0.202676	-0.135649	-0.0800385	-0.160584	-0.0955535	-0.192154	0.34561	0.275527	0.511376	-0.101363	-0.137752	0.0210712	0.234721	-0.302802	-0.478381	0.395714
Q15654	-0.773535	-0.799586	-0.705833	-0.778425	-0.799564	-0.755784	-0.814593	-0.477588	-0.427214	-0.645185	0.683971	0.53286	0.152455	-0.633539	-0.541284	-0.619194	-0.345441	0.447692	0.498899	-0.444874
Q15691	0.999588	1.13414	1.17183	1.33098	1.38743	1.42409	1.29404	1.50239	1.30784	1.06331	-0.250717	-0.342195	-0.475223	-0.542417	-0.585499	-0.757003	-0.598259	-0.425988	-0.430446	-0.73804
Q15717	0.709527	0.594931	0.553317	0.966703	0.753408	0.697243	0.844255	0.641403	0.57622	0.643928	2.42256	2.38692	2.59881	2.03417	2.01485	2.0463	1.35264	2.19526	2.23364	2.44905
Q15785	-0.109419	0.0241342	-0.00497768	0.242691	0.290842	0.336554	0.149118	0.0346087	-0.0612555	-0.215428	-0.62692	-0.755622	-0.658465	-0.637357	-0.433142	-0.662633	-0.405251	-0.876608	-0.854944	-0.958195
Q15813	-1.25735	-1.29547	-1.35406	-1.09487	-1.13444	-1.01058	-1.14111	-0.965099	-0.848565	-0.921211	-0.856364	-0.808089	-0.957851	-0.875125	-0.971039	-0.783019	-0.862846	-0.645764	-0.745319	-0.687877
Q15907	1.10854	1.01212	0.970296	1.0526	1.00818	0.86601	0.9131	0.953375	0.987971	1.04545	0.60141	0.387336	0.287131	0.150938	0.0569854	0.237943	0.178863	-0.0426177	-0.0154085	0.301706
Q15942	0.430266	0.229823	0.328462	1.11204	0.939639	1.08891	1.04648	1.03015	0.761555	0.839892	0.837824	0.771775	0.490939	0.532487	0.356113	0.371167	0.880782	1.28281	1.21239	0.512854
Q16181	0.774451	0.824044	0.778436	0.684693	0.756383	0.740265	0.740721	0.76273	0.728912	0.645512	0.564683	0.619418	0.11094	0.383897	0.30684	0.69292	0.551182	0.679819	0.551526	0.54688
Q16186	0.392376	0.34403	0.425353	0.659577	0.527838	0.697781	0.676433	0.649253	0.633191	0.167499	-0.885298	-1.24105	-0.957851	-0.827819	-1.03845	-0.76037	-0.884753	-1.00229	-1.32151	-0.98027
Q16204	0.289268	0.361942	0.329827	0.424933	0.460778	0.427843	0.474818	0.683282	0.643663	0.520961	0.634447	0.816883	0.45018	-0.122614	-0.0634624	-0.381167	0.0358426	0.304264	0.251745	0.0407613
Q16513	-1.06059	-0.94388	-0.966554	-0.884743	-1.06699	-0.964866	-1.00258	-0.608903	-0.783826	-0.958631	-1.72693	-1.97801	-2.25026	-2.16241	-2.01917	-1.83887	-2.19882	-2.00971	-2.23388	-2.49696
Q16531	0.691747	0.609466	0.676179	0.659087	0.681897	0.71015	0.65721	0.514998	0.668379	0.484164	-0.459907	-0.561904	-0.182575	-0.199739	-0.192917	0.00652355	0.549458	0.150027	0.0596398	-0.0947825
Q16543	0.903621	1.00576	0.967898	1.11432	1.10802	1.1078	1.02033	1.38601	1.1802	0.752947	0.688463	0.591504	0.00591	-0.012508	0.00864995	-0.221994	-0.112279	0.0313448	0.29516	-0.18184
Q16576	0.387867	0.484264	0.680259	0.470067	0.550748	0.531789	0.525991	0.472304	0.574557	-0.198772	1.63445	1.65296	1.12103	1.17363	1.26918	0.564252	1.39201	0.725767	1.14347	1.35557
Q16629	1.12435	0.946844	0.656437	0.735523	0.948475	0.780697	0.713428	0.898524	0.759068	0.712155	1.54947	1.47022	1.49419	1.18287	1.49367	1.49534	0.992509	1.93014	2.23	2.36694
Q16630	0.823848	0.749819	0.868117	0.698848	0.668503	0.734011	0.780111	0.807804	0.73323	0.20931	1.01645	0.919644	1.0847	1.05474	0.936172	0.7141	0.67565	0.959178	0.962221	1.129
Q16643	1.07518	0.947736	0.934103	0.439485	0.455609	0.459614	0.573984	0.621989	0.638336	0.540909	0.630652	0.540894	0.155043	0.562793	0.680592	0.587257	0.754833	-0.123123	-0.24489	-0.572001
Q16658	0.904563	0.978032	0.97478	1.21693	1.22987	1.32293	1.20551	1.41517	1.34189	1.20064	0.491858	0.662463	0.743621	0.967854	0.863172	0.774404	0.889797	1.18325	1.1945	1.348
Q16666	-0.105206	-0.175587	-0.238183	-0.0194089	-0.0878788	-0.101783	0.0521234	-0.229712	-0.240509	-0.0757621	-0.0395164	-0.0931993	0.138401	-0.0168121	0.0463494	-0.0184245	0.0477051	-0.297194	-0.436115	0.129231
Q16698	0.887438	0.880999	0.818165	0.48482	0.445264	0.492133	0.515883	0.247197	0.298174	0.52926	-0.00824282	-0.136712	-0.173734	1.21214	1.599	1.27154	1.31173	-0.820788	-0.829853	-0.0940455
Q16763	1.30633	1.37315	1.41604	0.410686	0.438343	0.463583	0.531504	0.494499	0.476102	-0.530255	-0.0632153	0.0319698	-0.0742603	-1.07466	-1.10193	-1.24634	-0.966492	-1.02316	-1.02392	-1.7236
Q16777	1.69851	1.59597	1.44506	1.58979	1.44738	1.47077	1.01061	2.50205	1.80034	2.30667	2.26232	1.69755	-0.354368	-0.0540949	0.956693	0.604071	0.612451	1.78269	1.28515	1.50266
Q16795	0.772479	0.600867	0.605429	0.393973	0.476145	0.387917	0.463149	0.349451	0.359386	0.396881	-1.95888	-1.91912	-2.03834	-0.451098	-0.108028	-0.0713846	-0.541228	-1.73926	-2.02962	-2.14861
Q16822	0.502894	0.45333	0.407489	-0.0943291	-0.070691	-0.102521	-0.0155661	-0.261159	-0.27118	-0.140579	-0.365805	-0.311028	-0.420081	0.366808	0.785199	0.782093	0.662011	-0.706563	-0.729413	-0.108271
Q16851	0.546077	0.578776	0.675214	0.939025	0.986889	0.982643	1.00688	0.809098	0.843971	0.850922	0.138419	-0.511315	-1.78917	-1.69455	-1.52193	-1.50184	-1.18905	-1.11377	-1.64891	-1.66216
Q16881	0.351523	0.348678	0.446511	0.555274	0.518056	0.599189	0.543431	0.639112	0.58759	0.0600628	-0.391922	-0.652884	-0.532783	-0.278985	-0.455643	-0.285576	0.111932	0.055002	-0.126355	-0.597365
Q16891	1.12808	1.06095	0.96542	0.526058	0.570634	0.521115	0.699608	0.489083	0.574495	0.382143	-0.240485	-0.302449	-0.929062	-0.30062	-0.642622	-0.518844	-0.197251	-1.10818	-1.05994	-1.03071
Q1ED39	-0.852614	-0.893009	-1.12749	-1.05376	-0.653927	-0.854506	-1.13434	-0.591088	-0.799491	-0.39769	-0.623592	-0.482603	-0.779254	-0.699866	-1.14586	-0.485029	-1.52271	-0.609623	-0.757097	-0.795591
Q1KMD3	0.157676	0.137258	0.0835757	-0.0230684	-0.0742418	-0.0275246	0.00266935	-0.0457163	0.00628902	0.0139021	0.467473	0.550572	0.801494	0.526324	0.426659	0.291856	0.111168	0.510183	0.53335	0.984526
Q27J81	-0.365277	-0.351293	-0.546285	-0.506269	-0.561465	-0.398581	-0.481756	-0.498288	-0.452369	-0.304491	-1.0232	-1.49689	-1.36917	-1.35575	-0.792223	-0.990085	-0.797568	-1.15019	-1.22023	-1.38055
Q29RF7	0.248036	0.237091	0.175106	0.215007	0.201147	0.285199	0.261302	0.230971	0.225677	0.346255	0.520745	0.552816	0.622756	0.781022	0.872607	0.866124	1.07376	0.615913	0.447875	0.485312
Q2KHR3	-0.425365	-0.393371	-0.467975	-0.448168	-0.483016	-0.432893	-0.485754	-0.344316	-0.300891	-0.502176	-0.535478	-0.637505	0.135957	-0.202071	-0.369027	-0.370838	-0.325776	-0.104473	-0.105378	-0.516799
Q2M1P5	-1.4898	-0.919614	-1.31807	-1.03853	-1.18387	-1.34479	-1.41086	-1.3553	-1.08931	-1.71102	0.0263676	-0.0186562	-0.0353875	-0.0763829	-0.00645694	0.327886	0.150294	0.567796	0.566014	-0.0636667
Q2M2I8	-0.305557	-0.387411	-0.372304	-0.140502	-0.150615	-0.230721	-0.167062	-0.0643916	-0.246865	-0.170789	-0.451453	-0.700856	-0.941172	-1.56285	-1.38402	-0.95109	-1.48278	-1.4397	-1.52293	-1.53536
Q2NKX8	-0.265829	-0.359497	-0.453234	-0.322682	0.130021	-0.221221	-0.127711	-0.151251	-0.0747413	0.0230837	-0.665412	-0.708316	0.246455	-0.182846	-0.287831	0.0311031	-0.315963	-0.0844938	0.18991	-0.34166
Q2NL82	-0.866337	-0.780115	-0.880833	-0.796594	-0.772805	-0.732591	-0.770374	-0.649258	-0.562027	-0.556054	0.482135	0.516508	0.736986	0.336277	0.235798	0.362349	0.125851	0.515467	0.438548	0.235867
Q2TAY7	0.800522	0.766148	0.748413	0.581395	0.545951	0.635338	0.702212	0.591032	0.69332	0.62267	0.971584	1.15155	1.35341	0.675109	0.577978	0.476516	0.577257	0.817166	0.923191	0.858074
Q32P41	-0.318139	-0.237315	-0.394752	-0.191954	-0.258162	-0.156219	-0.0969355	-0.349698	-0.27463	0.134592	-0.470758	-0.610721	-0.481238	0.122619	0.17188	0.087814	-0.0964435	-0.328852	-0.407063	-0.105512
Q3B726	1.18995	1.11833	1.12298	1.14833	1.24257	1.12721	1.20071	1.17459	1.12892	0.280472	-0.460331	-0.60878	-0.513751	-0.624668	-0.306017	-0.547641	-0.633592	-0.546228	-0.350212	-0.649471
Q3KQU3	-0.0158098	0.103632	-0.0502239	0.23394	0.265883	0.275352	0.263307	0.583787	0.537088	0.370547	-0.997988	-0.414585	-0.539462	-0.743096	-1.02557	-0.906393	-0.915348	-0.930143	-1.00976	-1.34739
Q3MHD2	0.404555	0.233944	0.314955	1.07542	0.867984	0.741135	1.00939	1.17131	0.924333	0.874833	-0.887292	-1.06313	-0.517867	-0.512889	-0.66567	-0.616141	-0.44219	-0.447232	-0.432805	-0.635641
Q3SY69	-0.152885	-0.363891	-0.349279	-0.578361	-0.602111	-0.65628	-0.565214	-0.64889	-0.605912	-0.746136	-1.07377	-1.16115	-1.07022	-0.0405483	0.318	0.12448	0.0857791	-1.15293	-1.4898	-1.1714
Q3V6T2	-0.904834	-0.786779	-1.31945	-0.852289	-0.956144	-0.897066	-0.741339	-0.717971	-0.792965	-0.515145	-0.517247	-0.69508	-0.65257	-1.03517	-1.13752	-1.25391	-1.20078	-0.755378	-0.897322	-0.972663
Q3ZCQ8	1.30762	1.17528	1.2435	0.708462	0.80407	0.880061	0.847659	0.612054	0.692006	0.582363	-0.925712	-1.08454	-0.921954	-0.780607	-0.730822	-0.605505	-0.525471	-1.26311	-1.25947	-0.839592
Q460N5	-0.552706	-0.508794	-0.43965	-0.52498	-0.557639	-0.517448	-0.509669	-0.893931	-0.839471	-0.796723	-0.211466	-0.242552	-0.148899	-0.584799	-0.429956	-0.577025	-0.339757	-0.756314	-0.763021	-0.252229
Q4G0J3	0.617521	0.533144	0.458076	0.518474	0.533437	0.47161	0.56213	0.513191	0.501069	0.472822	1.1791	1.31734	1.58103	1.11662	1.04526	0.984088	0.548749	1.16461	1.28268	1.53324
Q4G0N4	0.161807	0.0840428	0.0589599	-0.0159876	-0.176411	-0.0328433	0.0697914	-0.0882957	-0.194732	0.173798	-1.07908	-1.11177	-1.11733	-0.174685	0.347386	0.201201	-0.00556117	-1.70876	-1.56113	-1.258
Q4KMP7	-0.0651457	-0.147739	-0.250829	-0.0916815	-0.0403443	-0.197735	-0.131498	0.11278	0.0961428	-0.0934003	-0.643676	-0.315049	-0.318026	-0.924034	-1.2173	-1.29238	-1.16014	-1.05503	-1.17608	-1.17019
Q4V328	-1.17368	-1.23291	-1.4586	-1.18344	-1.22943	-1.28145	-1.12154	-1.31877	-1.2517	-0.973408	-0.869444	-1.07112	-1.03834	-1.66827	-1.74659	-1.17092	-1.62172	-1.03977	-1.63255	-1.37637
Q52LJ0	-0.1725	-0.240932	-0.0213215	-0.209876	-0.126868	-0.181959	-0.132744	-0.118545	-0.170361	-0.469877	0.406019	0.530367	0.418221	0.181844	0.107072	-0.111668	0.00383752	0.125651	0.398745	0.554029
Q52LW3	-0.997943	-1.01028	-0.908548	-0.523389	-1.32511	-0.428328	-0.633251	-0.751747	-0.860567	-1.72899	-0.561776	-0.373152	-0.332453	-0.927147	-1.30407	-1.00199	-0.740813	-0.206611	-0.439906	-0.970768
Q53EP0	-0.376455	-0.552272	-0.489242	-0.735469	-0.758123	-0.743552	-0.823721	-0.512694	-0.415205	-0.814885	-0.00035964	0.0982075	0.0281014	-0.213109	-0.166701	-0.276328	-0.466983	0.227808	0.284607	0.0439548
Q53EZ4	0.65823	0.643209	0.549979	0.349562	0.391095	0.254764	0.353993	0.310969	0.296302	0.171669	0.664705	0.581924	0.386588	0.478064	0.607441	0.619326	0.47624	0.505978	0.443288	0.361675
Q53F19	-0.494138	-0.310445	-0.672451	-0.544407	-0.581567	-0.7442	-0.658877	-0.617353	-0.615927	-0.529243	0.228339	0.42949	0.680777	-0.164854	-0.0777957	0.0868775	-0.357152	0.0221603	0.0737174	-0.0508178
Q53GS9	0.117379	0.0233494	-0.0220008	-0.00283073	0.0103918	0.0315622	0.0013392	0.0511632	0.0247532	-0.0634829	-0.144352	0.171733	-0.0324402	0.323893	0.124994	-0.107374	0.187887	-0.0473807	0.12113	-0.190269
Q53HL2	1.5664	1.43146	1.44061	0.0201817	0.109068	-0.0230686	0.113334	0.0271995	-0.0256262	-0.39884	-0.102055	-0.01223	0.235493	0.369635	0.573752	0.607993	0.420046	-0.662717	-0.80672	-1.21998
Q562F6	1.00944	0.458334	0.925215	-1.98282	-1.7651	-1.97092	-1.8288	-1.9946	-1.27171	-1.81273	1.45789	1.34954	1.54822	-0.992889	-0.907501	-0.961709	-0.960622	-0.939852	-0.935871	-1.51277
Q56VL3	1.1947	0.976847	1.16632	1.04463	0.905166	0.95125	0.989199	1.01799	0.796905	0.975141	-0.457365	-0.717487	-1.08033	0.200978	0.0356344	-0.277836	0.555197	-1.04738	-1.2284	-0.179284
Q5BKZ1	0.259134	0.0887311	0.0692959	0.0292293	-0.0746456	-0.0133152	-0.0273953	0.0336904	0.0317678	-0.219033	1.25148	1.1706	1.10545	0.692125	0.465738	0.354811	0.0439116	0.565481	0.828992	1.0732
Q5C9Z4	-1.65691	-1.41238	-1.72761	-1.99379	-2.17641	-1.98922	-1.91881	-1.91798	-1.54489	-2.12606	-1.40101	-1.46424	-1.16172	-1.08019	-1.2173	-1.09755	-1.40814	-0.914743	-0.947716	-1.14148
Q5F1R6	-1.10065	-1.04981	-1.23671	-1.2367	-0.9587	-1.17085	-0.809157	-0.945606	-0.857451	-0.955183	0.271281	0.371697	0.262143	0.434731	0.29251	0.263034	0.314823	0.51966	0.627316	0.259271
Q5H9R7	-0.195112	-0.217486	-0.178155	-0.00812966	-0.0437705	0.0633906	-0.0882446	0.00271157	-0.00873501	0.0779434	-0.248152	-0.57051	-0.794152	-0.304257	-0.553945	-0.13115	-0.101245	0.025188	-0.137087	-0.806818
Q5HYN5	0.14627	-0.188519	-0.642408	1.43222	1.05815	1.00309	1.15364	1.15182	1.31325	1.2683	2.02372	2.04805	2.23488	1.97537	1.93626	1.87646	1.94273	2.71005	2.6983	2.41205
Q5JPH6	-0.812158	-0.919614	-1.07165	-1.17422	-1.23872	-1.22911	-1.07288	-1.21219	-1.08862	-1.03608	-0.829021	-0.673828	-0.685527	-0.048661	0.228356	0.372222	0.0335084	-0.905028	-0.770163	-0.70353
Q5JSZ5	-0.759784	-0.675417	-0.499742	-0.715845	-0.735577	-0.625737	-0.568679	-0.724301	-0.823992	-0.780519	-0.447664	-0.517022	-0.417782	-0.366274	-0.463066	-0.624005	-0.831356	-0.189061	-0.147291	-0.100445
Q5JTH9	0.356444	0.390494	0.376996	0.231308	0.231067	0.285424	0.238959	0.197176	0.173471	-0.0671221	0.612891	0.770458	1.02004	0.59388	0.529228	0.607096	0.206272	0.631839	0.681797	0.788498
Q5JTZ9	-0.491532	-0.567825	-0.886333	-1.18424	-1.16161	-1.12967	-1.11624	-1.16125	-1.01387	-0.936274	-0.895582	-0.901368	-0.630501	-0.402637	-0.0361384	-0.0290013	-0.306337	-1.51762	-1.35692	-0.939098
Q5JWF2	0.447521	0.309562	0.249118	0.121474	0.114701	0.0865226	0.108532	0.301965	0.287532	0.314857	-1.0049	-0.978014	-0.887994	-1.00328	-0.81587	-0.797242	-0.755443	-1.2805	-1.22186	-0.982814
Q5M775	-0.0583793	-0.208511	-0.327737	-0.905681	-1.26853	-1.18625	-1.00492	-0.641537	-0.703698	-1.26071	-0.210218	-0.616558	-0.638161	-0.543611	-0.659438	-0.767128	-0.847399	-0.380804	-0.605685	-1.40594
Q5QJE6	-0.258391	-0.492271	-0.489629	-0.268992	-0.356012	-0.320769	-0.240611	-0.404186	-0.416817	-0.536739	0.533161	0.382955	0.670715	0.551839	0.450528	0.460336	0.145236	0.466023	0.56202	0.502516
Q5SSJ5	1.06548	0.959123	0.963002	0.761804	0.815937	0.715765	0.701666	0.700197	0.674282	0.904715	0.258713	0.289189	0.649307	0.58387	0.709475	0.790484	0.640002	0.0399924	0.360925	0.907771
Q5SW79	-1.44316	-1.5156	-1.63496	-1.41988	-1.3242	-1.41544	-1.34005	-1.28946	-1.52056	-1.28797	0.283742	0.138619	0.202849	-0.695614	-0.731868	-0.700937	-0.747679	-0.797125	-0.546238	-0.453671
Q5SY16	-0.192704	-0.278397	-0.156888	-0.362768	-0.381861	-0.409892	-0.290144	-0.299217	-0.335311	-0.631986	-0.638069	-0.432549	-0.385368	-0.546799	-0.494311	-0.660535	-0.517198	-0.397735	-0.412485	-0.441954
Q5T160	-0.230234	-0.322498	-0.637246	-0.5822	-0.79333	-0.596607	-0.568679	-0.801548	-0.609769	-0.913907	-2.44263	-2.50408	-2.96908	-1.40264	-1.40889	-1.26343	-1.33006	-1.82172	-1.93295	-1.84103
Q5T200	0.108972	0.269548	-0.12749	-0.182771	-0.18636	-0.331755	-0.0364839	-0.283442	-0.205834	-0.0734648	-0.503859	-0.310837	-0.426476	0.00914755	0.0581624	0.0506184	-0.0257028	0.640412	0.637097	0.0625187
Q5T280	-0.0614686	-0.101212	-0.210406	-0.237355	-0.282868	-0.239294	-0.202551	-0.0901629	-0.222023	-0.351312	-0.410155	-0.505526	-0.22896	-0.548396	-0.729777	-0.587751	-0.926016	-0.47212	-0.498009	-0.616994
Q5T3I0	-0.321607	-0.423374	-0.531113	-0.377061	-0.395321	-0.462721	-0.333334	-0.306321	-0.225785	-0.533381	-0.11368	-0.0631309	0.0162895	0.133864	-0.000143167	0.0831253	-0.237809	0.99971	1.27277	0.482432
Q5T4S7	-0.530031	-0.559511	-0.478545	-0.43839	-0.476307	-0.45335	-0.429722	-0.430884	-0.412397	-0.344135	-0.439374	-0.767117	-0.643773	-1.02861	-0.944529	-0.729523	-0.445093	-0.517453	-0.691596	-0.968314
Q5T5X7	-1.66276	-1.82742	-1.73311	-1.74181	-1.85746	-1.77827	-1.95011	-1.9946	-1.9741	-2.01609	-1.17082	-1.44058	-0.789169	-1.00723	-1.14586	-0.876128	-0.732277	-1.05888	-1.26157	-1.44927
Q5T653	-0.101448	-0.380534	-0.353959	-0.51053	-0.521295	-0.628523	-0.457693	-0.601037	-0.805578	-0.600636	0.06967	-0.0283496	0.0759989	0.315358	0.0425318	0.192956	-0.177054	-0.144057	-0.143352	0.230042
Q5T6F2	0.222598	0.239694	0.195162	0.22742	0.169852	0.233395	0.235434	0.234332	0.125229	-0.302808	0.613588	0.801887	0.634177	1.1816	0.978356	0.943902	0.505807	1.32488	1.23587	1.01838
Q5T6V5	-0.366869	-0.132881	-0.182103	0.158015	0.299729	0.210319	0.291908	0.0614397	0.251779	0.188093	-0.885298	-1.04465	-0.963454	-0.981115	-1.41728	-0.966562	-0.793122	-1.1058	-0.867655	-0.823825
Q5T8P6	-0.496003	-0.433515	-0.513863	-0.464972	-0.458911	-0.470658	-0.463971	-0.371125	-0.420815	-0.370946	0.571959	0.93421	1.0519	1.13013	1.37376	1.15101	1.12878	1.5802	1.66366	1.57527
Q5T9A4	0.495224	0.414529	0.290447	-0.0214149	0.0837937	-0.0469514	0.0802201	-0.145468	-0.166741	-0.143349	0.0678986	0.234324	-0.477225	1.35626	1.63402	1.52975	1.41728	-0.636165	-0.741415	-0.333338
Q5TFE4	-0.924387	-0.778786	-0.607667	-0.486506	-0.47437	-0.34374	-0.560928	-0.456742	-0.447676	-0.475022	-0.89329	-1.43369	-1.00329	-0.968234	-1.22464	-0.733653	-1.33006	-1.4397	-1.0805	-0.999463
Q5U5Q3	-1.13767	-1.54167	-2.35714	-0.939752	-1.47254	-1.91154	-1.51621	-2.14661	-1.91217	-1.48049	-0.992826	-0.759922	-0.839795	-0.689258	-0.775952	-0.603992	-0.822269	0.445659	0.387645	0.397753
Q5UIP0	-0.388748	-0.510748	-0.438466	-0.526645	-0.419971	-0.483601	-0.344584	-0.35696	-0.268532	-0.503922	-0.0804018	-0.129666	-0.201242	-0.155538	-0.222701	-0.130462	-0.0762957	0.310808	0.0578847	-0.475194
Q5VT52	-0.872824	-0.851668	-1.08588	-0.902232	-0.799043	-0.789809	-0.793367	-0.810179	-0.892102	-0.576443	-0.70265	-0.619904	-1.0652	-1.00148	-1.02316	-1.07662	-1.10951	-0.71708	-0.627138	-0.615583
Q5VTL8	-0.0240731	-0.160123	-0.254776	-0.204644	-0.00400879	-0.288304	-0.0508308	-0.265199	-0.231447	-0.356958	1.32222	1.3945	1.5448	1.02025	1.16768	0.816793	0.712648	0.853272	0.990699	1.68858
Q5VTR2	-0.101809	-0.121132	-0.1891	-0.104833	-0.179117	-0.2059	-0.0612776	-0.0862826	-0.0190833	-0.054496	-0.443933	-0.62874	-0.80473	-0.834297	-0.843737	-0.892043	-0.870111	-0.814485	-0.834005	-0.814981
Q5VUA4	-0.217256	-0.224253	-0.446857	-0.622073	-0.507197	-0.678381	-0.388536	-0.46535	-0.355775	-0.750848	-0.939439	-0.925547	-1.07022	-1.17222	-0.981366	-1.14429	-1.2426	-0.607746	-0.632551	-0.551003
Q5VZE5	-0.73183	-0.417545	-0.902343	-0.539375	-0.613932	-0.589609	-0.738604	-0.472182	-0.585399	-0.599396	-0.533394	-0.684415	-0.674457	-0.810472	-0.612935	-0.482246	-0.75804	-0.696734	-0.574092	-0.66216
Q63ZY3	-0.939938	-1.06593	-0.980804	-0.950399	-1.15671	-0.968896	-1.10117	-0.72793	-0.721292	-0.429655	-0.297681	-0.437133	-0.168178	-0.971444	-0.803173	-0.5711	-0.479207	0.312218	0.317791	-0.636893
Q658Y4	-0.0236024	-0.0573466	0.00866982	0.0469266	0.137314	0.242138	0.221222	-0.011506	0.129284	0.0113626	0.762909	0.367761	0.45018	0.0821708	-0.00119355	0.0730717	0.126242	-0.00847134	0.0759318	0.0334353
Q66GS9	-1.06224	-1.14079	-1.21386	-1.08323	-1.10744	-1.22188	-1.25748	-0.808737	-1.2164	-1.08037	-0.0602128	0.139388	0.097908	-0.769856	-0.796776	-0.539905	-0.793492	-0.0224706	0.0146274	0.0937972
Q66K74	-0.151709	-0.257586	-0.150243	0.0251591	-0.0848291	0.0267011	-0.0075055	-0.0992502	-0.0915141	0.0359077	-0.046407	-0.0225258	-0.289598	-0.410239	-0.321678	-0.277836	-0.265513	-0.172912	-0.30305	-0.176551
Q68CQ4	-0.32782	-0.456478	-0.475852	-0.377189	-0.426963	-0.218789	-0.522919	-0.621868	-0.450691	-0.459126	0.465564	0.62355	0.28988	0.298358	0.222249	0.254163	0.362428	0.821526	0.661632	0.292968
Q68CZ2	-0.417922	-0.491818	-0.787818	-0.587384	-0.582798	-0.693306	-0.618091	-0.180705	-0.337344	-0.123384	-0.763092	-0.8396	-1.00908	-1.67349	-1.62503	-1.72705	-1.43351	-0.598396	-0.297665	-0.685285
Q68D10	-0.930022	-1.13936	-1.21655	-1.20279	-1.15916	-1.2004	-1.19054	-0.853527	-1.22328	-1.08962	-0.695145	-0.793323	-0.136188	-0.13876	-0.319711	-0.118997	-0.412222	-0.178334	-0.154894	-0.765159
Q68E01	-0.22049	-0.259736	-0.172204	-0.385163	-0.423177	-0.447881	-0.552978	-0.483641	-0.678992	-0.397331	0.670139	0.459391	-0.0987134	0.0990986	-0.0032966	0.0334382	0.0634805	-0.208744	-0.648915	-0.641911
Q69YH5	0.121285	0.0814838	0.0491746	-0.497394	-0.703253	-0.707881	-0.613574	-0.460813	-0.467136	-0.31219	-0.460331	-0.510279	-0.568199	-0.971903	-0.788721	-0.982763	-0.961067	-1.00653	-0.89249	-1.46697
Q69YN4	-1.05376	-1.15107	-0.890012	-1.07768	-1.14842	-1.24222	-1.11624	-1.26026	-1.41983	-1.18436	-0.590728	-0.744927	-0.576761	-0.686618	-0.694689	-0.834726	-0.577085	-0.361696	-0.19899	-0.541203
Q69YQ0	0.302147	0.241814	0.132028	-0.289918	-0.251378	-0.269544	-0.264287	-0.125756	-0.117193	0.00708318	0.156728	0.0634624	-0.00329383	-0.3189	-0.442742	-0.477806	-0.266129	-0.142425	-0.435642	-0.721478
Q6DD88	0.896066	0.848906	0.99159	0.392219	0.371676	0.358118	0.443414	0.334847	0.368876	-0.0857836	-0.683317	-0.5215	-0.546172	0.277329	0.255171	0.239068	0.469604	-0.464115	-0.749234	-0.215109
Q6DKI1	-0.489301	-0.540057	-0.610265	-0.44763	-0.506863	-0.534176	-0.544593	-0.384259	-0.418969	-0.685487	0.548055	0.651342	0.732517	0.853098	0.694956	0.593999	0.473607	0.978467	0.890853	0.803592
Q6IBS0	0.386466	0.453123	0.640248	0.748205	0.798488	0.822786	0.727386	0.602082	0.718836	0.568197	0.0028739	0.426654	0.287131	0.0642586	0.0622742	0.0915539	0.112288	0.396703	0.385638	0.402026
Q6IN84	-0.113421	-0.239713	-0.370781	-0.481092	-0.656345	-0.59054	-0.498521	-0.768095	-0.811501	-0.983371	-0.140066	0.216633	0.314473	0.203827	0.364817	1.11563	0.0744702	0.354236	0.507415	-0.0836691
Q6IQ49	0.709876	0.613152	0.395862	0.470637	0.550106	0.496211	0.574554	0.474335	0.455109	0.745159	0.078381	-0.268356	-1.08033	-0.491996	-0.615345	-0.126798	-0.594386	0.0306219	-0.548283	-1.2484
Q6KC79	-0.462883	-0.513146	-0.526003	-0.4166	-0.545369	-0.548321	-0.521948	-0.486969	-0.508796	-0.262889	-0.255288	-0.204122	-0.334065	-0.229133	-0.0770572	0.00771791	0.0922018	0.14934	0.226385	-0.0508178
Q6L8Q7	-0.283346	-0.328672	-0.347143	-0.427978	-0.377774	-0.368426	-0.256232	-0.473013	-0.367061	-0.583707	-0.143557	-0.406472	-0.312057	0.0939899	0.300204	0.187578	0.320305	-0.292964	-0.432018	-0.100034
Q6NXE6	-0.841066	-0.828795	-0.58662	-0.559609	-0.445406	-0.574793	-0.471931	-0.453133	-0.37737	-0.462343	-0.132478	0.0663799	-0.214191	-0.787662	-0.222798	-0.166447	-0.291928	-0.48809	-0.533016	0.109061
Q6NYC1	0.343094	0.256921	0.268074	0.485949	0.56829	0.4623	0.477081	0.368695	0.19904	0.0983718	0.241174	0.213273	-0.00907618	0.858531	1.0064	0.951776	0.742165	0.762516	0.928409	0.596904
Q6NZI2	0.929104	1.0695	1.13573	0.662649	0.753257	0.692393	0.701902	1.19226	1.24349	0.31942	0.324802	0.530661	0.369658	0.584307	0.653508	0.520531	0.446605	0.459155	0.445308	0.12318
Q6NZY4	0.365551	0.30304	0.191661	0.134232	0.201672	0.334552	0.309098	0.357821	0.324871	0.352399	0.24653	0.236158	0.108223	0.479011	0.25365	0.318052	-0.0232026	0.760668	0.802014	0.565651
Q6P158	-0.49049	-0.495088	-0.626978	-0.212152	-0.290897	-0.149428	-0.282355	-0.173821	-0.357424	0.198152	-0.30731	-0.0272694	0.128202	0.417774	0.0489614	0.310875	-0.0290181	0.672252	0.53145	0.352693
Q6P161	0.575464	0.348091	0.559901	-0.0518446	0.0470439	0.115358	-0.0918363	0.00976196	-0.218271	-0.309889	-0.324447	-0.117272	-0.384116	0.282727	0.436777	0.229482	-0.0713289	-0.559775	-0.608349	-0.289149
Q6P1J9	0.228671	0.133115	0.125255	-0.0342765	0.065503	-0.0594522	0.14626	0.115821	0.127196	0.0575551	1.19643	1.47045	1.26454	0.630343	0.422278	0.508831	0.418321	0.767587	0.818375	0.874772
Q6P1L8	0.578982	0.387592	0.248189	0.0819628	0.123034	0.132152	0.0315843	-0.0842194	-0.0672053	0.136826	-1.64368	-2.03941	-1.8398	-1.30224	-0.6896	-0.939595	-1.08485	-2.9372	-2.17213	-2.25992
Q6P1M0	0.215969	0.186821	0.233471	-0.331987	-0.311437	-0.310505	-0.318112	-0.31312	-0.259449	-0.43186	-0.975752	-0.862537	-1.06219	-0.790493	-0.33751	-0.341966	-0.285669	-2.20874	-2.02962	-1.27544
Q6P2E9	-0.39582	-0.380534	-0.479394	-0.308896	-0.456087	-0.468861	-0.346026	-0.458833	-0.48365	-0.656599	0.507183	0.565925	0.618298	0.0924172	-0.150597	0.00666504	0.0511707	0.568597	0.678488	0.399237
Q6P2Q9	0.387741	0.303695	0.346571	0.225131	0.203503	0.230603	0.208868	0.213111	0.261388	0.0728271	0.352545	0.466551	0.521638	0.91246	0.857984	0.826335	0.700798	0.972617	1.0564	1.27477
Q6P6C2	-1.0778	-1.11121	-1.2908	-1.08323	-0.91059	-0.879891	-0.897302	-0.843748	-0.786006	-0.817045	-0.524056	-0.734311	-0.913796	-1.31034	-1.91453	-1.70094	-1.92796	-1.3808	-1.19598	-1.34739
Q6PCB5	-0.440367	-0.19737	-0.225432	-0.38697	-0.154272	-0.148057	-0.311323	-0.142968	-0.0174522	0.0214726	1.09867	1.17924	1.18911	0.435337	0.821243	0.767289	0.365414	0.763242	1.27699	0.793095
Q6PD62	-0.335085	-0.364473	-0.355211	-0.371603	-0.404844	-0.437563	-0.426246	-0.382475	-0.374254	-0.307801	1.08602	1.1855	1.31632	0.727512	0.820872	0.928615	0.457995	0.831333	0.99728	1.2992
Q6PI48	0.423668	0.340213	0.369821	-0.0693873	-0.0475525	0.00193158	0.0494963	0.226149	-0.0858867	0.111304	-0.821629	-0.830527	-0.812574	0.255532	0.549747	0.436762	0.41044	-0.585407	-0.646175	-0.0800323
Q6PIW4	-3.43535	-2.49727	-4.5186	-2.96113	-2.16161	-2.50818	-2.69554	-3.77596	-3.02563	-2.01609	-0.39079	-0.624377	-0.871046	-1.29016	-1.23943	-1.16199	-1.71957	-1.58726	-1.39321	-1.35561
Q6PJG6	-1.02205	-0.991215	-0.993263	-0.896347	-0.901697	-0.790563	-0.88492	-1.04282	-1.01507	-0.843111	-0.257923	-0.25191	-0.440038	-0.573537	-0.577252	-0.585361	-0.410859	-0.545689	-0.583497	-0.705105
Q6PJT7	0.597258	0.4508	0.486925	0.524013	0.481654	0.423133	0.547172	0.578654	0.459801	0.444547	0.446286	0.37713	0.355622	0.607492	0.535358	0.394612	0.339873	0.91665	0.901457	0.767557
Q6PKG0	-0.0684437	0.0123471	-0.0423562	0.0461234	0.0526065	0.0513404	0.0996448	0.465205	0.289334	0.00624015	0.660748	0.862566	0.915043	0.844989	0.529582	0.615848	0.250252	1.50618	1.50462	1.73231
Q6PL18	-0.566355	-0.795023	-0.78222	-0.813643	-0.865738	-0.82218	-0.814996	0.272	0.20295	0.0280295	-0.461881	-0.548997	-0.475832	-0.41969	-0.286093	-0.206418	-0.272156	0.894116	0.870254	0.415924
Q6UN15	0.28575	-0.141735	-0.030127	-0.249868	-0.277363	-0.329594	-0.16232	-0.214198	-0.302663	-0.462343	0.0899145	-0.301553	-0.44888	-0.296474	-0.239434	-0.282669	-0.443433	0.638643	0.87822	0.633754
Q6WCQ1	0.151667	0.0232162	-0.135492	-0.245099	-0.302149	-0.21275	-0.225461	-0.336212	-0.360857	-0.323894	-0.581474	-0.588972	-0.595281	-0.729059	-0.653764	-0.372554	-0.638142	-0.547384	-0.505085	-0.82301
Q6Y7W6	-0.138942	-0.172069	-0.431139	-0.183686	-0.331309	-0.399657	-0.187508	-0.123118	-0.123553	-0.0888255	0.0439146	0.135406	0.23495	0.16389	-0.190564	0.0206354	-0.328877	0.516402	0.509383	0.339963
Q6YHU6	-1.49153	-1.27332	-1.44912	-0.985556	-1.10862	-0.886546	-0.903415	-1.01552	-0.956278	-0.49964	-3.43095	-3.19374	-3.32522	-3.09551	-3.11143	-2.74695	-2.71957	-3.16668	-3.29552	-3.80682
Q6YN16	0.808883	0.710014	0.799525	0.328503	0.398186	0.301057	0.411143	0.387267	0.30415	0.290985	0.440345	0.371697	-0.277916	1.90944	2.0968	1.86193	1.94096	-0.552534	-0.745319	0.383006
Q6ZNB6	-2.60527	-2.92696	-2.92104	-2.41251	-3.50954	-2.59895	-2.54459	-2.6885	-3.33125	-3.22968	-1.08594	-0.867168	-1.55969	-1.52935	-1.46431	-1.32193	-1.62962	-1.08606	-1.33028	-1.53536
Q6ZUT1	-2.19588	-2.46485	-1.76653	-2.44979	-2.63677	-2.53482	-2.47922	-2.77596	-2.86447	-1.92009	0.227111	-0.287887	0.495808	-0.268946	-0.0395257	0.123872	-0.580274	-0.0926099	-0.0379789	-0.0597441
Q6ZUT6	-0.6679	-0.818859	-1.05917	-0.80442	-0.846325	-0.944636	-0.836092	-0.649904	-0.809101	-0.71415	-0.578594	-0.936321	-0.366379	-0.0920174	-1.02699	-0.664998	-1.23722	-0.118661	-0.549989	-0.417844
Q70J99	-0.154063	-0.0925174	-0.0643562	-0.284063	-0.0450043	-0.0583783	-0.0860307	0.477885	0.432613	-0.0717443	-1.04529	-0.856385	-0.548416	-1.17963	-1.17164	-0.988768	-0.932847	-0.766225	-0.565437	-0.825727
Q71RC2	-0.532349	-0.384089	-0.492945	-0.240797	-0.353876	-0.231747	-0.249845	-0.189635	-0.26677	-0.500551	0.154791	0.414558	0.404222	1.06994	0.756221	0.923449	0.474344	1.06939	1.13988	0.499092
Q71U36	1.86277	1.98874	2.01202	1.95669	2.05792	1.97268	2.06551	2.36988	2.51131	2.28134	3.15708	3.36381	3.53442	2.3522	2.42412	2.60232	2.68781	2.69149	2.99983	3.24564
Q76FK4	-0.383203	-0.405188	-0.515757	0.346085	0.122127	-0.0765257	0.247669	-0.161253	-0.276384	-0.354655	-0.239919	-0.205425	-0.212707	-0.230884	-0.271011	-0.157541	-0.531568	-0.0724047	-0.0182401	-0.275437
Q7KZ85	0.00846728	0.131317	0.0548255	-0.034053	0.024236	0.0603286	-0.00232895	0.06125	-0.0696051	-0.124182	-0.324765	-0.224874	-0.215763	-0.314183	-0.369253	-0.323099	-0.449168	-0.0985293	0.075194	-0.114972
Q7KZF4	0.723449	0.758857	0.712993	0.678307	0.6979	0.735484	0.729343	0.752844	0.730563	0.655979	0.700346	0.751534	0.707512	0.955124	0.912326	0.874539	0.656081	1.12643	1.14246	1.14054
Q7L014	0.476363	0.469884	0.401661	0.390557	0.417202	0.331767	0.363326	0.440783	0.37684	0.39219	1.3284	1.47179	1.64217	0.857085	1.07876	1.26598	0.627284	0.964488	1.25946	1.4587
Q7L0Y3	1.07276	0.873206	0.943771	0.70869	0.697502	0.683995	0.741486	0.300853	0.309511	0.259801	0.791883	0.785285	0.964768	1.04077	1.21444	1.04364	0.826315	0.215754	0.265903	0.618453
Q7L1Q6	0.26817	0.249962	0.399275	0.793876	0.750316	0.769596	0.845708	0.508448	0.524571	0.379738	0.702319	0.669501	0.86607	0.884335	0.782443	0.685515	0.718785	0.749499	0.733329	0.97501
Q7L2E3	0.312033	0.291499	0.233349	0.026652	-0.00512099	0.0376247	-0.0291275	-0.00777862	-0.0202191	-0.208814	0.532527	0.553194	0.728353	0.694258	0.654909	0.668255	0.445727	0.484191	0.50232	0.388267
Q7L2J0	-0.282526	-0.275305	-0.202553	-0.281159	-0.281922	-0.24568	-0.198377	-0.264929	-0.251002	-0.20856	0.390055	0.412394	0.384344	0.653394	0.322572	0.508341	0.141757	0.660672	0.591051	0.465228
Q7L311	0.0265096	-0.415822	-0.467321	-0.68144	-0.831855	-0.77827	-0.740427	-0.706289	-0.806986	-0.64472	-0.763092	-0.616558	-1.03834	-0.754109	-0.517419	-0.637651	-0.706966	-1.15019	-0.842344	-0.795591
Q7L4I2	-0.61092	-0.36674	-0.634672	-0.890224	-0.770699	-0.765071	-0.549379	-0.274126	-0.90914	-0.424522	0.803445	0.837903	0.944809	0.316894	0.525882	0.458647	-0.0258477	0.380481	0.814666	1.18281
Q7L576	0.0934309	0.0810224	0.056971	0.227912	0.126052	0.240284	0.194043	0.0586398	0.155187	0.296213	0.124137	0.216195	0.181938	-0.224073	-0.20499	-0.0155049	0.343624	0.289734	0.100884	0.150284
Q7L7X3	-0.942309	-1.15221	-1.0161	-0.988296	-1.06667	-1.16298	-0.898319	-1.02108	-1.09503	-1.31124	-0.1254	-0.131131	-0.251402	-0.776391	-0.556259	-0.656347	-0.884753	-0.742344	-0.368162	-0.263786
Q7L8L6	0.360511	0.315278	0.312067	-0.142027	-0.0320501	-0.137246	0.0424906	-0.220735	-0.302498	0.0480914	-1.13722	-0.876476	-1.09871	-0.826365	-0.412034	-0.59645	-0.747249	-1.18756	-1.46625	-1.31898
Q7L9L4	0.213841	0.377197	0.50649	0.636343	0.761542	0.793073	0.608603	0.6185	0.726344	0.373076	0.09059	0.0663799	-0.148899	-0.104296	-0.423605	-0.393313	-0.268596	-0.056954	-0.187988	-0.16116
Q7RTP6	-0.704407	-0.648061	-0.897398	-0.877468	-0.991034	-0.873645	-0.910169	-0.949414	-0.696372	-0.680983	-1.405	-1.66412	-2.32522	-2.06092	-1.76788	-1.64697	-1.7909	-1.4075	-2.0332	-2.46697
Q7RTV0	0.716654	0.664534	0.685712	0.693029	0.612053	0.685975	0.689693	0.605219	0.717556	0.652093	-0.684704	-0.529554	-0.62035	-0.787662	-1.0778	-0.954943	-1.07943	-0.467516	-0.662694	-0.423114
Q7Z2T5	-1.73491	-1.6228	-1.6706	-1.86331	-1.64087	-1.60082	-1.67657	-1.33095	-1.59753	-1.152	-0.912114	-0.845681	-0.594039	-0.899372	-1.01492	-0.962678	-1.20176	-0.949033	-0.967875	-0.650314
Q7Z2W4	-0.122718	-0.190727	-0.217466	-0.274416	-0.2589	-0.289721	-0.22004	-0.181405	-0.162454	-0.214653	0.247506	0.180843	0.153811	0.0765578	0.0392149	0.0323267	-0.213454	0.167045	0.202068	0.26847
Q7Z3K3	-0.348279	-0.292553	-0.426679	-0.505614	-0.411095	-0.445071	-0.406873	-0.470661	-0.538249	-0.315987	-0.329183	-0.519494	-0.409701	-0.473108	-0.497828	-0.390702	-0.247534	-0.424128	-0.409384	-0.710762
Q7Z417	0.149836	0.0666504	0.111624	0.176378	0.142739	0.177567	0.248404	0.125306	-0.0156059	-0.309619	0.0258786	0.0346461	0.0291868	0.605174	0.451026	0.368765	0.245788	0.56607	0.58345	0.161184
Q7Z460	-0.0186424	-0.0375565	-0.0774045	-0.107016	-0.150615	-0.108429	-0.0641406	-0.0584047	0.00713878	0.00160393	0.217056	0.26699	0.246282	-0.490351	-0.346063	-0.417788	-0.346953	-0.28191	-0.348302	-0.383252
Q7Z4V5	0.857667	0.681301	0.711518	0.682854	0.651139	0.649122	0.729883	0.573397	0.688584	0.820679	0.13485	0.360576	0.167214	1.06162	0.989655	0.857912	1.01993	2.02675	2.19856	2.15555
Q7Z569	-1.03795	-0.869241	-1.22479	-0.429783	-0.547505	-0.636915	-0.449097	-0.436113	-0.115824	-0.255492	-1.74129	-1.47551	-1.87105	-1.35575	-1.28093	-1.3881	-1.46499	-1.12984	-1.2284	-1.33921
Q7Z5K2	0.50884	0.433977	0.60073	0.491298	0.545927	0.607683	0.636962	0.301997	0.612673	0.630867	-0.754573	-0.306637	-0.526135	-0.939665	-0.885151	-1.10809	-0.845864	-0.937198	-0.77295	-0.697423
Q7Z5L9	-0.349301	-0.0212438	-0.118351	-0.0747648	0.0148395	-0.0484298	0.076226	-0.00447348	0.0109571	-0.176941	-0.478253	-0.562977	-0.275591	-0.325319	-0.315785	-0.33693	-0.110434	-0.203064	-0.255988	-0.986639
Q7Z6E9	-0.102243	-0.0394309	-0.397586	-0.083235	0.00885662	0.0396537	-0.118847	-0.191627	-0.23713	1.41147	0.195519	0.313443	0.398493	0.204085	0.344739	0.276539	0.034441	0.477237	0.629476	0.549896
Q7Z6Z7	-0.401013	-0.400198	-0.40382	-0.232449	-0.305586	-0.249609	-0.284274	-0.135888	-0.153617	-0.0588132	-0.272804	-0.500337	-0.537982	-0.804295	-0.780854	-0.593098	-0.363607	-0.491066	-0.509031	-0.288493
Q7Z739	0.21526	0.174487	0.12593	0.284407	0.293052	0.356659	0.315911	0.230909	0.246488	0.14548	0.0383227	0.263572	0.322476	0.536151	0.372136	0.218692	0.0383393	0.568212	0.578172	0.281528
Q7Z7H8	0.769766	0.703887	0.762902	0.415729	0.391095	0.208408	0.507021	0.585981	0.625556	-1.04956	0.690781	0.655116	0.624624	0.98672	1.04126	0.681385	0.780948	0.126215	0.390762	0.396938
Q86SF2	-0.0301127	-0.0130166	0.0230047	-0.501694	-0.485383	-0.499848	-0.571597	-0.381929	-0.366117	-0.637066	-0.159534	-0.379755	-0.194291	0.172181	-0.123957	-0.193498	0.217933	0.588413	0.719434	0.521857
Q86SQ0	-0.354975	-0.29196	-0.407328	-0.549963	-0.468553	-0.462189	-0.225124	-0.361806	-0.121987	-0.451116	0.23471	0.217508	0.2394	-0.352399	-0.261163	-0.125929	-0.135728	0.165164	0.268687	-1.0967
Q86SX6	0.893243	0.725901	0.851857	0.756329	0.857883	0.712325	0.870444	0.65797	0.595316	0.800065	-0.561776	-0.848731	-0.0236343	2.08488	2.41302	2.33105	2.15778	-0.881703	-1.03678	-0.104645
Q86TB9	-0.452989	-0.310445	-0.330859	-0.377061	-0.324082	-0.376889	-0.490677	-0.17141	-0.284404	-0.54348	-0.848808	-0.84582	-0.886445	-0.576111	-0.903244	-0.812157	-0.974798	-0.661256	-0.502057	-0.575379
Q86TU7	-1.12146	-1.31766	-1.40021	-1.18016	-1.14515	-1.22188	-1.13195	-1.28011	-1.34551	-1.31057	-1.66633	-1.42912	-1.10696	-0.883162	-1.08892	-0.722665	-1.29612	-1.02968	-0.743366	-1.02327
Q86U42	0.568939	0.522499	0.48072	0.327192	0.450433	0.222866	0.356553	0.411036	0.396886	0.337632	2.67825	2.43091	2.10907	1.56727	1.23513	1.37506	0.840577	1.54076	1.54967	1.6113
Q86U86	-0.675522	-0.681614	-0.750649	-0.8	-0.687977	-0.929095	-0.922946	-0.735217	-0.645434	-0.679236	0.19681	0.238354	-0.0962494	0.159326	0.192423	-0.170025	0.296793	0.44891	0.30652	0.20105
Q86UE4	-0.0258127	-0.268767	-0.389819	-0.291464	-0.250652	-0.330458	-0.375894	-0.220784	-0.315133	0.0287699	0.162641	0.00960202	0.507331	0.646667	0.36466	0.439549	0.0873257	0.799115	0.767968	0.854823
Q86UE8	0.494074	0.532475	0.516559	0.344562	0.49514	0.427738	0.52875	0.604498	0.598156	0.330772	-0.46628	-0.99481	-1.23663	-1.16731	-1.17401	-1.08962	-1.08757	-1.27274	-1.23114	-1.0124
Q86UK7	-0.711972	-0.67748	-1.01918	-0.803816	-0.79496	-0.875629	-0.809301	-0.58367	-0.696503	-0.618108	-1.35172	-1.22379	-1.28882	-1.04806	-1.42337	-1.13067	-1.2829	-0.955385	-0.985854	-1.50304
Q86UU0	-0.509877	-0.483674	-0.82695	0.748395	0.263966	0.100051	0.434959	0.13393	0.131123	0.0752635	-0.158731	0.0119321	-0.418331	-0.362055	-0.333535	-0.697706	-0.357699	0.108053	0.082004	-0.256071
Q86UU1	-0.118295	-0.120202	-0.207288	-0.15685	-0.24355	-0.163808	-0.0519217	-0.0313693	-0.0797947	0.155728	0.0373886	-0.18665	-0.329235	-0.463096	-0.56374	-0.413196	-0.517809	-0.285693	-0.366908	-0.734164
Q86V48	0.116851	0.154084	0.0387313	-0.199555	-0.160878	-0.112851	-0.153824	-0.0586292	-0.133323	-0.0521038	-0.217893	-0.257574	-0.497132	-0.575489	-0.560123	-0.656765	-0.434437	-0.478967	-0.636897	-1.00678
Q86VI3	-0.163287	-0.219045	-0.29955	-0.483886	-0.491989	-0.438179	-0.36061	-0.748482	-0.672955	-0.178934	0.0130659	-0.00538167	-0.0200239	0.0560763	0.170399	0.246158	0.225041	-0.491006	-0.488468	-0.500756
Q86VP6	0.432481	0.47548	0.581931	0.811321	0.731651	0.826697	0.744953	0.81904	0.833807	0.763266	0.969263	0.820728	0.434847	0.628587	0.714968	0.666298	1.19701	1.00035	1.08625	0.844234
Q86VS8	-1.02031	-0.967073	-1.14723	-0.775732	-0.955347	-0.927624	-0.921136	-0.907912	-0.945124	-0.712139	-1.41936	-1.56298	-1.39922	-1.27422	-1.75188	-1.20722	-1.40271	-1.23458	-1.08792	-1.45809
Q86VY4	-0.110561	-0.112708	0.000891614	-0.143262	-0.184667	-0.0204845	-0.125042	0.123178	0.0409663	0.109464	0.418988	0.519764	0.190793	0.0938193	0.109669	0.0951808	-0.364462	0.376851	0.442022	0.570151
Q86W92	-0.32605	-0.235604	-0.236123	-0.183294	-0.0117282	-0.131024	-0.177519	-0.248486	-0.27723	-0.432596	-0.764313	-0.644114	-0.699172	-0.654451	-0.630706	-0.885901	-0.463815	-0.794774	-0.502132	-0.962374
Q86WJ1	0.886579	1.08222	0.961392	0.662783	0.920644	0.9107	0.966871	0.967188	1.00198	0.832278	-1.20523	-1.01866	-0.629228	-1.20837	-1.18114	-0.92819	-1.19784	-1.28319	-0.91965	-0.855533
Q86WX3	-0.16233	0.093145	-0.0941036	-0.194325	-0.127067	-0.0761996	-0.0499829	0.260211	0.0290645	0.249152	0.00717403	0.238354	-0.0454535	-0.099723	-0.171171	-0.269176	-0.598259	0.0320674	0.0750464	0.0727651
Q86X29	-1.16233	-1.55298	-2.0941	-1.53937	-1.69417	-1.59427	-1.81145	-2.17605	-1.76259	-1.55545	-0.647051	-0.52223	-0.347026	-1.29016	-1.4995	-1.08821	-1.17742	-0.811962	-1.62174	-1.5168
Q86X51	0.186354	0.156542	0.238695	0.467355	0.474483	0.483469	0.610392	0.494666	0.529202	0.488692	0.0281823	-0.110588	-0.0274017	0.193833	0.0775988	0.23722	0.116092	0.000347119	-0.049398	-0.0607837
Q86X55	0.137316	0.108189	-0.0660892	0.108922	0.0234979	0.155709	0.126895	0.153789	0.103907	0.277325	0.31876	0.44825	0.518762	0.144281	0.117755	0.0275934	0.501018	0.70326	0.432404	0.471631
Q86XI2	-0.236767	-0.605028	-0.497402	-0.507579	-0.74015	-0.726182	-0.671863	-0.544742	-0.573366	-0.550652	0.0369214	-0.217202	0.0196066	-0.343223	-0.367672	-0.228819	-0.259878	-0.0939232	-0.473515	-0.404517
Q86XP3	0.375002	0.284277	0.296995	0.3848	0.340021	0.414596	0.364086	0.38018	0.386481	0.204413	0.369744	0.458085	0.416404	0.347571	0.196342	0.158264	-0.0535478	0.523292	0.641105	0.51895
Q86XZ4	-0.837089	-0.819428	-0.803633	-0.823459	-0.728291	-0.765947	-0.823962	-0.755446	-0.778159	-0.783332	-0.714487	-0.70396	-0.771861	-0.522861	-0.658816	-0.616141	-0.902601	-0.469432	-0.340213	-0.499048
Q86Y56	-0.0874529	-0.175344	-0.0919292	0.227087	0.160088	0.11989	0.226077	0.180916	0.301136	0.0938976	0.287282	0.314563	0.150512	-0.337518	-0.225557	-0.217591	-0.0502868	-0.255374	-0.123684	0.233472
Q86Y91	0.0167781	0.144834	0.0568383	-2.49583	-2.06208	-2.88845	-2.28315	-1.13934	-1.12751	-2.07691	-0.014456	0.265689	0.259741	-0.505891	-0.0678575	-0.688056	-0.148733	-0.464965	-0.459015	-1.19211
Q86YP4	-0.170645	-0.0822344	-0.160124	-0.224295	-0.185736	-0.145489	-0.237068	-0.26421	-0.331252	-0.262671	-1.4964	-1.23505	-1.53445	-0.97466	-1.03522	-0.970456	-0.858969	-1.40017	-1.06578	-1.67754
Q8IU81	-1.07389	-1.25626	-1.48113	-1.02159	-1.21154	-1.23638	-1.14396	-0.992419	-1.01908	-0.947169	-1.71744	-1.58824	-1.34703	-1.72673	-1.80592	-1.31862	-1.44626	-1.43303	-1.39628	-1.69134
Q8IVF2	0.0694734	0.050791	-0.0723645	-0.275578	-0.169204	-0.244597	-0.243301	0.625391	0.488592	0.31785	0.360363	0.570559	0.26684	-0.192252	-0.246441	-0.259425	-0.251722	0.890223	0.922453	0.535523
Q8IVH8	-1.65108	-1.89781	-2.12267	-2.34071	-2.28447	-1.56195	-2.22841	-1.9946	-1.85279	-1.21442	-1.83055	-2.39305	-1.42992	-1.72132	-1.89683	-1.68806	-1.52271	-1.33816	-1.84863	-2.29112
Q8IVS2	-1.49675	-1.89781	-1.53771	-2.10835	-1.92457	-1.935	-2.06875	-2.04804	-2.01257	-2.71818	0.33937	0.566306	0.812282	0.106728	0.307858	0.177643	-0.0875696	-1.05503	-0.12178	0.187535
Q8IW35	-1.13767	-0.949209	-0.85065	-0.969223	-0.472543	-0.879891	-0.727716	-1.04125	-0.74629	-0.683609	-0.597241	-0.931193	-0.212522	-1.00394	-1.09957	-1.20492	-0.91946	-0.976628	-1.05484	-0.925704
Q8IWA0	0.0403847	-0.0398289	0.145986	-0.0843339	-0.0114518	-0.0253487	0.0811879	-0.446167	-0.247609	-0.504661	0.251694	0.220952	0.466286	0.371015	0.381671	0.339033	0.119692	0.338229	0.356721	0.540608
Q8IWJ2	0.250892	0.184268	0.21099	0.192962	0.128813	0.22482	0.210412	0.122387	0.125967	0.107512	-0.109019	0.0721972	-0.23031	-0.700931	-0.773258	-0.690623	-0.610723	-0.450761	-0.558551	-0.574157
Q8IWX8	-0.0947378	-0.0436607	-0.12295	-0.213927	-0.194543	-0.151752	-0.160665	-0.118851	-0.159527	-0.223204	0.507192	0.588924	0.548412	0.70765	0.856198	0.775556	0.70064	1.07098	1.22859	1.06872
Q8IWZ3	-0.988725	-0.912309	-1.22543	-0.897932	-0.938695	-1.07457	-0.917265	-0.637691	-0.711589	-1.05465	-0.950515	-0.960092	-0.821364	-0.917829	-0.883988	-0.704824	-1.1476	-0.64038	-0.546238	-0.6642
Q8IWZ8	-0.665695	-0.616854	-0.633387	-0.486118	-0.401284	-0.485272	-0.455446	-0.378288	-0.478311	-0.441086	-0.608162	-0.669507	-0.864043	-0.303583	-0.437045	-0.5711	-0.766731	-0.431373	-0.190647	-0.263786
Q8IX12	0.795819	0.668153	0.566515	0.533596	0.416709	0.458672	0.508863	0.522558	0.474017	0.471937	-0.156325	-0.307686	0.00246544	-0.174069	-0.112561	-0.293196	-0.194415	0.235344	0.42504	0.503416
Q8IX18	-0.0632092	-0.114353	-0.152739	-0.126348	-0.242994	-0.11754	-0.110573	-0.34551	-0.194117	0.0830075	-0.281856	-0.287887	-0.157436	-0.618785	-0.386763	-0.450175	-0.494765	-0.116435	-0.278443	-0.304318
Q8IX90	-1.32296	-1.53791	-1.42075	-1.18382	-1.11811	-1.34479	-1.16584	-1.01441	-0.846984	-0.932522	-0.590728	-0.229076	-0.391649	-0.642464	-0.699796	-0.0882093	-0.48996	-0.380804	-0.184008	-0.283256
Q8IXI1	-0.106923	-0.0755896	-0.110104	-0.594151	-0.624039	-0.583803	-0.449843	-0.485944	-0.659781	-0.616226	-0.944966	-0.954825	-0.812574	-0.185826	-0.136597	0.0360283	0.140257	-1.17222	-1.18268	-0.766072
Q8IXM3	0.997425	0.966624	0.915588	0.587035	0.679004	0.502227	0.676433	0.360387	0.321008	0.435502	0.620481	0.823604	0.796899	0.0624289	-0.117109	-0.230374	-0.403838	-0.198818	-0.0355864	0.169507
Q8IXT5	-0.18789	-0.136052	-0.253898	-0.536253	-0.453394	-0.503789	-0.522993	-0.591088	-0.547504	-0.420867	0.82378	0.683712	0.817831	0.596515	0.146124	0.308734	0.074047	0.350001	0.318279	0.390399
Q8IY33	-0.437497	-0.390227	-0.722916	-0.510389	-0.632394	-0.574398	-0.572849	-0.483313	-0.331252	-0.372458	-1.50658	-2.0118	-1.96158	-1.67698	-1.73781	-1.83413	-1.86751	-1.73926	-1.65809	-2.15816
Q8IY37	-0.770013	-0.656732	-0.849903	-0.912822	-0.83895	-0.856604	-0.947737	-0.813067	-0.667435	-0.997185	0.774728	0.825519	0.46555	0.657816	0.472023	0.595756	0.527622	0.895196	0.904312	0.29647
Q8IY57	-0.0316265	0.127219	-1.05228	-0.897932	-1.4484	-0.765071	-1.55418	-1.47828	-1.57496	-1.26071	-2.84809	-3.10819	-3.04401	-2.71593	-5.25438	-2.61919	-4.27944	-2.15019	-4.10287	-3.89023
Q8IY81	0.0960327	0.0693587	-0.00970926	-0.193534	-0.0537854	-0.200397	-0.133742	0.183581	0.117827	-0.0495616	0.926469	1.03147	1.20884	0.940177	0.851978	0.890051	0.60135	1.21387	1.24568	0.985452
Q8IYB7	-0.0545269	0.141329	0.00496056	0.176133	0.270801	0.166312	0.187108	0.346865	0.230561	0.242252	0.45406	0.794575	0.551868	0.461159	0.383045	0.247474	0.29721	0.619997	0.590616	0.655343
Q8IYB8	0.684169	0.611886	0.73829	0.116806	0.198808	0.197662	0.293149	0.150333	0.190899	-0.285422	-0.879993	-0.944999	-1.01488	-0.482807	-0.235721	-0.567163	-0.453254	-0.930143	-0.889092	-1.0676
Q8IZ21	-1.12549	-1.4542	-1.58165	-1.37437	-1.36058	-1.51038	-1.18495	-1.13211	-1.15953	-1.20307	-1.79269	-1.57808	-1.24798	-1.3897	-1.83935	-1.50184	-1.58283	-1.00971	-1.45421	-1.93645
Q8IZD4	-0.966838	-1.21299	-1.16662	-1.19591	-1.00649	-1.18274	-1.21694	-1.07379	-1.01257	-0.844692	-0.950515	-1.0754	-0.864741	-1.28856	-1.22611	-1.12333	-1.45513	-0.833519	-0.768971	-0.864304
Q8IZH2	-0.804374	-0.425322	-0.57547	-0.69854	-0.549911	-0.674674	-0.649856	-0.592328	-0.559058	-0.365365	-0.0713534	-0.116721	-0.000987358	-0.0392007	-0.148651	-0.0958448	-0.244117	0.216925	0.156715	0.0629299
Q8N163	0.968626	0.89324	0.824308	0.770987	0.704467	0.739561	0.791154	0.724281	0.724591	0.724976	0.658066	0.599806	0.530369	0.907866	0.65784	0.584476	0.645962	1.02367	0.920914	1.00188
Q8N1F7	0.180863	0.0946646	0.0110152	0.237608	0.140928	0.195328	0.241767	0.142659	0.20167	0.15959	0.354637	0.230139	0.342292	0.216732	0.326565	-0.226644	0.612116	-0.168339	-0.334687	0.0292322
Q8N1G2	-0.393385	-0.631773	-0.604138	-0.571888	-0.554736	-0.799644	-0.365146	-0.818861	-0.915202	-0.407061	-1.38514	-1.4475	-0.740259	-0.863152	-1.00646	-0.643856	-0.967493	-1.13389	-1.05848	-0.471428
Q8N1G4	-0.397771	-0.152788	-0.110462	-0.143655	-0.030481	-0.0879848	-0.0513398	-0.121685	-0.0917102	0.00981964	-0.106436	0.110496	-0.320421	-0.0700616	-0.072634	-0.0073149	-0.218555	0.264504	0.269913	0.267918
Q8N201	-1.64875	-1.61567	-1.85484	-1.58759	-1.6004	-1.4803	-1.55418	-1.70129	-1.50869	-1.07829	0.00717403	-0.790387	-1.00329	-1.53409	-1.49062	-1.24445	-1.31405	-1.15841	-1.18401	-1.15577
Q8N3D4	-0.675074	-0.669341	-0.715938	-0.891389	-0.737404	-0.799155	-0.762397	-0.920528	-0.896548	-0.655925	-1.20192	-1.23306	-1.53167	-1.92819	-1.85445	-1.94725	-1.87376	-1.86367	-1.88478	-2.23191
Q8N3X1	-1.15132	-1.14363	-1.34026	-1.54072	-1.6924	-1.54983	-1.49144	-1.21882	-1.18493	-1.12606	-0.21355	-0.287887	-0.320421	-0.893272	-1.03414	-0.967859	-1.14306	-0.828263	-0.84863	-0.950911
Q8N3Z6	-1.66276	-1.74725	-2.00498	-1.96113	-1.98842	-2.53482	-1.62818	-1.71527	-1.46714	-1.41795	-2.60378	-3.56298	-3.01488	-0.903453	-1.68622	-1.06999	-1.72803	-1.62853	-1.43045	-2.18233
Q8N442	-0.858759	-1.09252	-0.951146	-1.21343	-1.37758	-1.17923	-1.3012	-1.37722	-1.47607	-1.331	-0.478253	-0.334158	-0.0843988	-0.0226819	-0.00487591	0.0327899	-0.210134	-0.350665	-0.471896	-0.412355
Q8N488	0.263549	0.213221	0.31562	0.233705	0.436781	0.132857	0.237982	0.482603	0.244223	0.708583	-1.12462	-1.43369	-1.04229	-0.903453	-0.461413	-0.507484	-1.08757	-0.405052	-0.253206	-0.113331
Q8N5C6	-0.284849	-0.230296	-0.474974	-0.941521	-0.744737	-0.531833	-0.738604	-0.448036	-0.327206	-0.387666	0.655146	0.746879	0.859058	0.210923	0.506058	0.469706	0.179994	0.221684	0.100069	0.095557
Q8N5F7	0.20369	-0.0239967	0.0568383	-0.0701128	0.145518	-0.131024	-0.142753	0.0378182	-0.115242	0.150894	1.29117	1.2508	1.48172	0.795791	1.32556	1.40836	0.704932	1.00066	1.36528	1.603
Q8N5K1	0.613088	0.446072	0.586618	0.557121	0.428248	0.449416	0.625685	0.825189	0.508164	0.548884	-0.726932	-0.724473	-0.509646	0.345549	0.516004	0.305518	0.580829	-0.266808	-0.680339	-0.287182
Q8N5L8	-0.447927	-0.715118	-0.905442	-0.714332	-0.784802	-0.715986	-0.953275	-0.792969	-0.535523	-0.996369	-0.864197	-0.521013	-0.391649	-0.632268	-0.596173	-0.65844	-1.15063	-0.755794	-0.546578	-0.208145
Q8N5N7	0.422632	0.196426	0.309841	-0.038057	0.13856	-0.0239069	0.0775715	0.0292435	-0.0454346	0.0321791	-0.798304	-0.921527	-0.585374	0.0945016	0.0913904	0.109188	-0.0321644	-0.853067	-0.662694	-0.734016
Q8N684	0.618245	0.339142	0.249722	0.591905	0.528826	0.587537	0.594646	0.361028	0.368439	0.661985	0.505812	0.509623	0.769935	0.733147	0.511793	0.519774	0.363514	0.675779	0.628345	0.642518
Q8N6H7	-0.394321	-0.453824	-0.568961	-0.228165	-0.346767	-0.356241	-0.335325	-0.196108	-0.208933	-0.0170327	-1.76065	-1.60362	-2.1111	-2.07696	-1.65282	-1.62737	-1.95089	-1.54353	-1.3099	-1.65707
Q8N6R0	-0.346708	-0.505492	-0.496234	-0.342466	-0.223654	-0.320769	-0.306252	-0.4779	-0.359903	-0.470255	-0.243888	-0.255143	-0.493345	-0.970373	-0.89098	-0.65844	-0.99276	-1.03724	-0.946367	-0.98239
Q8N6T3	0.275403	0.207006	0.37656	0.588415	0.634279	0.640362	0.598545	0.45234	0.394263	0.408022	0.93716	1.08368	0.769577	0.436346	0.411346	0.380806	0.663751	0.736152	0.655722	0.330173
Q8N7H5	-0.386105	-0.509817	-0.333092	-0.451946	-0.383393	-0.462417	-0.516881	-0.37143	-0.329517	-0.731315	0.866447	0.918517	1.38737	0.949921	0.83139	1.2181	0.545257	0.778296	1.16562	1.33122
Q8N884	-0.929317	-0.834307	-0.89925	-1.18801	-1.18387	-0.952844	-1.18309	-2.04125	-1.76807	-2.02272	-0.195319	-0.0446515	-0.860554	-0.145391	-0.258146	-0.139893	-0.189051	-0.150191	-0.087921	-0.418801
Q8N8A6	-0.282444	-0.260895	-0.445503	-0.491162	-0.487227	-0.270289	-0.357572	-0.314893	-0.446797	-0.392813	-0.222472	-0.303844	-0.199424	-0.47722	-0.377186	-0.433357	-0.506039	-0.560985	-0.474055	-0.528627
Q8N983	-0.313719	-0.353489	-0.428164	-0.159936	-0.318259	-0.254708	-0.228409	-0.213721	-0.267827	0.218544	0.652404	0.854876	1.0526	0.422556	0.365224	0.339727	0.0331329	0.111476	0.386308	0.539696
Q8N9N8	0.096899	0.313202	0.200697	0.361879	0.358103	0.26355	0.307114	0.520953	0.449223	0.0422772	-0.311002	-0.350278	-0.445516	-0.767995	-0.965903	-0.924408	-1.33006	-0.16254	-0.384053	-0.78445
Q8N9T8	-0.467429	-0.434885	-0.614244	-0.667465	-0.567683	-0.666061	-0.571921	-0.491332	-0.480556	-0.454849	0.537689	0.511462	0.381124	0.338223	0.646147	0.540278	0.391687	0.625194	0.616327	0.195528
Q8NAV1	-0.128528	-0.054831	-0.192882	-0.0385302	-0.0323305	0.0351335	-0.17013	-0.298205	-0.288333	-0.110962	-0.130902	0.0744532	-0.0864351	-1.00503	-0.782258	-0.698782	-0.88633	-0.421446	-0.299817	-0.215607
Q8NB90	-0.48374	-0.318469	-0.241008	-0.262343	-0.246893	-0.220075	-0.275204	-0.0061251	-0.0836093	-0.534763	-0.385143	-0.578084	-0.629228	-0.759648	-0.50843	-0.62532	-0.567563	-0.459876	-0.710554	-1.12032
Q8NBQ5	0.298178	0.0746202	0.359069	0.505002	0.361034	0.315951	0.581449	0.0904329	0.235455	0.457201	-0.543841	-0.919121	-0.571047	0.308097	0.459098	0.158753	0.59842	-0.999829	-1.32151	-0.253509
Q8NBS9	1.44687	1.43267	1.45054	0.814639	0.911006	0.881135	0.892773	0.92265	0.793514	0.802569	0.51758	0.589113	0.54844	0.412742	0.343811	0.408287	0.383125	0.721811	0.779301	0.752191
Q8NBU5	0.127984	-0.171601	-0.0685685	-0.272327	-0.303487	-0.272742	-0.284861	-0.629849	-0.538862	-0.406131	-0.9422	-1.03941	-1.25483	-0.639908	-0.676956	-0.662633	-0.613856	-1.42971	-1.66547	-1.52605
Q8NC51	1.42269	1.40715	1.49584	1.38287	1.44508	1.434	1.43901	1.63424	1.54289	1.28879	1.9055	2.20531	2.26634	2.20889	1.82393	1.92552	1.36578	2.40468	2.40174	2.44936
Q8NC60	-0.0619196	-0.139009	-0.149061	-0.464019	-0.452893	-0.393042	-0.307265	-0.452158	-0.459734	-0.374173	-0.0997412	-0.288183	-0.0280305	0.164891	0.204706	0.194696	-0.0139433	-0.540173	-0.466247	-0.344316
Q8NCA5	0.523043	0.314241	0.485874	0.368438	0.359813	0.400533	0.419398	0.455558	0.315123	0.249496	0.903434	0.983596	0.938939	0.822075	0.682989	0.597511	0.530137	0.942325	0.86963	0.940326
Q8NCD3	0.361953	0.146584	0.183298	-1.17859	-1.30872	-1.19331	-1.17567	-0.549551	-0.425443	-0.696808	1.04217	0.785751	0.81392	0.130874	0.352946	0.52745	-0.164438	0.216925	0.238462	0.366859
Q8NCG7	-0.467002	-0.385583	-0.378512	-0.624203	-0.61016	-0.51922	-0.519729	-0.519754	-0.506633	-0.700792	-3.34075	-2.12557	-2.96908	-2.02713	-2.03199	-2.39331	-2.27944	-1.82826	-1.49801	-1.578
Q8ND04	-1.42702	-1.50275	-1.68616	-1.46879	-1.46495	-1.52588	-1.41231	-1.34412	-1.24857	-1.36081	-3.13722	-3.10355	-1.90299	-4.25845	-2.48179	-2.45744	-2.27944	-3.60962	-2.55855	-3.63689
Q8ND24	-1.12415	-1.13794	-1.03182	-0.984644	-0.964681	-0.995369	-0.91058	-0.814031	-0.858619	-0.855506	-0.785231	-0.903179	-0.573901	-0.501245	-0.940494	-0.792179	-0.807996	-0.115101	-0.236623	-0.461043
Q8ND56	-0.551348	-0.486384	-0.474207	-0.642431	-0.569309	-0.593103	-0.629446	-0.513868	-0.684158	-0.6244	-0.178129	-0.280661	-0.168987	1.05186	0.440554	0.655826	0.459936	0.917854	0.70502	0.436058
Q8NDD1	-0.810858	-1.11261	-1.26934	-0.819387	-0.949775	-0.803237	-0.826864	-0.815961	-0.85279	-0.636218	0.371413	0.38539	0.770702	0.244508	-0.104637	0.25305	-0.180316	0.343118	0.363375	0.442295
Q8NE71	0.233604	0.228912	0.212625	0.357011	0.316434	0.288299	0.309577	0.378331	0.388535	0.104682	-0.0207232	0.220093	0.347154	0.330707	0.515238	0.518237	0.26911	0.812533	0.97866	1.05676
Q8NEF9	0.218094	0.260312	0.257687	0.289444	0.32609	0.205729	0.16147	0.523245	0.46681	-0.0688812	-0.418398	-0.245062	-0.251402	-0.141168	-0.173419	-0.197296	-0.3982	0.197195	0.250275	-0.091428
Q8NEJ9	0.333571	0.278513	0.186212	0.107853	0.166924	0.082634	0.0227457	0.0928596	0.0564261	0.33985	0.353624	0.383442	0.493629	0.0336882	-0.19477	-0.146927	-0.487803	0.52069	0.495057	0.544121
Q8NEM2	-0.304845	-0.318308	-0.323862	-0.767942	-0.646697	-0.758952	-0.582018	-0.932147	-1.05433	-0.954337	-0.353925	-0.159255	-0.202218	-0.10747	0.110771	0.00754196	0.0764151	-0.738026	-0.630384	-0.686839
Q8NF37	0.215543	0.00599969	-0.159199	-0.492717	-0.408253	-0.361113	-0.409698	-0.580222	-0.503205	-0.586563	-1.83825	-1.22908	-1.36917	-0.839501	-0.710064	-0.568147	-0.604088	-1.80872	-1.63799	-1.4145
Q8NFC6	-0.815364	-0.846036	-0.992249	-0.92312	-0.904063	-0.785804	-0.970204	-0.847046	-0.71098	-0.32768	-1.06943	-0.736852	-0.780489	-0.688268	-0.846658	-0.99553	-1.3453	-0.462867	-0.418845	-0.505894
Q8NFD5	-4.21296	-3.4542	-3.5966	-2.2328	-3.02144	-4.4063	-3.65372	-2.50918	-3.80699	-3.97692	-0.68124	-0.578084	-0.651665	-0.810472	-0.649522	-1.03831	-0.920672	-0.482919	-0.404746	-0.674961
Q8NFH4	0.324971	0.200363	0.102808	0.363671	0.327402	0.352224	0.405591	0.0086719	0.105405	0.258756	-0.861581	-1.55548	-1.08033	-1.08853	-1.42149	-1.3829	-0.863623	-1.21302	-1.19198	-1.41021
Q8NFH5	-0.762923	-0.801885	-0.947947	-0.412505	-0.480554	-0.417617	-0.323567	-0.289128	-0.207073	-0.308538	-0.409773	-0.893698	-0.839795	-0.101363	-0.00119355	-0.182918	0.312418	-0.504588	-0.823648	-0.733569
Q8NFW8	-0.301493	-0.44539	-0.406048	-0.526041	-0.762303	-0.617015	-0.738604	-0.267508	-0.402554	-0.115386	-2.09974	-1.95811	-2.36917	-2.30628	-2.42149	-2.13551	-2.43698	-3.75164	-2.57931	-2.42311
Q8NG31	-0.295115	-0.452083	-0.577693	-0.675834	-1.00682	-0.94687	-0.696597	-0.783874	-0.895294	-0.835904	1.01591	0.812063	0.896655	-1.35715	-1.27393	-1.26582	-1.24715	-1.07629	-1.1807	-1.31965
Q8NHQ9	-0.263199	-0.370489	-0.581654	-0.342466	-0.549911	-0.464854	-0.487229	-0.412923	-0.570972	-0.227765	-0.538608	-0.55175	-0.401756	-0.540429	-0.616955	-0.659487	-0.636908	-0.225919	-0.473515	-0.54786
Q8NHV4	-3.31987	-2.39192	-3.63725	-2.24586	-2.64704	-2.54381	-4.13914	-3.82177	-2.34755	-3.73988	0.383041	0.628494	0.583591	-0.359951	-0.0794588	0.170588	-0.00427592	0.781621	0.371511	0.289897
Q8NI27	0.197683	0.0876906	0.0281823	0.018917	-0.110987	-0.10388	0.0255273	-0.073318	-0.0996267	0.0306753	0.071827	0.032633	0.145011	0.351213	0.460472	0.482106	0.397987	0.812161	0.940794	1.02523
Q8NI36	0.365859	0.418957	0.389193	0.339732	0.295905	0.295939	0.367474	0.18528	0.199641	0.135018	-0.495792	-0.569001	-0.380363	-0.682931	-0.614381	-0.549387	-0.378196	-0.58006	-0.613157	-0.522804
Q8NI77	-0.868308	-0.732166	-0.879816	-1.09058	-0.879486	-1.27577	-1.07104	-1.09883	-1.15116	-1.21442	0.36879	0.223371	0.334703	-1.42572	-0.662758	-1.09609	-1.18488	-1.08084	-1.06945	-1.21685
Q8TAD8	0.246475	0.383146	0.298663	0.232528	0.243267	0.142695	0.177004	0.113794	0.0248492	-0.0723176	-0.558595	-0.601045	-0.633688	-0.51992	-0.577252	-0.64075	-0.817746	-0.629483	-0.404746	-0.672392
Q8TAE8	-1.04303	-1.01419	-1.15427	-1.44601	-1.09216	-1.15953	-1.14155	-1.31244	-1.30449	-0.816565	-0.810235	-1.07469	-0.313249	0.0487639	-0.0503568	-0.00864888	-0.399326	-0.927799	-0.743366	-0.831448
Q8TAQ2	0.549241	0.465145	0.365328	0.247746	0.204036	0.173397	0.277074	0.207031	0.268288	0.291928	0.227357	0.270757	-0.0754732	0.248652	0.271789	-0.0220569	0.362029	0.335821	0.341177	0.343437
Q8TAT6	0.285666	0.266404	0.387023	0.413539	0.405795	0.462568	0.362651	0.550342	0.50917	0.342146	-0.495183	-0.567492	-0.902989	-0.737621	-1.00393	-0.685493	-0.537505	-0.590588	-0.648915	-0.955069
Q8TB72	-1.00908	-1.14935	-0.893085	-0.974647	-0.998246	-0.770336	-0.63834	-0.564075	-0.732844	-0.853534	0.909733	1.13206	0.981559	0.737228	0.761681	0.72337	0.265381	1.28504	1.34683	1.259
Q8TBC4	-0.830487	-0.617767	-0.56497	-0.378097	-0.424195	-0.373572	-0.407959	-0.24999	-0.280712	-0.372271	-2.22527	-3.90001	-1.61153	-2.96184	-2.46431	-1.8014	-2.35606	-2.32422	-2.24489	-2.55889
Q8TBF4	-0.573687	-0.471993	-0.510713	-0.475186	-0.671288	-0.606775	-0.567061	-0.409641	-0.411809	-0.410681	1.65378	1.66424	0.736554	1.02614	0.265252	0.924428	-0.154425	1.21454	2.53858	1.53414
Q8TC12	0.319836	0.182848	0.352672	0.0447837	0.0772981	0.0384497	0.00816468	-0.351797	-0.23296	-0.266996	-0.294149	-0.250094	-0.272111	0.557092	0.83661	0.691688	0.989501	-0.718852	-0.839211	-0.185377
Q8TCC3	0.622743	0.528007	0.456668	0.342746	0.356391	0.411167	0.494677	0.00101833	0.0948866	0.101425	-0.158731	0.0468176	0.188269	1.55561	1.30849	1.12934	1.35092	0.51191	0.324791	0.62781
Q8TCS8	0.834607	0.821947	0.812068	0.493263	0.507426	0.494434	0.498435	0.272459	0.346265	0.299904	-0.173255	-0.239547	-0.11421	0.333679	0.419808	0.289326	0.436229	-0.324221	-0.273149	-0.279341
Q8TD16	-0.390955	-0.348804	-0.403237	-0.200666	-0.217608	-0.236937	-0.146652	-0.197953	-0.116182	-0.237674	0.358008	0.60193	0.341535	0.445601	0.282187	0.849102	0.596445	0.815593	0.289446	-0.0205485
Q8TD30	-0.152689	-0.151736	0.00569401	-0.764598	-0.677706	-0.567543	-0.632687	-0.329799	-0.52107	-0.890127	-1.84987	-2.22313	-1.73067	-0.245768	0.118481	-0.0839847	-0.124794	-1.12984	-1.62714	-2.19949
Q8TDB6	-0.274357	-0.204292	-0.263145	-0.323696	-0.338456	-0.247756	-0.405547	-0.273463	-0.402317	-0.190569	-0.878935	-0.420019	-0.608012	-0.334106	-0.589522	-0.665156	-0.354092	-0.379843	-0.382228	-0.346567
Q8TDD1	-0.536112	-0.51534	-0.697367	-0.755752	-0.79496	-0.69724	-0.626735	-0.403409	-0.369382	-0.421075	0.00968886	-0.0573705	0.277662	0.0580572	-0.139745	-0.0284813	-0.478468	0.195954	0.161436	0.0328201
Q8TDM6	-1.02031	-1.26554	-1.3071	-1.09058	-1.28447	-1.22911	-1.21314	-1.12491	-1.0388	-1.11185	-0.115238	-0.349197	-1.12359	-0.800924	-0.894879	-0.692337	-0.774013	-0.590959	-0.6128	-1.06535
Q8TDN6	0.819312	0.702698	0.818246	0.626347	0.693929	0.698988	0.703435	0.648203	0.638029	0.376861	0.682675	0.854876	0.888459	0.475036	0.355058	0.364338	0.126186	0.556719	0.552106	0.459466
Q8TED0	0.388676	0.275318	0.346469	0.267078	0.214794	0.230794	0.220219	-0.0158371	0.0843639	0.0240035	-0.332273	-0.185365	0.0514389	0.28108	0.166901	0.234753	-0.0909004	0.177554	0.096801	-0.0323971
Q8TEQ6	-0.0445	-0.0688971	0.0177284	-0.0176016	0.0357305	0.0427748	0.0632154	-0.129612	0.104982	-0.182929	0.457207	0.588124	0.624126	0.159326	0.201582	0.171766	0.452795	0.347092	0.327674	0.436673
Q8TER5	-0.847051	-0.794816	-1.53195	-0.868353	-0.782536	-1.01149	-0.63936	-0.934241	-0.798557	-0.678363	-0.235396	-0.211956	-0.208266	-0.642464	-0.52093	-0.302165	-0.539159	-0.566444	-0.508478	-0.0460058
Q8TEW0	-0.440646	-0.403537	-0.545479	-0.619947	-0.610579	-0.716268	-0.577341	-0.280774	-0.268905	-0.339256	-0.0827329	0.0561428	-0.141894	-0.7052	-0.466917	-0.625934	-0.544214	-0.0825371	0.0288141	-0.466078
Q8TEX9	0.170501	0.183018	0.259856	0.167296	0.150121	0.271514	0.170907	0.334651	0.372923	0.42859	-0.965183	-0.93362	-0.794152	-1.07121	-0.830918	-0.900066	-0.942661	-1.14406	-1.01364	-0.989834
Q8TF05	-0.582113	-0.69081	-0.785981	-0.767135	-0.598548	-0.632114	-0.608073	-0.654799	-0.621402	-0.412339	-0.329861	0.0590751	-0.0712327	-0.322584	-0.610528	-0.285091	0.012329	-0.183358	-0.222267	-0.624424
Q8TF68	-0.189532	-0.34363	-0.107722	-0.375565	-0.310757	-0.322701	-0.294489	-0.312439	-0.380022	-0.550652	-0.975752	-0.974679	-0.376621	-0.515229	-0.585106	-0.80835	-0.790166	-0.473486	-0.645262	-0.459566
Q8WTT2	0.346806	0.19489	0.308829	-0.0251031	0.0447258	0.0735788	0.114022	0.216975	0.325728	0.00879009	0.911147	1.2543	1.39645	1.36032	1.09501	1.04926	0.812011	1.61317	1.68037	1.34316
Q8WU90	0.337607	0.302647	0.322259	0.578959	0.628552	0.52551	0.660463	0.465871	0.542986	0.350957	0.172581	0.441457	0.356125	0.714566	0.401878	0.351047	0.251578	0.733664	0.784395	0.674431
Q8WUA2	-0.648172	-0.61537	-0.704483	-0.917384	-0.772103	-0.833688	-0.72636	-0.759155	-0.897093	-0.509311	0.153717	0.209951	0.0408581	0.442914	0.550822	0.455265	0.126122	0.963733	1.20675	1.07241
Q8WUA4	-0.156538	-0.124657	-0.146676	-0.238007	-0.240659	-0.26322	-0.225343	-0.430336	-0.30714	-0.305704	-0.259299	-0.140445	0.034674	-0.0338225	0.0473658	-0.141356	0.0962015	-0.451434	-0.355424	-0.475901
Q8WUF5	-0.0120044	0.0744832	-0.00743677	0.118108	0.186447	0.166732	0.231022	0.181139	0.133487	0.266642	-0.384017	-0.348334	-0.442383	-0.634302	-0.794953	-0.95186	-0.393257	-0.267993	-0.344426	-0.886763
Q8WUM0	-0.249482	-0.400751	-0.449418	-0.5181	-0.538874	-0.496499	-0.471628	-0.50077	-0.547713	-0.415619	-0.281856	-0.362214	-0.463928	-0.387791	-0.407965	-0.357179	-0.104913	-0.731743	-0.864113	-0.811208
Q8WUM4	0.512736	0.530896	0.56479	0.762862	0.734162	0.791425	0.698698	0.900446	0.787674	0.616499	0.895318	0.850745	0.694124	0.200598	0.21159	0.0465994	0.617692	0.629259	0.532786	0.366276
Q8WVC0	-0.495008	-0.426189	-0.470377	-0.678487	-0.571752	-0.4878	-0.567061	-0.510739	-0.494103	-0.434069	1.19676	1.1827	1.54859	0.716086	1.05925	1.39336	0.533902	0.772461	1.25834	1.48017
Q8WVK2	1.57588	1.67992	1.697	1.71341	1.68208	1.64898	1.69375	1.6524	1.69783	1.91009	-0.317261	-0.624377	-1.01101	-0.577444	0.0904046	-0.347019	-0.321501	2.52758	2.43952	2.06175
Q8WVM0	-0.294661	-0.322498	-0.449116	-0.910871	-0.796184	-0.783584	-0.820102	-0.571392	-0.751703	-0.582147	-0.96392	-1.06686	-0.885865	-0.724565	-0.46257	-0.551135	-0.728027	-1.28409	-1.26493	-0.895127
Q8WW12	1.07544	1.08185	1.08896	1.49095	1.43252	1.4321	1.46529	1.46101	1.42783	1.42116	-1.22275	-1.22313	-1.1553	-1.30831	-1.37378	-1.29971	-1.37421	-0.574824	-0.904836	-1.03698
Q8WWK9	0.226034	0.28647	0.178915	-1.47071	-1.22173	-1.50379	-1.31743	-0.90714	-1.0471	-0.878884	0.932269	0.951555	1.04587	-0.848653	-0.816979	-0.767128	-0.816492	-0.952205	-0.956138	-1.41355
Q8WWM7	0.114271	0.142604	0.124012	0.236588	0.162588	0.223416	0.231022	0.313066	0.295944	-0.0187968	0.822278	0.89973	0.80878	1.30337	1.06248	1.02055	0.717606	1.49725	1.56546	1.34787
Q8WWQ0	-1.39582	-1.60798	-1.47882	-1.59259	-1.82504	-1.90863	-1.83171	-1.60854	-1.34346	-1.55786	-1.29239	-1.36004	-1.16818	-1.5677	-1.43847	-1.23505	-1.73228	-1.40995	-1.73364	-1.66727
Q8WWV3	-0.108087	-0.0141891	-0.307097	-0.174425	-0.381146	-0.0108649	-0.458068	-0.24979	-0.467136	0.441338	1.05676	1.41907	0.162779	1.6453	1.96801	1.84246	1.57983	0.407185	0.30227	0.700977
Q8WWY3	0.203001	0.170615	-0.00236818	0.0593005	0.0767634	0.119905	0.0987713	0.108862	0.0596307	0.203399	0.513782	0.507208	0.634018	0.223409	0.167881	0.152287	-0.0941955	0.418085	0.417701	0.598627
Q8WX93	0.57607	0.560915	0.559382	0.449765	0.393891	0.521787	0.487297	0.876468	0.823631	0.437223	0.218265	0.0649505	0.16172	-0.435371	-0.354583	-0.173822	-0.0530787	0.0814019	0.210189	-0.431268
Q8WXA9	-0.110218	-0.170107	-0.199714	-0.136647	-0.155737	-0.359525	-0.287943	-0.105661	-0.1886	-0.0421303	1.59398	1.8448	1.98221	0.944689	1.41602	1.18841	0.831454	1.00719	1.56094	1.94209
Q8WXF1	0.85641	0.82553	0.725124	0.731508	0.769027	0.777401	0.800837	0.74328	0.661638	0.890804	0.469725	0.321296	0.429808	0.892295	0.82942	0.667086	0.193499	0.737038	0.921837	1.43135
Q8WXH0	-0.348829	-0.428966	-0.48236	-0.744281	-0.714907	-0.760698	-0.720143	-0.886003	-0.868386	-0.359965	0.0195724	-0.110667	-0.183135	-0.637867	-0.668468	-0.53663	-0.521657	-0.662424	-0.93613	-0.570462
Q8WXI9	-0.0125831	-0.087881	-0.121546	-0.283012	-0.302618	-0.218275	-0.193581	-0.203263	-0.253837	-0.141994	-0.21355	-0.310837	-0.508281	-0.2982	-0.280926	-0.412607	-0.211616	-0.246218	-0.31207	-0.442683
Q8WXX5	0.683849	0.758305	0.744125	0.860852	0.924791	0.877886	0.890311	1.0288	0.928006	0.83289	0.814836	0.97812	0.815148	0.301132	0.268524	0.240051	0.223977	0.855688	0.839643	0.630674
Q8WYP5	-0.179475	-0.280877	-0.42965	-0.48032	-0.44715	-0.350252	-0.346749	-0.318354	-0.409192	-0.168948	0.343287	0.101174	0.252267	-0.396153	-0.334925	-0.217823	-0.218108	-0.272224	-0.357141	-0.780848
Q8WYQ5	-0.0165591	-0.226517	-0.242967	-0.0891056	-0.280468	-0.0218122	-0.346287	-0.0617174	-0.173991	-0.475932	0.102697	0.480202	0.427527	0.244969	0.0765324	-0.0699914	0.0687823	0.46541	0.539381	0.348843
Q92499	0.658517	0.68314	0.714261	0.673562	0.629823	0.710226	0.689467	0.738094	0.740444	0.541596	0.748641	0.966128	0.990924	0.991639	0.88282	0.824592	1.1213	1.13784	1.07859	0.976896
Q92522	0.790343	0.630569	0.662958	0.736125	0.786213	0.705144	0.74493	1.09523	1.17128	1.45863	0.352949	0.650533	0.499546	0.124124	-0.0637367	-0.11382	-0.154425	0.86611	0.920421	1.13019
Q92538	-0.0915461	-0.0121054	-0.174072	-0.0577804	-0.0895894	-0.00837426	-0.0943982	0.0598769	-0.0311699	0.2583	-0.609039	-0.703338	-0.691093	-0.912884	-0.964058	-0.944182	-0.802921	-1.03977	-1.11192	-0.65504
Q92541	0.330186	0.316315	0.269645	0.46864	0.571077	0.383617	0.484725	0.597337	0.513138	0.584235	1.22942	1.38344	1.56176	1.2686	1.44624	1.57471	0.901391	1.25239	1.70431	1.97067
Q92547	0.272558	0.300684	0.458851	-0.0891056	-0.0505311	-0.160101	-0.112342	-0.0934072	-0.0726996	-0.516899	1.20887	0.907343	1.20377	-0.0631971	-0.0255658	0.181157	0.119577	-0.128496	-0.174106	-0.298231
Q92552	1.03557	0.855652	0.744125	0.491985	0.420347	0.478809	0.574554	0.373784	0.355405	0.300537	-0.207724	-0.160202	-0.0452554	0.344689	0.464434	0.621422	0.366408	-0.56979	-0.608349	-0.149797
Q92576	-0.730292	-0.820567	-1.04971	-0.871132	-0.979473	-0.887738	-0.920582	-0.853379	-0.914443	-0.507565	-0.049753	-0.20836	-0.208131	-0.0120273	-0.133086	-0.220434	-0.428178	0.365313	0.469743	0.387043
Q92597	-0.517148	-0.608713	-0.424454	-0.487087	-0.444847	-0.495591	-0.476367	-0.328363	-0.352687	-0.653057	-0.785231	-0.640145	-0.688307	-1.08505	-1.11143	-1.3829	-1.05527	-0.940738	-0.662694	-0.0586253
Q92598	0.89686	1.00075	1.07539	1.15328	1.16641	1.26017	1.23325	1.29661	1.21968	0.803127	0.748748	0.806378	0.906415	0.530962	0.577187	0.632161	0.942567	0.841073	0.830573	1.10526
Q92609	-0.718271	-0.629632	-0.68895	-0.933703	-0.871151	-0.773731	-0.740948	-0.645944	-0.550946	-0.377307	-1.96448	-1.07648	-1.75314	-1.90755	-1.75188	-1.61919	-1.69171	-1.19741	-1.57931	-1.56523
Q92616	0.0137838	0.0386323	0.0830634	0.259717	0.208797	0.240802	0.239604	0.251086	0.249251	0.0819628	0.180687	0.341082	0.182013	-0.041937	0.075302	0.0292002	0.348056	0.0313661	-0.0378381	0.315477
Q92620	-0.439111	-0.148958	-0.269675	-0.448213	-0.286141	-0.282651	-0.254219	-0.24742	-0.100254	-0.450371	-0.958879	-0.730087	-0.759625	-1.71055	-2.08446	-0.829412	-1.75371	-1.27871	-1.1448	-1.9303
Q92621	0.335774	0.329399	0.299927	0.274801	0.264589	0.22474	0.267469	0.244638	0.300707	0.226193	-0.0693763	-0.0725817	-0.139644	-0.455177	-0.168852	-0.342425	0.212717	-0.603999	-0.796326	-0.372948
Q92665	0.321427	0.260116	0.232446	-0.149582	-0.18149	-0.150239	-0.0993655	-0.283017	-0.474034	-0.49174	0.537292	0.588124	0.918904	0.752871	0.742607	0.679564	0.571666	0.127793	0.176352	0.281705
Q92688	0.705793	0.853654	0.959008	1.21119	1.19234	1.21108	1.19971	1.30112	1.17971	1.10508	1.26411	1.81592	2.08779	1.62046	2.01006	2.10441	1.89486	1.93598	2.15124	3.10314
Q92734	0.308257	0.0497227	0.175986	0.360956	0.336488	0.323915	0.375972	0.145878	0.184738	-0.0702711	-0.360004	-0.399746	-0.497403	-1.0575	-0.781355	-1.08398	-0.831356	-0.748536	-0.939641	-0.948837
Q92769	0.680128	0.467113	0.650005	0.561734	0.577099	0.55922	0.638015	0.305188	0.425135	-0.0982085	-1.2354	-0.700856	-0.660739	-0.59714	-0.814207	-0.916875	-0.497173	-0.472632	-0.414038	-0.537691
Q92793	0.304019	0.356179	0.309752	0.118972	0.105708	0.0477546	0.104527	0.362053	0.402955	0.076195	0.33937	-0.176396	-0.794152	0.949304	0.584819	0.34835	1.3076	0.853901	0.570732	-0.475901
Q92797	0.257223	0.201944	0.286163	0.180909	0.126052	0.120109	0.215849	0.0350468	0.212858	0.0703138	-0.452437	-0.421153	-0.45789	-0.395434	-0.410987	-0.590659	-0.295068	-0.350665	-0.473515	-0.261854
Q92804	0.574444	0.479207	0.535143	0.380706	0.407407	0.319714	0.394996	0.275141	0.272499	0.15463	1.46908	1.01382	1.03458	0.678611	0.706583	0.491101	0.497695	1.25598	1.15962	1.10782
Q92878	-0.0535149	-0.0129549	-0.179393	-0.105217	-0.245147	-0.20771	-0.141232	-0.065519	-0.0477109	0.0397663	-0.344397	-0.615259	-0.271415	-0.301562	-0.436335	-0.246022	-0.334902	-0.448911	-0.752178	-0.024912
Q92890	0.614995	0.778827	0.687303	0.869118	0.838219	0.981466	0.938101	0.82547	0.943645	0.649788	-0.220236	-0.079161	-0.32162	0.072853	0.111938	-0.128972	0.116429	0.178279	0.273616	-0.148607
Q92900	-0.0616148	-0.0414971	-0.00533709	-0.00687307	0.000509761	-0.000961532	-0.030821	-0.00894169	-0.0388015	-0.116345	0.285459	0.289214	0.251117	0.521835	0.413892	0.361598	0.113957	0.713466	0.730083	0.699955
Q92917	0.140008	0.208985	0.263402	0.173439	0.287791	0.272112	0.295242	0.445624	0.379706	-0.082676	-0.271401	-0.648093	-0.234368	-0.538841	-0.477403	-0.414374	-0.753714	-0.620938	-0.356917	-0.955069
Q92922	0.470557	0.433956	0.418738	0.352961	0.309184	0.350247	0.441511	0.487986	0.424993	0.406983	0.323078	0.148977	-0.120455	0.352732	0.25308	0.187724	0.614544	0.387909	0.0988442	-0.0797485
Q92925	-0.308816	-0.133973	-0.347833	-0.253746	-0.262201	-0.403027	-0.270455	-0.534695	-0.267052	-0.220503	-0.289746	-0.363304	-0.410657	-0.584799	-0.462136	-0.362286	-0.330063	-0.885109	-0.760056	-0.912
Q92930	-1.08564	-1.21974	-1.06263	-0.939752	-0.702182	-0.846143	-1.17937	-0.728839	-0.727501	-0.748098	-2.06322	-3.97801	-2.96908	-2.57256	-2.71006	-2.0261	-2.96749	-2.25207	-2.53809	-3.80682
Q92945	0.623474	0.602542	0.49072	0.380428	0.283816	0.412785	0.43738	0.68383	0.537702	0.523867	2.31271	2.19633	2.17925	1.77754	1.69473	1.65475	1.07382	2.0255	2.08419	2.20473
Q92947	-0.0384586	-0.177969	-0.174072	-0.375446	-0.364389	-0.452952	-0.446715	-0.597049	-0.753875	-0.531606	-1.63695	-2.04991	-2.52613	0.183769	0.33433	0.256386	0.160644	-2.315	-2.68783	-1.70879
Q92973	0.33939	0.268048	0.48519	0.452161	0.531712	0.538415	0.51101	0.410894	0.479341	0.145875	-0.00047954	0.034731	0.156766	-0.326688	-0.295456	-0.251802	0.00128031	0.0338323	0.0344044	0.00196735
Q92979	0.577475	0.635397	0.421883	0.4178	0.34484	0.259865	0.411055	0.136926	0.255639	0.260903	-1.38514	-1.0342	-0.71169	-1.0575	-1.25063	-1.15311	-1.35606	-1.18756	-1.13709	-0.730003
Q93008	-0.231237	-0.264468	-0.197258	-0.131232	-0.111671	-0.124655	-0.136924	-0.0752565	0.0248086	0.0118932	-0.290186	-0.393608	-0.303742	-0.83999	-0.986037	-0.881006	-0.541539	-0.330786	-0.437535	-0.184156
Q93009	0.494965	0.489891	0.594141	0.490328	0.524583	0.530181	0.50382	0.573336	0.520893	0.136514	-0.302994	-0.243054	-0.243882	-0.325319	-0.445599	-0.371867	-0.107119	-0.249727	-0.239649	-0.308567
Q93052	0.101395	0.42556	0.389048	0.0737102	0.248262	0.087405	-0.0139117	0.0972015	0.0922337	0.134863	0.015736	-0.23505	-0.272111	-0.300216	-0.429956	-0.324418	-0.116438	0.694158	0.49456	-0.267659
Q93074	-1.28335	-1.24705	-1.56686	-1.55961	-1.5475	-1.23638	-1.28315	-1.47218	-1.21453	-1.22968	-1.22527	-1.25717	-1.52613	-1.00066	-0.968982	-1.15902	-0.900607	-1.03724	-1.10037	-1.19702
Q969G3	0.21171	0.0993018	0.0908301	0.0634269	0.0342483	-0.0487496	0.0824258	-0.0174066	0.0627622	0.14321	-0.914823	-0.964717	-0.458644	-0.863152	-0.805924	-0.848395	-0.957509	-1.04484	-1.04879	-0.492424
Q969H8	1.28499	1.07993	1.10306	0.768013	0.879655	0.778123	0.842254	0.569442	0.534533	0.518368	-0.0275914	0.0999883	-0.399223	0.202403	0.0432961	-0.177657	0.381235	0.285195	0.461913	0.0589152
Q969P6	-1.15406	-1.09872	-0.902343	-1.61782	-1.06896	-1.14463	-1.29918	-0.98806	-1.38072	-0.841757	-1.93393	-1.65609	-1.93566	-2.56285	-1.83935	-1.60097	-2.08214	-2.3335	-2.60037	-2.09946
Q969Q0	1.35742	1.28284	1.65343	1.44707	1.2961	1.37999	1.23719	1.2115	1.29892	1.1209	1.43982	1.64159	2.04028	1.75067	1.8553	1.63173	1.75361	1.31815	1.2434	1.47858
Q969S3	-0.183209	-0.0624632	-0.0527742	0.100964	0.134855	0.0539814	0.0642829	-0.251281	-0.209731	-0.306802	0.141356	0.278325	0.368544	0.207379	-0.284758	0.126608	-0.37753	0.187228	0.0315549	-0.051096
Q969Z0	0.73324	0.70642	0.761339	0.317673	0.385061	0.305527	0.554921	0.0653393	0.347832	0.0551425	0.449591	0.523897	0.414266	0.63267	0.765824	0.698857	0.599688	0.113184	0.108476	0.309959
Q96A35	0.900935	0.851081	0.805603	0.442834	0.502591	0.403393	0.521695	0.269524	0.337162	0.224157	0.42992	0.571107	0.472206	0.958777	1.0588	0.995216	0.756793	-0.0390084	-0.04976	0.240306
Q96A65	-0.364482	-0.424283	-0.482977	-0.442628	-0.474827	-0.435699	-0.448501	-0.420171	-0.31313	0.128917	-1.14674	-1.40647	-1.2457	-1.61543	-1.59776	-1.16496	-1.25274	-1.67102	-1.69915	-1.28064
Q96AC1	0.381603	0.354253	0.49834	0.686328	0.693873	0.767592	0.77881	0.539701	0.655795	0.538476	0.581465	0.460976	0.226382	-0.0237921	-0.00917133	0.0116084	0.452902	0.611964	0.718219	0.141549
Q96AE4	1.18758	1.1357	1.06097	1.12806	1.05549	1.14996	1.07753	1.27002	1.11417	0.885818	1.56717	1.49425	1.69178	1.69424	1.44708	1.41984	1.15333	1.66504	1.75096	1.78197
Q96AG4	1.63324	1.52038	1.59896	1.02315	1.02311	1.08069	1.06316	1.03927	0.907505	0.706818	1.28333	1.46889	1.34555	1.6669	1.59488	1.4828	1.5708	1.37895	1.33304	1.38747
Q96BK5	-0.281093	-0.753764	-0.955957	-0.463065	-0.737404	-0.799644	-0.864135	-0.547144	-0.711589	-0.439975	0.236908	0.218383	0.325543	-0.138159	-0.188295	-0.0755724	-0.180316	0.370517	0.340072	-0.184766
Q96C36	1.13282	0.998139	1.2447	1.01854	1.03959	0.904105	1.11333	1.33951	0.972186	0.684692	-0.0768044	-0.147939	-0.343369	0.776405	0.93544	0.946279	0.849135	-0.243301	-0.251122	-0.172007
Q96CS3	0.302218	0.132526	0.187958	-0.13058	-0.117398	-0.120227	-0.102815	-0.185002	-0.184568	-0.272123	-1.21856	-1.00634	-0.953384	-0.457085	-0.209383	-0.268218	-0.206681	-1.72902	-1.65993	-1.60388
Q96CT7	0.570543	0.651331	0.56918	0.605521	0.640776	0.582235	0.663199	0.802949	0.706742	0.653927	0.00860457	0.0800777	-0.158506	-0.05807	-0.190091	-0.229596	-0.592454	-0.0277948	0.218556	0.251174
Q96CU9	-1.38127	-1.20182	-1.58165	-1.3495	-1.29857	-1.36191	-1.37573	-1.91178	-1.50092	-0.196494	-3.05124	-2.91272	-2.57676	-1.8953	-1.7661	-1.4003	-1.81549	-2.81955	-2.74923	-2.22687
Q96CW5	-0.656906	-0.599152	-0.843697	-0.573258	-0.719234	-0.772976	-0.611404	-0.568135	-0.627077	-0.431124	-0.514779	-0.511315	-0.308488	-0.847342	-0.744829	-0.679532	-0.400453	-0.215875	-0.506267	-0.766072
Q96D53	0.0838507	0.0376499	-0.0237984	-0.335908	-0.306682	-0.223682	-0.21742	-0.487674	-0.456599	-0.12383	-0.9529	-0.948267	-0.933821	-0.708256	-0.387547	-0.35209	-0.502866	-1.21485	-1.24134	-1.05193
Q96DH6	-1.17065	-1.00251	-0.679066	-1.26566	-0.924574	-1.20752	-1.01481	-1.40092	-0.858619	-0.871382	0.291989	0.57202	0.433223	1.01132	0.707548	0.795079	0.522578	1.12565	1.14822	0.98054
Q96DI7	0.71908	0.664597	0.696367	0.607038	0.574106	0.611558	0.582483	0.612717	0.626519	0.673899	-0.0768044	-0.271422	-0.181176	-0.376874	-0.0911541	0.0604052	-0.00299181	-0.221606	-0.468665	0.350529
Q96DT7	-1.43535	-1.5193	-2.07537	-1.67849	-1.35566	-1.61465	-1.97994	-1.37793	-1.47011	-1.84176	-0.752148	-0.644114	-0.611526	-1.04055	-1.09451	-0.836501	-1.19784	-1.06273	-1.08421	-1.5168
Q96DV4	1.00298	0.900932	0.765502	0.544538	0.564639	0.584791	0.512388	0.480639	0.514191	0.506516	0.409922	0.562178	0.799106	0.7388	0.768723	0.811499	0.501742	0.368801	0.524054	0.557317
Q96E11	-1.14584	-1.49727	-1.1592	-1.36188	-1.35006	-1.97092	-1.29115	-1.38365	-1.20707	-1.7619	-1.08594	-1.35352	-0.94671	0.179434	0.26787	0.175882	-0.0699838	-0.991238	-1.0225	-0.78445
Q96E39	0.214905	0.377197	0.405899	-0.0104066	0.078545	0.05313	0.138843	-0.436113	-0.131029	-0.229682	1.28445	1.28502	1.59774	1.16431	0.987202	1.15495	0.588119	0.870157	0.918386	1.24765
Q96EE3	0.157811	0.290981	0.162388	0.0555483	0.142769	0.10824	0.127356	0.136466	0.223681	-0.0915887	-0.89329	-1.19665	-0.688307	-0.973051	-1.05144	-0.735308	-0.802028	-0.974812	-1.05848	-1.00269
Q96EL3	-0.645272	-0.750503	-0.868683	-0.437564	-0.558366	-0.796955	-0.600604	-0.641537	-0.675129	-0.550652	-0.419359	-0.501681	-0.334872	0.902149	1.37538	1.3803	1.07488	-0.655427	-0.70484	-0.297703
Q96EP5	0.577121	0.495423	0.526943	0.278087	0.358103	0.439949	0.326397	0.405189	0.311523	0.105486	0.741561	0.629199	0.997187	0.567345	0.430114	0.43101	-0.0195895	0.474806	0.709688	0.994775
Q96EY1	0.412231	0.427001	0.342649	-0.0279195	-0.0724198	-0.0648334	-0.122111	-0.0912143	-0.127506	-0.454475	-4.29768	-3.19374	-3.01488	-1.14539	-1.57256	-1.37255	-1.7711	-2.03977	-2.66547	-2.55889
Q96EY7	0.389708	0.33451	0.400889	-0.00855104	-0.090212	-0.123517	0.00417883	-0.213297	-0.230816	-0.426231	0.735394	0.833738	1.05968	0.816324	0.812946	0.720307	0.57087	0.460601	0.596145	0.850157
Q96F86	-0.095103	-0.0370457	0.137353	0.206884	0.160903	0.214818	0.369794	0.296036	0.26662	-0.0094842	0.608078	0.76794	0.496896	0.123071	-0.0573316	0.0891241	0.328964	0.647765	0.652906	0.479046
Q96FQ6	-0.73183	-0.646848	-0.400207	0.281124	-0.0365427	-0.175735	0.120884	-0.240688	-0.207073	-0.341328	-0.180572	0.205208	0.235493	-0.368387	-0.327594	-0.801397	-0.537505	-0.965767	-0.44466	-0.887955
Q96FS4	-1.12469	-0.718936	-0.804211	-1.10003	-0.838508	-1.10418	-1.01085	-0.6885	-0.724837	-0.684135	-2.19532	-2.13671	-2.42992	-2.26632	-2.49062	-2.37255	-1.99276	-2.05503	-2.28695	-1.91807
Q96G21	0.221275	0.170861	-0.0949878	0.00138189	-0.123478	0.0441598	-0.0148139	-0.0720594	0.096896	0.0238885	0.0536485	0.0194789	0.203349	0.226413	0.0554708	0.290953	-0.0606025	0.109766	0.285146	0.444664
Q96G46	-0.648172	-0.564386	-0.696855	0.093023	0.0321046	-0.161253	0.0216706	-0.300905	-0.25048	0.514173	-0.165975	-0.530778	-0.461283	-0.197053	-0.295026	-0.244449	-0.626984	-0.316535	-0.299817	-0.309632
Q96G74	-0.63373	-0.820567	-0.549783	-0.466882	-0.545102	-0.314986	-0.458818	-1.01109	-0.983619	-0.923184	-1.47825	-1.25312	-1.79915	-1.92403	-2.47302	-2.10096	-2.21855	-2.62094	-2.01541	-2.81813
Q96GA3	-0.827197	-0.672844	-0.855137	-0.598855	-0.621505	-0.617806	-0.549379	-0.621145	-0.671277	-1.01278	0.278859	0.429962	0.0698409	0.559503	0.278621	0.376214	0.00500807	0.674623	0.567785	-0.0119961
Q96GC5	-0.113421	-0.0398289	0.152334	0.0760729	0.00503635	-0.182739	-0.0115087	0.431051	0.0649194	-0.186219	0.82431	1.11102	1.12192	1.00044	0.932693	0.939032	0.865397	0.530781	0.320595	0.853178
Q96GD4	1.07872	0.938403	0.946489	-0.864464	-0.92012	-0.935841	-0.689486	-0.407768	-0.552295	-0.999169	1.11982	1.23515	1.21651	0.831643	0.916256	0.975343	0.892066	-0.0338137	-0.0133894	-0.321276
Q96GM5	-0.241869	-0.198851	-0.303005	-0.446014	-0.471022	-0.383261	-0.409408	-0.121327	-0.223276	-0.25289	-0.691656	-0.958115	-1.29665	0.265109	0.140793	0.25305	0.317909	-0.00971023	-0.216159	-1.05863
Q96GM8	0.0360039	0.0555884	-0.0102109	-0.0905769	-0.117092	-0.199382	-0.117662	-0.197455	-0.0853984	-0.371853	-0.770434	-0.540609	-1.05619	-1.31441	-1.15635	-1.35718	-1.52271	-1.28319	-1.37042	-1.48489
Q96GQ7	0.465157	0.46784	0.420252	0.25052	0.168558	0.249811	0.218302	0.599494	0.545652	0.312647	0.76645	0.798391	0.801811	0.544687	0.426304	0.37468	0.129297	0.765021	0.857365	0.603665
Q96GX9	0.61228	0.731352	0.904717	0.853899	0.891971	0.893045	0.99124	1.15231	1.21399	0.709584	-0.338019	-0.604907	-0.74991	0.072853	-0.38402	-0.209516	0.194618	0.303266	0.242903	-0.148607
Q96HA7	-0.997943	-1.0286	-1.12508	-1.19327	-1.11573	-1.25594	-1.18185	-0.845226	-0.836401	-0.795587	-0.344032	-0.410523	-0.345562	-0.909187	-1.01026	-0.767128	-0.785154	-0.593929	-0.727832	-0.787783
Q96HC4	-0.814407	-0.78314	-1.04714	-0.692197	-0.780085	-0.735163	-0.737239	-1.0663	-0.972371	-1.14825	0.00717403	0.118847	0.876412	-0.145391	-0.274562	-0.0783711	0.0350094	0.0557128	0.341453	-0.192108
Q96HE9	0.0131118	-0.12683	-0.170339	-1.34673	-0.992779	-0.893232	-0.933332	-0.94624	-1.13355	-0.976916	0.938072	0.820728	1.17849	0.117126	0.0854655	0.13944	0.012329	-0.0144988	0.0656217	-0.288305
Q96HY6	0.384222	0.273488	0.0650046	-0.163029	-0.185469	-0.182237	-0.120711	-0.282393	-0.231177	0.0580791	-3.47825	-3.62438	-3.15703	-3.82782	-3.59142	-4.25391	-4.88949	-3.32422	-3.51791	-3.99946
Q96I24	0.0460022	-0.00882315	0.0103153	-0.0427964	-0.160004	-0.0163282	-0.0814751	-0.104201	-0.062152	-0.35958	1.93499	1.963	2.17709	1.74539	1.66024	1.66851	1.07492	1.74952	1.83428	2.01646
Q96I25	0.567654	0.524692	0.43633	0.314637	0.373932	0.323844	0.386175	0.495734	0.395873	0.68781	0.425428	0.466771	0.780233	0.973429	0.79001	0.743716	0.835562	1.12959	0.95482	0.741362
Q96I51	-0.378862	-0.640799	-0.93998	-0.96382	-1.12169	-1.2883	-1.12836	-1.28411	-1.21827	-1.14042	-1.28186	-1.15359	-1.03244	-1.30628	-1.28093	-1.21643	-1.37255	-1.25648	-1.39321	-1.38897
Q96I59	-0.277048	-0.476654	-0.839739	-1.0847	-0.816321	-0.953842	-0.948001	-1.00227	-1.21133	-1.1537	-1.92026	-2.09628	-2.72115	-1.29552	-0.863977	-0.889583	-1.24462	-2.24622	-2.91524	-2.46104
Q96I99	0.440895	0.328853	0.356687	0.0376626	0.0699506	-0.0236973	0.0979628	-0.0377018	-0.05093	0.00330486	-1.34805	-1.21572	-1.18918	0.425812	0.844817	0.754765	0.572814	-1.54833	-1.75447	-0.964119
Q96II8	-1.47943	-1.36176	-1.45062	-1.51152	-1.53792	-1.45917	-1.51621	-1.2524	-1.36128	-1.51748	-1.17894	-0.677619	-1.11525	-1.26107	-1.13429	-0.755883	-0.924719	-0.932491	-1.35692	-1.27544
Q96JM3	0.619693	0.616691	0.659107	0.511362	0.627754	0.609595	0.618308	0.731634	0.68005	0.612119	-0.152123	0.0844817	0.120372	0.0373655	-0.0670324	-0.0104851	0.0368834	0.140246	0.184071	0.0169472
Q96K76	-0.691886	-0.676964	-0.673331	-0.469432	-0.448022	-0.404595	-0.496826	-0.293155	-0.196576	-0.144026	-0.426591	-0.548026	-0.536536	-0.581117	-0.678215	-0.460178	-0.192706	-0.194938	-0.254248	-0.130861
Q96KB5	-0.195529	-0.0652574	0.276498	0.0938869	0.13407	0.214862	0.111062	0.333432	0.356664	-0.340292	1.10871	1.33386	1.242	0.0770017	0.12162	0.0868775	0.260613	0.527368	0.408442	0.762405
Q96KC8	0.199933	0.09254	-0.075367	-0.484183	-0.225577	-0.277643	-0.28981	-0.756372	-0.759862	-0.522176	-0.448505	-0.559225	-0.437697	0.0634747	-0.12682	-0.218749	-0.248675	-0.672985	-0.475946	-0.70091
Q96KP4	0.775857	0.834718	0.939679	1.12863	1.13143	1.16119	1.13721	1.14991	1.09682	0.995057	-1.64368	-1.1764	-1.21085	-0.544805	-0.676956	-0.684854	-0.0801033	-0.377202	-0.283757	-0.674961
Q96KR1	0.224322	0.171892	0.194747	0.144212	0.0824037	0.145718	0.164551	0.191667	0.146629	0.0983718	0.383383	0.503112	0.480711	0.556721	0.313725	0.255608	0.114143	0.78971	0.671989	0.73341
Q96L91	-0.673692	-0.704263	-0.904113	-0.644745	-0.717172	-0.704421	-0.648572	-0.528714	-0.652891	-0.692269	-0.806456	-0.944999	-0.978501	-1.25584	-1.13314	-1.34197	-1.18419	-1.17499	-1.21751	-1.19088
Q96ME1	-0.770276	-0.710887	-0.707034	-0.543399	-0.603618	-0.567034	-0.588241	-0.672675	-0.689198	-0.727182	-0.597241	-0.696728	-0.384116	-0.668273	-0.784065	-0.5711	-0.952543	-0.923123	-0.533016	-0.740729
Q96ME7	-0.417568	-0.443634	-0.471252	-0.684823	-0.542704	-0.698674	-0.600959	-0.501169	-0.471596	-0.301607	0.244213	-0.079161	-0.397705	-0.500317	-0.539223	-0.0966957	-0.0834923	-0.247679	-0.0430763	-0.466968
Q96MU7	-0.701392	-0.73689	-1.09694	-1.05682	-0.679608	-1.13102	-1.10916	-0.81828	-0.991923	-0.643697	0.698215	0.541423	0.407146	0.521558	0.451091	0.631188	0.130433	0.441957	0.659888	0.568221
Q96N67	-0.201552	-0.204788	-0.288771	-0.391799	-0.465332	-0.491418	-0.445748	-0.346556	-0.50549	-0.378421	0.0114614	-0.425864	-0.0314591	-0.465895	-0.518708	-0.432675	0.0258122	-0.510839	-0.618672	-0.571146
Q96P11	-0.747293	-0.663786	-0.755302	-0.7093	-0.696542	-0.703062	-0.707965	-0.468636	-0.558004	-0.608237	0.391669	0.211641	0.102797	0.201417	0.201048	-0.0534826	-0.153328	0.490635	0.407969	0.448574
Q96P70	0.0451445	0.0891899	0.180119	0.360676	0.292613	0.367181	0.392808	0.290285	0.463928	0.428681	0.638149	0.695458	0.533422	0.309861	0.335579	0.362349	0.920574	0.920458	0.666783	0.843635
Q96PK6	0.683473	0.598591	0.485239	0.401651	0.424871	0.402748	0.493287	0.470409	0.414101	0.344212	1.77072	1.77267	1.82197	1.37668	1.23239	1.28843	0.832043	1.42309	1.48997	1.50755
Q96PU5	-0.911787	-0.753764	-1.19667	-0.245855	-0.345871	-0.757209	-0.168288	-0.56651	-0.299191	0.0359077	-0.520957	-0.676264	-0.485262	-0.729447	-0.733438	-0.49061	-0.952543	-1.03219	-0.777941	-0.787227
Q96PU8	0.204012	0.239694	0.294167	0.0692367	0.101421	0.0447596	0.0288581	0.402951	0.194704	0.143507	0.307956	0.366446	0.252777	0.177665	-0.12129	-0.0849224	-0.266026	0.301269	0.309032	0.427068
Q96PZ0	0.167453	0.115652	-0.0330898	0.458866	0.452195	0.40573	0.401567	0.331254	0.236041	0.289201	-0.424417	-0.181434	-0.120455	0.204893	-0.124672	-0.0459229	-0.32765	0.0738102	0.0683054	-0.356638
Q96PZ2	0.321022	0.284882	0.366613	-0.0328614	0.0628804	-0.0745704	0.160982	0.235264	0.108894	-0.37488	-0.516835	-0.584425	-0.674457	-0.688378	-0.679476	-0.684854	-0.893451	-0.441369	-0.407063	-0.622769
Q96Q11	0.120944	0.170288	0.198774	0.189531	0.234438	0.155709	0.289804	-0.00282374	0.138458	0.122118	-0.245592	-0.383068	-0.94671	-0.372624	-0.29825	-0.990085	-0.359341	-0.655427	-0.629842	-0.164766
Q96Q89	-0.00226564	-0.0279385	-0.13414	-0.825091	-0.881506	-0.746792	-0.76063	-0.633005	-0.708954	-0.66533	-0.00273551	-0.10902	0.01049	-0.256103	-0.219127	-0.0941445	-0.16329	-0.300374	-0.479843	-0.585231
Q96QC0	0.310232	0.165262	0.195644	0.236348	0.158473	0.265802	0.192133	0.327653	0.202843	-0.0165006	-0.436776	-0.662512	-0.436138	-0.582343	-0.775952	-0.660535	-1.08214	-0.488953	-0.439906	-0.498479
Q96QD9	-3.69838	-3.25626	-2.40898	-2.09648	-2.26853	-2.49069	-2.18309	-2.33302	-2.52158	-0.976916	-0.30477	-0.645439	-0.272111	-0.0495652	-0.246267	-0.136244	-0.69566	-0.139303	-0.25023	0.148832
Q96QK1	0.329551	0.326325	0.349415	0.398405	0.372447	0.378173	0.491873	-0.098921	0.238459	0.262643	-0.709186	-0.616558	-0.602756	-0.693227	-0.679476	-0.540387	-0.170913	-0.716322	-0.632551	-0.736697
Q96QR8	-0.421107	-0.435384	-0.311202	-0.315917	-0.290782	-0.292086	-0.233351	-0.56651	-0.427608	-0.453995	-0.184	-0.118376	-0.13999	0.0384828	-0.121328	-0.0051831	-0.501519	0.136219	0.0909004	0.252797
Q96R06	-0.423707	-0.299791	-0.572182	-0.695484	-0.839195	-0.852982	-0.698915	-0.4479	-0.472408	-0.768983	0.714117	0.693782	0.928767	-0.271317	-0.320759	-0.123037	-0.117086	-0.0377441	-0.0604216	-0.37776
Q96RN5	-1.51781	-1.511	-1.42668	-1.7372	-1.45214	-1.43528	-1.66406	-1.113	-1.55669	-1.82138	-1.85376	-2.00839	-2.16172	-1.53409	-1.83372	-1.87979	-1.22453	-1.32885	-2.07312	-0.75697
Q96RP9	-0.635456	-0.685552	-0.790968	-1.05855	-0.999561	-0.931453	-0.963458	-1.10212	-1.17982	-0.86243	-0.826298	-1.15132	-0.730673	0.35472	0.554472	0.605641	0.360035	-1.29312	-1.23497	-1.05327
Q96RS6	-0.323789	-0.258756	-0.325181	-0.0265648	-0.038491	-0.110332	-0.0389406	-0.170626	-0.137011	0.111479	-3.57779	-2.31505	-3.57676	-2.69455	-2.15285	-2.39331	-2.49356	-3.65543	-2.68783	-2.69829
Q96RT1	0.0994945	-0.0368471	0.113437	-0.260686	-0.186204	-0.209308	-0.210298	0.302521	0.248297	-0.192749	-0.0542265	-0.0499072	-0.0472372	-0.31034	-0.410987	-0.427696	-0.322035	0.328486	0.412828	-0.491669
Q96SB4	-0.281844	-0.0966512	-0.273786	-0.264556	-0.145753	-0.199213	-0.218214	-0.299329	-0.299632	-0.359872	1.21105	0.947458	0.44455	0.183769	0.297644	0.526069	0.209096	0.547724	0.574261	0.190361
Q96SI9	-0.198006	-0.293739	-0.0540019	-0.177028	-0.244942	-0.193308	-0.0331288	-0.0668791	-0.101353	0.373076	0.0327091	0.143231	-0.112653	-0.14902	-0.355531	-0.382896	-0.350332	0.249135	0.136329	0.356203
Q96ST2	-0.171688	-0.161205	-0.132625	-0.119573	-0.0802252	-0.208415	-0.0938738	-0.19288	-0.118736	-0.0846988	1.20435	1.23954	1.5321	0.673312	0.840719	1.01304	0.375651	0.572978	1.16548	1.52485
Q96ST3	0.0772193	0.0187578	0.0266486	-0.106933	-0.12955	-0.137327	-0.0705531	-0.137096	-0.131533	-0.117075	-0.228302	-0.176396	-0.175312	-0.147204	-0.123728	-0.13814	0.134045	-0.0447115	-0.0901537	-0.159
Q96T23	-0.317891	-0.250989	-0.410863	-0.349747	-0.298276	-0.328792	-0.365748	-0.483313	-0.433189	-0.25289	-0.0722604	-0.10628	-0.316233	0.394158	0.302122	0.335002	0.223977	0.539489	0.742096	0.468142
Q96T37	0.0874663	0.0824766	-0.0800284	-0.00782272	-0.025736	-0.104419	-0.0877699	-0.131592	-0.0385652	-0.0798735	0.363169	0.049453	0.391769	0.471241	0.475803	0.499269	0.0294623	0.491321	0.579646	0.531759
Q96T58	-2.16233	-2.09872	-2.48113	-2.09648	-2.16161	-1.91154	-2.25944	-2.00778	-2.17763	-2.40923	0.136195	0.200789	0.262143	0.0355013	0.0830888	0.0121535	-0.398763	0.231889	0.229936	0.273733
Q96T60	-0.999794	-0.818859	-0.927325	-1.17703	-0.929266	-0.97395	-1.00164	-0.719325	-0.870348	-0.708792	-0.295031	-0.0058322	0.0505126	-0.404805	-0.206352	-0.462918	-0.277883	-0.200232	-0.174106	0.161849
Q96T76	-0.653989	-0.645838	-0.47651	-0.485796	-0.474446	-0.470913	-0.436854	-0.568949	-0.343802	-0.358356	-0.800181	-0.853319	-0.53445	-1.30628	-1.03845	-1.43575	-0.402709	-1.17499	-1.33028	-0.592499
Q99081	-0.327986	-0.31405	-0.446857	-0.243398	-0.393699	-0.339234	-0.232251	0.0200767	-0.171268	-0.0285491	0.316452	0.153557	-0.0294989	-0.270263	-0.406109	-0.219521	-0.469124	0.175012	0.390762	0.178075
Q99426	0.21954	0.237606	0.20632	0.600982	0.570996	0.615149	0.465792	0.668299	0.781047	0.726763	0.335956	0.0663799	-0.171417	-0.150838	-0.343492	-0.35973	-0.193438	-0.0978704	0.0229726	0.0117641
Q99442	1.35964	1.40933	1.30037	0.94174	0.993845	1.057	0.942538	0.923783	0.911033	1.07247	1.42311	1.62648	1.80186	0.34268	0.83661	0.804225	0.318822	0.682443	1.01895	1.27681
Q99459	0.397541	0.360088	0.266894	0.13236	0.147354	0.173428	0.152254	0.171287	0.124099	0.0860935	-0.447147	-0.350527	-0.260657	-0.00520273	-0.0542089	-0.108199	-0.0192757	-0.0255278	-0.158253	-0.484543
Q99460	0.753911	0.68068	0.738205	0.953496	0.856464	0.960134	0.916054	0.981689	0.970105	0.790836	-0.10606	-0.199572	-0.330478	0.416765	0.373426	0.563518	0.968252	0.756699	0.663105	0.302656
Q99497	0.229649	0.356179	0.533497	0.778851	0.774295	0.778484	0.651908	0.947186	0.824676	0.872273	0.423821	0.67224	0.507668	0.718329	0.680781	0.503085	0.650484	0.944006	0.919959	0.954733
Q99543	-0.235356	-0.197109	-0.19578	-0.0731897	0.00233359	-0.105551	-0.0269325	-0.12639	-0.0832747	-0.0840356	-1.01882	-1.0436	-0.970206	-0.300216	-0.482235	-0.572875	-0.701123	-0.364546	-0.27167	-0.440059
Q99567	-0.146252	-0.172287	-0.268278	-0.23866	-0.144055	-0.0726177	-0.283551	-0.0405762	-0.121186	0.00526238	0.316452	0.373007	0.433223	-0.381136	-0.213638	-0.10666	-0.144008	-0.252071	-0.110405	-0.142667
Q99575	-0.0615388	-0.124964	-0.048541	-0.152932	-0.0914154	-0.137504	-0.0244721	-0.285568	-0.156587	-0.181319	0.303835	0.464008	0.526943	0.266926	0.165342	0.22665	-0.00320575	0.442945	0.465401	0.505781
Q99590	-0.928925	-0.973499	-1.13152	-1.11732	-1.08493	-0.808644	-1.07013	-1.11537	-1.21005	-0.439975	0.0592625	-0.162265	-0.00125852	0.131402	0.0967713	0.098513	-0.222066	0.437501	0.399473	0.049699
Q99613	0.526739	0.607542	0.599661	0.816088	0.766884	0.749423	0.792942	0.751869	0.7918	0.272818	0.0241012	0.24223	-0.136866	0.667347	1.00429	0.870173	0.697707	1.22248	1.32633	0.790657
Q99615	0.451944	0.465294	0.43746	0.694373	0.623031	0.667133	0.698417	0.939264	0.859619	0.493293	0.366066	0.496638	0.248637	0.0272705	-0.0400653	0.0353812	0.113117	0.305061	0.305954	0.0355322
Q99623	0.86335	0.764188	0.75828	1.08451	0.94462	0.783196	0.940352	1.39294	1.04349	0.989992	-0.917538	-0.591433	-0.95227	-1.04055	-1.08279	-1.1268	-1.08214	-1.07435	-0.990866	-1.10811
Q99661	1.137	1.19852	1.20782	0.0811851	0.0944817	0.115086	0.124608	0.251548	0.159211	-0.231877	1.31612	1.2504	1.34197	-0.207827	-0.128713	-0.14848	-0.150086	-0.0973059	-0.0209759	-0.219041
Q99700	-0.699476	-0.793473	-0.835792	-0.440887	-0.315774	-0.549966	-0.415881	-0.157577	-0.243703	-0.285875	0.217977	0.443328	0.277719	0.888963	0.682343	0.654821	0.24766	1.32675	1.29503	1.21964
Q99714	0.318351	0.105552	0.276407	0.0648375	0	0.0795155	0.0578846	-0.242503	-0.250608	0.028227	-0.590186	-0.562351	-0.521306	0.0487639	0.469182	0.230896	0.308804	-1.2892	-1.42574	-0.529143
Q99733	0.116088	0.215788	0.189009	0.37899	0.361217	0.368742	0.379033	0.326388	0.310843	0.323693	0.536698	0.758951	0.339261	1.14428	0.956693	1.00199	1.16064	1.31222	1.17325	1.11205
Q99805	-0.207243	-0.296906	-0.264029	-0.511515	-0.553931	-0.39677	-0.482264	-0.576291	-0.500165	-0.523744	0.352949	0.1604	0.0252753	-0.0405483	-0.0032966	0.371607	0.388103	0.0873444	0.407563	0.283294
Q99816	0.147943	0.163966	0.300233	0.234292	0.358745	0.254181	0.28578	0.29985	0.385615	0.268636	0.5988	0.440775	0.228958	-0.0689153	-0.0266348	-0.0699914	-0.138358	0.203089	0.0502584	0.153184
Q99832	1.20649	1.21479	1.2872	1.44426	1.36286	1.4893	1.40545	1.596	1.47537	1.23246	-0.35045	-0.23551	-0.357202	0.226629	0.14233	0.253564	0.96587	0.621783	0.441251	0.165168
Q99961	-0.109952	-0.0468771	0.0680475	0.159642	0.227616	0.273477	0.178355	0.210827	0.177338	0.12282	0.416403	0.277486	0.383186	-0.0850478	-0.101931	-0.0915979	-0.199015	-0.1884	-0.0289084	0.126282
Q99986	0.248556	0.160795	0.229003	0.00138189	0.0451849	-0.0098266	0.0329187	-0.104422	-0.0476525	-0.14946	1.60779	1.61112	1.63362	0.572234	0.932143	0.743716	0.445665	0.53376	0.760282	0.844234
Q9BPW8	0.412579	0.300684	0.395548	-0.10463	-0.0437319	0.00617197	-0.0943108	-0.217542	-0.220615	-0.16451	-0.777813	-0.790387	-1.01488	-0.464603	-0.0579872	0.219262	-0.0393861	-0.821721	-1.47838	-0.388966
Q9BPX3	0.245851	0.21689	0.185339	0.00469304	-0.0196003	0.088463	0.0964319	-0.0356762	0.0585928	0.248601	0.0199981	-0.0647259	0.346977	-0.0154864	0.0220502	0.215497	0.110747	-0.347058	-0.360506	0.086652
Q9BQ39	-0.196944	-0.297302	-0.349731	-0.577035	-0.339612	-0.524214	-0.409046	-0.508591	-0.424362	-0.307019	-0.0833206	-0.166168	-0.179312	0.071517	0.06001	-0.0200378	-0.185093	0.0885855	0.0881291	0.109275
Q9BQ52	0.275276	0.285551	0.264291	0.244617	0.20607	0.270718	0.250425	0.329946	0.357127	-0.0533096	-1.07615	-1.06807	-0.52732	-0.923146	-0.919632	-0.822357	-0.751864	-0.788532	-0.829853	-0.982087
Q9BQ67	0.261696	0.293753	0.260271	0.0658065	0.134169	0.169066	0.0609228	0.250837	0.103807	0.0349498	0.270089	0.411756	0.437481	0.0996085	0.0819981	0.202643	0.123109	0.0768775	0.11791	-0.0788977
Q9BQ70	-0.736143	-0.824675	-0.759782	-0.815813	-0.671987	-0.74887	-0.730974	-0.524244	-0.47876	-0.603368	0.213281	0.0497689	0.059933	-0.067083	-0.0390941	0.15566	-0.173366	0.0880396	0.10398	0.231552
Q9BQ75	1.30791	1.28234	1.27294	1.07371	1.17058	1.12437	1.08952	1.41139	1.37938	1.1334	1.31313	1.26304	1.45036	1.01888	0.860659	0.763778	0.996687	1.06898	1.08448	1.1568
Q9BQA1	-0.417922	-0.57877	-0.650185	-0.326775	-0.478261	-0.403231	-0.368313	-0.497513	-0.338362	-0.268571	-1.14197	-1.00328	-1.18772	-0.517573	-0.565551	-0.97436	-0.606037	-0.508961	-0.659928	-0.685285
Q9BQC3	-0.565258	-0.470204	-0.658004	-0.294539	-0.345871	-0.403027	-0.335915	-0.486866	-0.359076	-0.514677	-2.84598	-3.14794	-1.81933	-3.44217	-2.98137	-2.16199	-2.49356	-2.4198	-3.82985	-3.85262
Q9BQG0	-0.214388	-0.209008	-0.122372	-0.206681	-0.171873	-0.171472	-0.145669	-0.180187	-0.100682	-0.194412	0.258523	0.45598	0.574259	0.615603	0.487496	0.429911	0.240991	0.647082	0.743059	0.806874
Q9BQP7	0.488144	0.401215	0.45536	-0.0614306	-0.0106229	0.0493992	-0.00204841	-0.0763905	-0.0512637	-0.0808002	-0.532146	-0.446113	-0.159149	0.50061	0.500503	0.378971	0.242393	-0.960008	-0.761834	-0.503037
Q9BR76	0.597258	0.60193	0.586066	0.54438	0.576456	0.549832	0.580041	0.670086	0.627816	0.71972	-0.173255	-0.37645	0.461374	-0.296186	-0.0761346	-0.155323	0.223429	-0.0801925	-0.031409	-0.127338
Q9BRJ6	0.578051	0.572076	0.625252	0.421934	0.506475	0.396362	0.503848	0.641362	0.652446	0.493016	0.691004	1.67523	1.54539	-0.404805	-0.603931	-0.55347	-0.846823	-0.234584	-0.0977147	-0.358702
Q9BRK4	-1.06611	-1.02334	-1.58662	-0.821014	-0.93712	-0.746792	-0.67971	-0.804419	-0.515431	-0.366419	-1.38891	-1.51373	-1.71484	-1.95759	-1.89293	-1.77846	-1.91181	-1.56159	-1.3871	-1.75516
Q9BRL6	-2.41545	-3.49727	-2.5966	-2.03853	-2.1039	-2.4063	-2.92502	-2.52804	-2.57817	-2.49887	-1.57779	-1.88115	-2.1111	-0.759648	-0.720406	-0.377716	-0.833637	-0.776733	-0.959913	-1.61699
Q9BRP8	0.603367	0.685549	0.604158	0.695877	0.687201	0.675363	0.650239	0.892331	0.573475	0.624412	-0.796429	-0.826011	-1.1111	-0.958648	-0.789498	-0.757003	-1.1346	-0.508961	-0.34132	-0.216231
Q9BRT6	0.0131118	0.143083	-0.101193	-0.081771	-0.290494	-0.0745704	-0.249668	0.18259	-0.104813	-0.98661	1.28787	1.49712	1.68854	1.24081	1.06403	0.9314	0.656456	1.23482	1.44616	1.38794
Q9BRU9	-0.25544	0.121299	-0.0329486	-0.419885	-0.332344	-0.500504	-0.371487	-0.357056	-0.327206	-0.34756	-0.535478	-0.390827	-0.138299	0.265109	-0.168101	0.235128	-0.130858	0.537582	0.116297	-0.0619843
Q9BRX2	-0.688797	-0.720211	-0.814661	-0.536164	-0.576651	-0.532131	-0.645495	-0.524244	-0.603393	-0.196306	0.264712	-0.107193	0.210831	-0.334932	-0.314479	-0.410843	-0.625665	-0.596533	0.174803	-0.529143
Q9BRZ2	-0.280129	-0.0769745	-0.195047	-0.187111	-0.183866	-0.224456	-0.0776127	-0.129019	-0.00608597	-0.30276	-0.360558	-0.22194	-0.170768	-0.492457	-0.52103	-0.396976	-0.622901	-0.043569	-0.0164697	-0.244576
Q9BS26	1.58198	1.43572	1.46488	1.02001	1.01772	1.04957	1.05293	0.783193	0.704767	0.612004	-0.616959	-0.469633	-0.196489	-0.493534	-0.584318	-0.583968	-0.743262	-0.758915	-0.911166	-0.500756
Q9BSC4	-0.0589304	0.0189397	0.0320586	-0.231407	-0.305229	-0.26582	-0.19911	-0.098495	-0.220414	-0.390115	-0.0587139	0.00350017	0.0698409	-0.5262	-0.396403	-0.435748	-0.549953	-0.188961	-0.0854443	-0.243304
Q9BSH4	0.209309	0.337917	0.120692	-0.0506508	0.197374	0.306069	0.0162834	0.0225089	0.0345785	0.719058	-0.973632	-0.799211	-0.602756	-0.229346	0.29058	0.255553	0.0205603	-1.24768	-1.37949	-0.795591
Q9BSJ8	0.661732	0.631568	0.625858	0.245678	0.215287	0.163381	0.258661	0.322324	0.360837	0.193992	-0.479112	-0.532704	-0.602756	0.212338	0.476288	0.347456	0.52982	-0.664179	-0.834747	-0.611358
Q9BT22	-1.19588	-1.43314	-1.01164	-1.19432	-1.83381	-1.79964	-2.01481	-1.53756	-1.57817	-2.42672	-0.0587139	-0.347039	-0.461283	-0.0850478	-0.421494	-0.249172	0.271973	-0.204482	-0.0768091	-0.436131
Q9BTC0	0.0110454	0.0409464	-0.0492809	-0.135431	-0.115213	-0.0553625	-0.0625402	-0.0585007	-0.119829	-0.00619413	0.00852931	-0.208515	-0.181176	-0.247354	-0.382506	-0.41075	-0.464621	0.0110791	-0.0801142	-0.188626
Q9BTD8	-0.986888	-1.01615	-0.965629	-1.24586	-1.13427	-1.13441	-1.15182	-1.22137	-1.15953	-1.16222	-1.31905	-0.906353	-0.902989	-1.43034	-1.61053	-1.41437	-1.68896	-1.315	-1.35991	-1.18477
Q9BTE3	-0.116507	-0.152726	-0.0847885	0.0520794	-0.00813903	0.123965	-0.0550778	0.326575	0.260641	-0.114121	-0.62581	-0.691243	-0.422184	-0.897336	-0.782258	-0.398549	-0.619093	-0.532807	-0.491437	-0.657071
Q9BTE6	-0.54638	-0.42186	-0.513863	-0.281261	-0.190735	-0.330458	-0.248371	-0.292819	-0.140466	-0.246406	-1.65043	-2.60878	-1.77925	-2.21216	-1.70492	-1.39855	-1.6536	-2.22592	-1.80519	-2.34739
Q9BTL3	-0.0954987	-0.285457	-0.249844	-0.292505	-0.168993	-0.443669	-0.228409	-0.262235	-0.534356	-0.346519	0.0461453	-0.182155	-0.127357	0.232563	-0.070501	-0.101812	-0.334579	0.0977361	0.228643	0.134523
Q9BTT0	0.919268	1.0086	1.22782	1.41883	1.47723	1.45774	1.36659	1.53961	1.41536	1.48383	1.0707	1.69637	1.33099	1.78356	2.34801	2.14371	1.93689	2.92851	3.20077	3.59589
Q9BTT6	0.611472	0.480702	0.370462	-0.176507	-0.0781975	-0.0713174	-0.115295	0.13493	0.0878319	-0.0861454	0.767141	0.830771	0.807355	0.435942	0.798184	0.680557	0.87939	0.751224	0.495802	0.419594
Q9BTV4	1.3769	1.22048	1.27865	0.821632	0.743594	0.749371	0.878398	0.613899	0.697408	0.553032	-1.2354	-1.1517	-1.179	-0.415693	-0.593002	0.163499	-0.252739	0.202019	-0.424173	-1.13204
Q9BTX1	-0.0653395	-0.276754	-0.438303	-0.486506	-0.560063	-0.431105	-0.415802	-0.280108	-0.457373	-0.348809	-0.0564685	-0.360037	-0.224244	0.176537	0.318	0.302294	0.612451	-0.538161	-0.397815	-0.473663
Q9BU76	-1.74109	-1.289	-1.4904	-1.66527	-1.91214	-1.52144	-1.59317	-1.57629	-1.45384	-0.935648	0.102697	-0.165579	-0.0715688	-0.528877	-0.403052	-0.401175	-0.803368	-0.0242849	0.191137	0.125397
Q9BUF5	0.548067	0.538707	0.659037	0.711862	0.712521	0.773004	0.681548	1.11392	1.02551	0.385654	0.522606	0.52701	0.656109	-0.295324	-0.14885	0.0138627	0.105416	-0.013966	0.000166593	0.526976
Q9BUJ2	0.941488	0.974691	0.881315	0.662904	0.607083	0.669408	0.681512	0.849305	0.714953	0.595481	1.08523	0.995699	1.11976	1.20951	0.968845	1.01615	0.761153	1.27815	1.27454	1.52329
Q9BUQ8	0.253743	0.24493	0.0707836	0.130132	0.0843498	-0.0219169	0.134871	0.0499499	0.0466356	0.167013	0.849713	0.731644	0.587366	0.76008	1.04886	0.911995	0.576107	1.05818	1.4631	1.72252
Q9BV38	0.657115	0.669614	0.579154	0.541929	0.589999	0.512562	0.568769	0.496958	0.565063	0.612066	-1.63026	-1.18215	-0.924684	-0.814309	-1.0128	-0.735861	-0.354966	-1.12312	-1.31569	-1.43758
Q9BV44	-0.783272	-0.642525	-0.639456	-0.374114	-0.379107	-0.405131	-0.445695	-0.377525	-0.395778	0.163679	-0.779664	-0.734311	-0.457325	-0.524627	-0.683264	-0.457443	-0.536576	-0.289951	-0.317146	0.0252807
Q9BVA1	1.23865	1.256	1.29417	1.27085	1.32565	1.49731	1.45182	1.81929	1.7761	1.60697	1.60496	1.64485	1.62151	1.05087	0.866285	1.18641	1.0962	1.25456	1.37016	1.4541
Q9BVG4	-0.717545	-0.626783	-0.766529	-0.593282	-0.443168	-0.476998	-0.496826	-0.604369	-0.677703	-0.717285	-0.925712	-0.738548	-0.585374	-0.663074	-0.549328	-0.619194	-0.972511	0.27912	0.00216409	-0.42744
Q9BVI4	0.603367	0.56947	0.524258	0.371529	0.332637	0.294979	0.270475	0.433084	0.50249	0.172347	-0.345128	-0.242251	-0.0718377	-0.149747	-0.20999	-0.270136	-0.165875	-0.0611865	-0.132478	0.241396
Q9BVJ6	0.253018	0.160507	0.110755	0.00703385	-0.0237755	0.0198106	-0.0390053	0.0276839	0.0337921	-0.103736	1.21893	1.27065	1.07797	0.660928	0.485503	0.478766	0.0632486	0.908472	0.880276	0.791033
Q9BVP2	0.353147	0.30097	0.28678	0.360802	0.291722	0.274283	0.30036	0.277099	0.315254	0.133236	1.19417	1.38167	1.56505	0.787409	0.713759	0.620873	0.430106	0.902668	1.00905	0.961141
Q9BW19	1.29264	1.26967	1.23749	-0.656112	-0.638966	-0.635999	-0.524937	-0.105222	-0.0257823	-0.167985	1.05873	1.22416	1.31459	0.0489751	0.286325	0.244942	0.134162	-0.281397	-0.456853	-0.752892
Q9BW27	-0.0524569	-0.0746876	-0.0589043	-0.105374	-0.0663117	-0.119348	-0.110301	-0.142409	-0.192559	-0.437587	-0.885298	-0.893698	-0.921045	-0.926109	-1.02343	-0.755883	-0.596967	-1.08868	-1.35393	-1.03203
Q9BW71	-1.53918	-1.14079	-1.658	-1.50758	-1.4863	-1.58033	-1.51621	-1.28411	-1.42328	-0.976916	0.387546	0.530261	0.305353	0.392456	0.910218	0.679428	0.379356	1.13031	1.54916	1.58501
Q9BW91	0.169102	0.213221	0.0988177	0.309849	0.212361	0.126143	0.242487	0.251598	0.276826	0.465435	0.0557258	0.319666	0.381861	0.336926	0.38586	0.244677	0.21131	-0.0321942	0.171701	0.195997
Q9BW92	0.200067	0.0945054	-0.0972009	-0.315548	-0.230876	-0.218725	-0.215042	-0.307339	-0.364042	-0.209205	-0.953855	-1.51373	-0.921045	-0.0850478	0.436002	0.519143	0.213521	-1.21445	-1.50461	-1.19088
Q9BWF3	-0.512517	-0.262055	-0.303005	-0.37079	-0.234259	-0.186253	-0.472385	-0.100006	-0.0346713	-0.284425	-0.138799	-0.0446515	-0.0894949	-0.0271278	-0.21303	-0.276228	-0.533174	0.329956	0.375561	0.257925
Q9BWU0	-0.122388	-0.0232399	-0.0687594	0.0541149	-0.0227209	-0.0470282	0.0759392	-0.0991921	-0.087992	-0.218803	-0.105146	-0.0720145	-0.181176	-0.19455	-0.319711	-0.485958	-0.358246	0.14971	0.138185	-0.322331
Q9BX40	-0.105428	-0.0815515	-0.381591	-0.461705	-0.420658	-0.188601	-0.251617	-0.188319	-0.178671	-0.320747	0.228462	0.29459	0.0499566	0.0537193	0.0518292	-0.0502139	-0.303895	0.441314	0.458608	0.312123
Q9BX68	0.587019	0.42123	0.597058	0.458111	0.331548	0.325326	0.352711	0.448642	0.0416371	0.434292	-0.593981	-0.844159	-0.855336	-0.27224	-0.133715	0.0469847	-0.239573	-0.751642	-0.745319	-0.436131
Q9BXB5	-0.0583793	-0.0929303	-0.185328	-0.527369	-0.234065	-0.413835	-0.360933	0.0184529	-0.0875971	0.844357	-0.495386	-0.442554	-0.667909	-1.43202	-0.97959	-0.883452	-1.10872	-0.530519	-0.560024	-0.255522
Q9BXJ9	0.003092	0.045849	0.102479	0.231681	0.188653	0.249362	0.214181	0.234369	0.282597	0.0078032	0.00594673	0.304856	0.12179	0.394514	0.166879	0.207493	0.0711646	0.629293	0.728813	0.602573
Q9BXP5	0.664752	0.649298	0.631063	0.520421	0.53961	0.556089	0.569979	0.633346	0.553101	0.383726	0.681731	0.741311	0.405056	0.570948	0.817376	0.473891	0.780078	1.21374	1.30381	1.07091
Q9BXR0	-0.191646	-0.0801866	-0.284729	-0.0773882	0.00175377	0.00617197	-0.0947479	-0.0177397	0.0679955	0.140541	-1.05295	-1.03792	-0.993435	-1.36778	-1.37174	-1.17862	-1.56539	1.09502	1.25426	1.30171
Q9BXS6	0.472686	0.475938	0.49523	-1.49472	-1.2708	-1.67873	-1.4508	-0.517902	-0.580918	-0.820962	-0.274878	-0.384174	-0.136188	-1.20963	-1.1979	-1.13551	-1.36044	-0.837034	-0.893418	-1.05193
Q9BXW7	-0.450456	-0.488555	-0.391489	-1.00152	-0.671987	-0.788918	-0.95645	-0.783874	-0.623102	-0.669488	-1.07226	-1.18215	-1.12987	-0.31441	-0.00645694	0.147419	-0.177416	-0.72698	-0.748255	-0.54943
Q9BXW9	-0.748181	-0.736152	-0.960094	-0.705931	-0.709465	-0.632798	-0.783804	-0.7946	-0.757915	-0.567872	-0.0578153	-0.101361	0.344712	-0.201568	-0.287062	-0.220139	-0.196077	0.317562	-0.111917	-0.443998
Q9BY44	0.753848	0.788467	0.851769	0.959711	0.861423	0.968738	0.882761	0.935663	0.915903	0.652648	0.549653	0.379538	0.517254	0.784514	0.676107	0.640908	0.745225	1.02677	0.979499	0.908715
Q9BYD1	0.966953	0.99215	0.935644	0.553515	0.635717	0.531407	0.494289	0.192704	0.312604	0.380636	1.44775	1.64187	1.00342	1.18281	1.23301	0.715717	0.91809	1.07659	0.928409	1.55293
Q9BYD2	0.534704	0.291751	0.267353	0.0606899	0.0406603	-0.0664516	0.0883937	-0.109443	-0.17157	-0.172017	0.125291	0.111019	0.190793	-0.0405483	-0.000143167	-0.0234046	-0.208653	-0.350665	-0.350955	-0.0676001
Q9BYD6	0.810468	0.627006	0.642332	0.331162	0.410719	0.345242	0.297153	0.256083	0.248297	0.191935	1.24199	1.07954	1.46509	1.23788	1.31421	1.26837	0.870076	1.09735	1.09261	1.34926
Q9BYG3	0.871472	0.855117	0.939247	1.08718	1.10797	1.0682	0.977583	1.18549	1.14102	0.755534	0.383943	0.465097	0.731677	1.36542	0.946477	1.09435	0.9338	1.4106	1.23752	0.91397
Q9BYJ9	-0.331145	-0.298492	-0.255341	-0.251957	-0.208096	-0.128607	-0.136568	-0.310688	-0.17815	-0.352028	-0.0813626	0.0194789	-0.161723	0.0681715	-0.0122689	-0.215665	-0.446838	0.0209474	0.200909	0.227981
Q9BYN8	0.517813	0.582972	0.331503	0.107211	0.129966	0.169341	0.279318	0.0184529	0.0366212	0.224718	0.787909	0.650533	0.427527	0.722804	0.456422	0.578314	0.252751	0.280641	0.251745	0.0581418
Q9BYW2	-1.95422	-2.14935	-2.14448	-2.13847	-1.94977	-2.43111	-2.33179	-2.11063	-1.8412	-1.52688	-0.492348	-0.61916	-0.530286	-0.479249	-0.448461	-0.574388	-0.537505	-0.195525	-0.186218	-0.415933
Q9BZD4	0.176632	0.181995	0.0443105	-0.0720493	-0.168993	-0.156362	-0.083715	0.0184529	0.000905667	0.177902	1.19543	0.855813	1.11269	0.324329	0.205047	0.104965	0.0278478	0.2647	0.234432	0.126451
Q9BZE1	0.292572	0.278158	0.283622	-0.0772261	-0.067048	-0.0778307	-0.0232949	-0.451532	-0.282118	-0.2942	0.799525	0.985417	1.06916	0.743179	0.886161	0.876277	0.635584	0.70496	0.643456	0.917127
Q9BZE4	0.743454	0.585435	0.675138	0.623423	0.663747	0.609532	0.646811	0.259153	0.411251	0.371325	0.808727	0.879414	1.01198	1.13697	0.852885	0.943757	0.732577	0.976766	0.912599	0.935862
Q9BZF1	0.201621	0.0330626	-0.013551	-0.15465	-0.202676	-0.250498	-0.185744	-0.208278	-0.201771	-0.104791	-0.933932	-0.751334	-0.629228	-0.604596	-0.290525	-0.312013	-0.506241	-1.04357	-0.874053	-0.619466
Q9BZF9	-0.045578	-0.00509505	-0.172827	-0.286872	-0.29924	-0.525883	-0.399294	-0.0801547	0.064406	0.216668	0.671043	0.568594	0.457187	-0.572562	-0.425719	-0.370838	-0.663036	-0.433034	-0.328816	-0.478891
Q9BZG1	-0.275253	-0.238799	-0.124116	-0.38697	-0.386584	-0.455494	-0.47284	-0.47401	-0.27171	-0.529715	-0.432887	-0.74138	-0.331246	-0.715029	-0.478134	-0.376854	-0.318836	-0.711778	-0.835044	-0.861374
Q9BZJ0	-0.467917	-0.433889	-0.57741	-0.473174	-0.458265	-0.401625	-0.543229	-0.599612	-0.511709	0.192191	0.608856	0.19024	0.33013	0.124124	0.151466	0.229057	0.0962015	0.0605906	-0.0189489	0.359031
Q9BZZ5	0.62728	0.480994	0.559072	0.611507	0.692979	0.703423	0.626616	0.643776	0.625776	0.553468	0.529106	0.739974	0.961122	0.916531	0.722375	0.78881	0.641854	1.09664	1.11923	1.24661
Q9C0C2	-0.322235	-0.414687	-0.368286	-0.233076	-0.224267	-0.198962	-0.200676	-0.11267	-0.217793	-0.249658	-0.873391	-0.931463	-0.92955	-1.17839	-1.21202	-1.18044	-1.13679	-0.861803	-0.891253	-1.25394
Q9C0C9	-0.333344	-0.253261	-0.2179	-0.0578284	0.0511781	0.0322634	-0.00903484	0.0547107	0.171868	-0.0258815	-0.917538	-0.730087	-0.982667	-0.964392	-0.953041	-0.830827	-0.988687	-0.677704	-0.587697	-0.678566
Q9C0J8	-0.211615	-0.202651	-0.256259	-0.543903	-0.513935	-0.502968	-0.488665	-0.344465	-0.299687	-0.462343	0.148024	0.215465	0.199594	0.114646	-0.0925527	-0.193119	-0.42117	0.235867	0.279753	0.329639
Q9GZL7	0.313164	0.341632	0.42594	0.386111	0.379037	0.363601	0.462215	0.236861	0.237603	-0.0570801	-0.592895	-0.499282	-0.504192	-0.532507	-0.459969	-0.62532	-0.657638	-0.552534	-0.570624	-0.477395
Q9GZP4	-0.247722	-0.0128864	-0.180315	0.0253532	0.0544559	0.110115	0.0640591	0.0632408	0.0771846	0.0978623	-2.78523	-2.34058	-2.35437	-2.11668	-2.61053	-2.15311	-2.28567	-1.93014	-2.26157	-2.36387
Q9GZR2	-0.692384	-0.250495	-0.734208	-0.856288	-0.608403	-0.430271	-0.562862	-0.329707	-0.38324	-0.0859139	0.463927	0.624964	0.433629	0.0114719	-0.0815998	-0.246471	-0.466003	0.232278	0.256774	0.207202
Q9GZR7	-0.465083	-0.408845	-0.313001	-0.169623	-0.163455	-0.0903288	-0.254788	-0.0351281	0.000167767	-0.176248	0.289967	0.31018	0.224891	0.614418	0.426596	0.363092	0.199401	0.859286	0.702077	0.157581
Q9GZS1	0.408189	0.394383	0.288754	0.195339	0.208949	0.215883	0.302076	0.198738	0.264208	0.162635	0.62013	0.535494	0.68958	0.686354	0.593195	0.634193	0.623718	0.390729	0.388982	0.305947
Q9GZT3	0.8697	0.593081	0.611495	0.806466	0.656479	0.559483	0.617881	0.893144	0.497651	0.648532	0.546579	0.563298	0.831462	0.711173	0.576629	0.530055	0.22939	0.531633	0.620758	0.964878
Q9GZU8	0.045778	0.395463	0.311431	0.261486	0.246837	0.31737	0.22783	0.446659	0.376827	0.272947	-0.396459	0.0832819	-0.629228	-0.945965	-1.59142	-1.40908	-1.4095	-0.629483	-0.682209	-1.10985
Q9H074	-0.839928	-0.586501	-0.740203	-0.420942	-0.488281	-0.334352	-0.417926	-0.321811	-0.31056	-0.0476277	0.778087	0.616932	0.733672	0.5608	0.373352	0.318342	0.496183	0.841588	0.875045	0.839441
Q9H089	-0.808075	-0.533638	-0.786798	-0.726699	-0.621505	-0.661162	-0.70771	-0.532789	-0.567899	-0.506154	1.17614	0.999266	1.27052	0.665068	0.833962	0.84855	0.695867	1.33545	1.0152	0.642331
Q9H0A0	0.481509	0.447747	0.407757	0.272228	0.290732	0.338399	0.286538	0.252793	0.310091	0.144722	0.176875	0.282267	0.504508	0.33387	0.42178	0.38941	0.376658	0.158853	0.188683	0.32201
Q9H0B6	0.0286902	0.0668968	0.0345866	0.0944913	0.186958	0.165302	0.180283	0.212154	0.210936	0.10731	0.0742882	0.00814382	-0.0353875	-0.199873	-0.1749	-0.13115	-0.0341303	-0.164608	-0.0758869	0.224768
Q9H0D6	0.287703	0.223561	0.23186	0.131846	0.0610793	0.16454	0.121636	0.103511	0.071284	-0.128102	0.712966	0.612047	0.831316	0.899775	0.638932	0.7243	0.469754	0.994215	1.01691	0.961707
Q9H0G5	0.186703	-0.185214	-0.624422	0.112976	-0.186672	-0.306356	0.123892	-0.203263	-0.15773	-0.323815	-0.0263352	-0.31867	-0.747491	-0.356275	-0.295349	-0.338817	-0.571364	0.492353	0.63212	0.440516
Q9H0H5	1.22752	1.11507	1.22074	0.436189	0.479677	0.448217	0.560122	0.0940391	0.0646476	-0.304744	-0.990186	-0.944347	-1.19277	1.32748	1.54887	1.62362	1.32053	0.534657	0.616877	0.379984
Q9H0L4	-0.383083	-0.377388	-0.486338	-0.45641	-0.606398	-0.512586	-0.428749	-0.484217	-0.459365	-0.287917	0.439815	0.484147	0.603148	0.33075	0.332143	0.335002	-0.110203	0.57711	0.692086	0.74489
Q9H0S4	0.937582	0.859407	1.07755	0.689683	0.826376	0.783686	0.740207	0.925107	0.91489	0.520961	0.836685	0.863288	0.999013	0.658231	0.779956	0.691688	0.673314	0.788265	0.751997	0.794953
Q9H0U4	0.637106	0.485318	0.65062	0.868108	0.639418	0.425821	0.730729	1.03942	0.926594	0.410486	-1.0101	-0.948267	-0.935655	-0.013831	-0.174011	-0.479469	-0.657638	-1.3335	-0.867655	-0.544723
Q9H0U6	-0.830487	-0.809216	-0.989548	-0.551481	-0.69595	-0.805037	-0.801907	-0.301581	-0.599158	-0.730798	-0.387964	-0.93362	-0.651665	-0.984354	-1.0778	-0.865213	-0.995311	-1.20023	-1.2121	-1.12734
Q9H1B7	0.434194	0.407869	0.279504	0.303702	0.335855	0.475007	0.44245	0.291202	0.231384	0.544852	-1.95888	-1.97801	-1.68368	-2.72673	-2.1251	-1.46841	-2.83364	-2.20874	-2.14094	-2.13439
Q9H1E3	0.670851	0.247052	0.210751	2.1833	2.05003	1.91111	2.14829	1.43653	1.54837	2.23966	-0.529652	-0.154718	-0.466047	0.927758	1.39595	1.55155	0.0632353	0.720397	1.5111	2.0286
Q9H223	0.170553	0.15402	0.181992	0.365441	0.319906	0.336648	0.382173	0.044048	0.119076	0.0452846	-0.469264	-0.664123	-0.372888	-0.713237	-0.526464	-0.872481	-0.573269	-1.22592	-1.22023	-0.659613
Q9H2G2	0.172099	0.163966	0.183923	0.320565	0.287264	0.326736	0.380651	0.292815	0.304709	0.268297	0.0946369	-0.0420308	0.0309219	-0.584799	-0.654472	-0.700937	-0.567563	-0.366449	-0.170164	-0.462522
Q9H2M9	-0.748424	-0.675792	-0.791332	-0.605915	-0.562004	-0.637789	-0.657937	-0.492243	-0.57642	-0.475519	-0.207724	-0.548026	-0.168178	-0.290162	-0.434205	-0.251539	0.0287449	-0.164608	-0.306291	-0.201339
Q9H2P0	0.207591	0.0561205	0.101191	-0.0280202	-0.0510788	-0.0287812	-0.0278722	0.125119	0.0529925	0.0990266	-0.480258	-0.654751	-0.874561	-0.308986	-0.414481	-0.312836	0.0581591	-0.0575945	-0.163619	-0.444874
Q9H2U1	0.0698992	-0.137944	-0.095676	0.0379768	-0.0296224	-0.028631	0.00671655	0.0413761	0.0308172	-0.146841	-0.185471	-0.27429	-0.285382	-0.065939	-0.165508	-0.222614	-0.174715	-0.0261642	-0.0413352	-0.111706
Q9H2W6	0.758861	0.696473	0.521953	0.361042	0.299898	0.270118	0.391927	0.0331799	0.183276	0.373356	0.33937	0.425708	0.462419	0.797301	0.442583	0.307127	0.246286	-0.181263	0.155564	0.768091
Q9H307	0.569765	0.569351	0.440707	0.319299	0.408214	0.265071	0.387724	0.345571	0.340566	0.197037	1.93995	1.7004	1.81968	1.1988	1.19827	1.54054	0.686871	1.14943	1.53642	1.52324
Q9H3H3	-0.108087	-0.110517	-0.0882222	0.315601	0.321709	0.379819	0.240756	0.311942	0.358759	0.264216	-0.389376	-0.423425	-0.120455	0.289447	0.144359	0.0623123	-0.37753	0.519016	0.701797	0.763986
Q9H3N1	0.920069	0.843412	0.85002	0.355507	0.481279	0.448798	0.43573	0.45023	0.433155	0.54807	0.396872	0.421157	0.571631	0.322321	0.499612	0.227444	0.398635	0.579213	0.68764	0.753897
Q9H3P7	-0.20653	-0.411739	-0.504434	-0.409288	-0.493814	-0.453163	-0.417769	-0.623044	-0.495805	-0.427269	-0.25586	-0.302449	-0.303742	-0.816231	-0.926458	-0.707421	-0.75804	-0.916136	-0.425739	-0.351491
Q9H3S7	-0.272635	-0.313958	-0.439754	-0.353974	-0.286012	-0.320917	-0.334008	-0.313382	-0.267827	0.128618	0.30904	0.299144	-0.422184	-1.02046	-1.07381	-0.897469	-0.82091	-0.524283	-0.64344	-0.78445
Q9H444	0.260073	0.360332	0.291124	0.564074	0.755789	0.637844	0.697792	0.642417	0.458043	0.413253	-1.10902	-1.10355	-1.53445	-1.00066	-1.38402	-0.990085	-1.22154	-0.811962	-0.994347	-1.12734
Q9H4A3	-0.285081	-0.244573	-0.363353	-0.218622	-0.283238	-0.330159	-0.236697	-0.102178	-0.0650004	0.0363987	-1.55225	-1.64014	-0.692954	-1.83365	-1.93848	-1.32193	-1.75804	-1.82172	-1.60037	-2.0789
Q9H4A4	-0.310113	-0.163052	-0.242045	0.0271101	-0.00833369	0.0917102	-0.0033754	-0.0279675	0.00415267	0.267178	-1.49033	-0.948267	-1.18772	-1.37262	-1.31578	-0.879785	-0.884753	-1.39045	-1.29552	-0.999463
Q9H4L4	-1.48633	-1.73431	-1.79307	-1.35715	-1.71743	-1.43389	-1.86017	-1.70271	-1.75895	-1.49887	-0.550146	-0.906353	-1.03834	-1.13336	-1.09788	-0.973058	-1.07133	-1.28469	-0.950868	-0.842959
Q9H4L7	0.0286297	0.0363921	0.0705734	0.250847	0.131318	0.152931	0.185429	0.197974	0.0776934	-0.180645	-0.162348	-0.182155	0.0421491	-0.0617711	-0.121671	0.0275934	-0.0308552	0.536733	-0.117029	0.201611
Q9H501	0.0671516	0.0756177	0.0475728	0.137692	0.176127	0.0360387	0.0365423	0.15507	0.0460117	-0.34756	0.258385	0.273743	0.284017	0.797643	0.742709	0.683489	0.530822	1.37155	1.47421	0.853502
Q9H583	0.100791	0.00426371	0.100364	0.0527143	0.0725603	0.0736011	0.0714806	-0.163976	-0.078215	-0.203071	0.219719	-0.410222	-0.330843	-0.183473	-0.193025	-0.225468	-0.0202535	-0.314519	-0.316	0.110475
Q9H5Q4	0.254261	0.0628872	-0.0896903	0.0117041	-0.0880731	0.0115509	0.0283765	-0.429449	-0.417892	-0.474795	-0.226954	-0.0551821	-0.11837	0.0775195	0.0559759	0.0793634	0.0358426	-0.465815	-0.56199	-0.520645
Q9H6F5	0.711385	0.690555	0.53611	0.622939	0.544853	0.499313	0.568861	1.11367	0.94957	0.506324	0.244213	0.503112	0.617762	0.170726	0.254731	0.0197633	0.00596508	0.775161	0.762346	0.348
Q9H6R0	-0.936389	-0.844699	-1.43561	-1.07885	-0.949775	-1.18274	-1.14275	-1.09297	-1.13456	-1.38767	-0.817821	-1.22908	-0.885156	-0.523057	-0.492095	-0.40732	-0.684834	-0.589106	-0.584546	-1.06311
Q9H6R4	0.565442	0.56176	0.569097	0.278967	0.32157	0.3733	0.320152	0.475125	0.377368	0.165018	0.931399	1.16582	1.16535	0.578579	0.666922	0.684372	0.567018	0.611406	0.684864	0.575224
Q9H6T3	0.0411262	0.0936786	0.0592717	0.179225	0.240976	0.203203	0.235775	0.43435	0.342313	0.120142	-0.216471	-0.3519	0.258538	-0.576222	-0.440603	-0.427696	-0.935294	-0.536821	-0.167215	-0.602247
Q9H6W3	-0.737995	-0.622803	-0.772175	-0.977366	-0.943433	-0.658719	-0.943794	-0.739789	-0.757137	-0.62188	-0.163556	-0.0980907	-0.254833	-0.0523946	0.0248392	-0.97436	-0.206681	-0.243301	-0.459015	-0.39319
Q9H6Z4	-0.0502053	-0.0185942	-0.0229567	0.198896	0.216261	0.297287	0.173378	0.272864	0.249652	0.253276	-0.504029	-0.717487	-0.706983	-0.872122	-0.97826	-0.787592	-0.890678	-0.406275	-0.603025	-0.962897
Q9H7B2	-0.00257486	-0.0151668	0.141864	-0.207834	-0.146967	-0.125953	-0.0687527	0.264327	0.183827	-0.0293838	0.33449	0.341049	0.0908457	0.557835	0.224433	0.0144257	0.15293	0.570997	0.27134	0.343292
Q9H7E9	-0.999794	-0.865709	-0.767938	-1.09944	-0.803344	-0.949854	-1.0619	-0.748057	-0.77908	-0.702122	-1.24559	-1.2592	-1.08033	-1.06777	-1.17757	-1.00199	-1.33006	-1.32885	-1.23662	-1.45367
Q9H7H0	-0.475991	-0.834307	-1.36565	-0.882557	-0.851511	-1.05838	-1.17567	-1.21372	-1.46714	-0.951381	-1.55225	-1.4826	-1.51787	-1.32258	-1.08446	-1.0261	-1.27633	-1.604	-1.81132	-1.34329
Q9H7N4	-0.22265	-0.212991	-0.319446	-0.353906	-0.398029	-0.462721	-0.319474	-0.246532	-0.214529	-0.226808	-0.309091	-0.20878	-0.273601	-0.608517	-0.48494	-0.413617	-0.626795	-0.0699103	0.138715	0.0251677
Q9H814	-0.444142	-0.58747	-0.558295	-0.185651	-0.264571	-0.33143	-0.212194	-0.0938462	-0.284404	-0.391954	1.0578	1.04312	0.522775	-0.0833107	-0.483996	-0.198056	-0.284109	0.313704	0.326187	0.0339598
Q9H845	0.934047	0.784202	0.816711	0.457944	0.487728	0.430801	0.533095	0.184522	0.282906	0.360387	-0.718229	-0.786483	-0.768316	0.504157	0.975325	0.741072	0.867739	-0.755794	-0.804512	-0.538471
Q9H857	0.404788	0.197833	0.249351	-0.0120322	0.00284879	-0.111402	0.0464603	-0.232609	-0.283097	-0.204013	0.0631204	0.0993101	0	1.06437	1.45544	1.12335	1.299	-0.675511	-0.839658	0.256577
Q9H8H0	0.200792	0.108309	0.159471	0.213576	0.0794795	0.204388	0.22459	0.02105	0.0636871	-0.106552	0.676565	0.517841	0.827367	0.423167	0.487925	0.427421	0.401256	0.552453	0.480838	0.513982
Q9H8H2	0.21171	0.176867	-0.357987	0.179189	-0.257474	0.106529	0.0904459	-0.378502	0.111877	0.26721	-0.421459	-0.53725	-0.122334	-0.569022	-0.584533	-0.428426	-0.85454	-0.207968	-0.369599	-0.531117
Q9H8V3	-0.259203	-0.106204	-0.189856	-0.915558	-0.71779	-0.853388	-0.880925	-0.467624	-0.743052	-0.126774	-1.4136	-1.37315	-1.26172	-1.42887	-1.53101	-1.33191	-0.952543	-1.22592	-1.49801	-2.29112
Q9H8Y8	0.179361	0.190332	0.143064	0.118972	0.141645	0.165485	0.154817	0.216126	0.310397	0.228074	-1.6709	-1.93849	-1.92468	-1.23512	-1.26192	-1.43575	-1.14306	-1.25207	-1.5898	-1.7734
Q9H910	0.421096	0.409942	0.662064	1.16864	1.1195	1.24497	1.08411	1.3314	1.21446	0.95307	-0.13603	-0.269888	-0.176288	-0.432181	-0.771913	-0.485029	-0.807622	-0.179171	-0.112295	-0.119442
Q9H9A5	-1.08826	-1.06728	-1.1891	-0.873241	-1.05295	-1.12202	-1.00383	-0.901494	-0.883163	-0.692395	-0.215218	-1.10355	-1.19429	-2.20459	-1.70492	-1.28752	-2.04466	-1.07824	-1.62714	-1.05193
Q9H9A6	-0.777314	-0.529197	-0.683197	-0.496267	-0.464953	-0.544306	-0.505323	-0.272137	-0.290848	-0.538983	-1.19039	-0.973014	-1.09871	-1.22743	-1.29632	-1.19806	-1.44742	-1.23024	-1.26577	-1.2484
Q9H9B1	-1.59405	-1.22878	-1.92104	-2.14457	-2.03486	-2.13781	-1.90036	-1.37508	-1.8183	-1.33306	-1.95888	-2.22908	-1.26864	-1.57256	-1.92048	-1.85079	-1.66574	-1.98027	-1.59508	-1.94884
Q9H9J2	0.813896	0.726291	0.731323	0.332809	0.388898	0.351922	0.433445	0.223685	0.208429	0.223807	-0.462708	-0.36265	-0.254833	-0.21216	-0.0718246	-0.125061	-0.343002	-1.02918	-0.85621	-0.33433
Q9H9J4	-0.526322	-0.477732	-0.604641	-0.772659	-0.685682	-0.642697	-0.848718	-0.763618	-0.680798	-0.578722	-0.18302	-0.10902	0.01708	-0.093765	-0.250216	-0.0933895	-0.469124	0.0352346	0.201586	-0.0465602
Q9H9L3	0.0204351	-0.51376	-0.329817	-0.262343	-0.497874	-0.328515	-0.456569	0.0297809	-0.25048	-0.577257	0.18945	0.37856	0.72557	0.199552	0.0735424	-0.0180214	-0.383366	0.694728	0.546984	0.0565939
Q9H9P8	-0.401401	-0.501181	-0.4964	-0.365946	-0.43902	-0.56718	-0.323567	-0.685472	-0.630635	-0.66533	-1.06322	-1.21327	-1.63518	-0.765207	-0.520428	-0.48132	-0.755154	-2.21731	-2.10789	-1.8604
Q9H9S3	0.483073	0.476534	0.484559	0.405675	0.333072	0.264837	0.537426	0.19893	0.374995	0.449748	-0.146739	0.367761	0.913565	1.28273	0.99196	1.09993	1.43812	1.24991	1.22954	1.43397
Q9H9T3	-0.336927	-0.570123	-0.524943	-0.464972	-0.486305	-0.597386	-0.387821	-0.558409	-0.648797	-0.24382	-0.481262	-0.41323	-0.581061	-0.939665	-0.911569	-0.460178	-0.955024	-0.472632	-0.475946	-0.762424
Q9H9Y2	-1.26098	-1.36674	-1.35926	-1.43103	-1.25276	-1.31499	-1.28714	-1.36022	-1.38282	-1.80986	-1.64818	-0.604907	-1.6174	-1.5889	-1.54473	-1.27623	-1.81099	-1.12581	-0.576698	-1.78445
Q9H9Y6	-0.399073	-0.362586	-0.197306	-0.297028	-0.305326	-0.209308	-0.316752	-0.214993	-0.225158	-0.625241	-0.417437	-0.57303	-0.705418	-0.936525	-0.776851	-0.524557	-0.64423	-0.733106	-0.684082	-0.804941
Q9HAU0	-0.322957	-0.279049	-0.526533	-0.214503	-0.190109	-0.134791	0.0110566	-0.0233035	-0.0524695	0.0854083	-1.01591	-1.17831	-0.902989	-1.1821	-1.35822	-1.26025	-1.23655	-0.572534	-0.97588	-1.39743
Q9HAU5	-0.187421	-0.136525	-0.160785	-0.0560819	0.0259622	-0.0923585	-0.159901	0.0378182	0.0209239	0.087414	-1.05124	-0.993121	-1.27095	-0.836571	-0.840287	-0.991403	-0.722381	-0.631389	-0.801121	-0.734462
Q9HAV4	-0.0918945	0	-0.0539008	0.199622	0.127027	0.221574	0.176151	0.195242	0.163035	-0.18852	-0.448505	-0.486161	-0.304186	-0.700532	-0.531577	-0.605883	-0.510568	-0.533141	-0.422512	-0.156439
Q9HB71	0.967742	1.01346	1.19821	1.31634	1.35496	1.3736	1.281	1.56352	1.47282	0.950438	0.646902	0.62959	0.622756	0.0290917	-0.0330659	-0.180661	0.176976	0.643436	0.557719	0.494678
Q9HBL0	-1.03036	-0.91393	-1.08549	-1.09176	-1.04297	-1.0616	-1.12336	-0.78671	-0.764779	-0.575305	-0.427074	-0.305875	-0.145074	-0.698979	-0.61403	-0.609041	-0.663036	0.364552	0.513622	-0.537904
Q9HC35	-0.0640157	-0.013212	-0.00456221	0.141708	0.200269	0.248009	0.285108	0.15572	0.315626	0.479984	0.153584	0.482227	0.490354	0.44145	0.499513	0.491258	0.694593	0.582396	0.635596	0.75839
Q9HC36	0.913707	1.00394	0.738621	0.542641	0.446069	0.385355	0.582595	0.592544	0.635958	0.477824	0.59785	0.616103	0.697146	0.581024	0.456422	0.379277	0.00660273	0.577729	0.645881	0.291214
Q9HCD5	-0.199778	-0.250495	-0.402029	-0.524715	-0.479789	-0.523659	-0.394622	-0.523298	-0.52274	-0.264635	1.21154	0.985117	0.872853	0.301021	0.120269	0.108449	0.0200972	0.45503	0.469513	0.33188
Q9HCE1	-0.0212508	0.00271886	0.0673099	-0.0634518	-0.0229394	-0.0208706	-0.0554181	-0.0495745	0.00807714	0.102492	0.96651	1.14445	1.09725	0.684571	0.610955	0.552169	0.28186	0.849869	0.909945	1.39678
Q9HCG8	-0.892747	-0.915957	-1.20238	-0.993792	-0.864931	-0.887023	-1.11944	-1.15574	-1.21827	-0.703454	0.19773	0.282978	0.505078	0.524426	0.52916	0.608429	0.0640251	0.326033	0.618987	0.632897
Q9HCS7	-0.508888	-0.380786	-0.336355	-0.684862	-0.664536	-0.630617	-0.659847	-0.517004	-0.703042	-0.927457	-0.719807	-0.727979	-0.30552	-0.471403	-0.50284	-0.286304	-0.412052	-0.368832	-0.419877	-0.436131
Q9HD26	-0.43368	-0.569165	-0.653655	-0.587038	-0.632515	-0.644146	-0.574357	-0.435371	-0.393358	-0.501955	0.203571	0.39122	0.37965	-0.839501	-0.459969	-0.832952	-1.07943	-0.72088	-0.407063	-0.631892
Q9NP72	1.45001	1.22982	1.29597	1.05789	1.09729	1.11329	1.12005	1.0944	1.05806	0.816261	-1.18875	-1.11085	-1.26402	-0.572562	-0.347494	-0.30544	-0.240581	-1.34596	-1.5828	-1.0789
Q9NP92	0.628745	0.548446	0.493999	0.0951817	0.151948	0.185022	0.279498	-0.00943404	-0.0136535	0.125122	0.377239	-0.059151	-0.369165	0.229212	0.540573	0.290953	0.0180326	-0.581717	-0.441093	0.0386719
Q9NPI6	-2.28335	-1.76031	-2.23515	-1.56369	-1.51894	-1.66606	-1.66926	-1.48594	-1.56858	-1.43998	-0.137216	-0.0212348	-0.0457506	-0.495458	-0.480696	-0.720477	-0.380028	0.160215	0.0943453	-0.374276
Q9NPQ8	0.0237517	0.0767194	0.199518	0.21401	0.23719	0.218109	0.295759	0.447819	0.481775	-0.0160869	-0.359081	-0.289958	-0.337295	-0.699866	-0.631519	-0.448364	-0.881603	-0.663204	-0.476757	-0.400259
Q9NQ29	0.744192	0.655141	0.716951	0.679857	0.784646	0.665323	0.653366	0.691982	0.61753	0.430048	-0.385143	-0.0684545	-0.473223	-0.339072	-0.193689	-0.347019	-0.212606	1.10805	1.38497	0.858518
Q9NQ50	1.36771	1.27158	1.24283	0.855173	0.896986	0.885253	0.954249	0.80461	0.740873	0.759727	0.448801	0.711078	0.844703	0.646345	0.458334	0.489685	0.252034	0.401604	0.396089	0.423603
Q9NQG5	0.260975	0.327671	0.317689	0.344925	0.510619	0.394794	0.493643	0.335752	0.365442	0.35272	0.171363	-0.173525	0.0970111	-0.185826	-0.388136	-0.485029	-0.163004	-0.202355	-0.071285	-0.164766
Q9NQS7	1.00467	0.987927	0.829816	-0.57566	-0.692844	-0.695391	-0.494517	-0.468762	-0.505871	-0.577664	0.447219	0.403449	0.400156	0.598806	0.442004	0.628733	0.499509	0.0527486	-0.251816	-0.883085
Q9NQT5	0.80341	0.974034	1.05285	0.701556	0.84969	0.815212	0.749682	0.838747	0.852415	0.62618	0.595948	0.499519	-0.341544	0.218689	0.082494	-0.139893	0.242502	-0.0284225	-0.174106	-0.59493
Q9NQW6	1.36063	1.18143	1.08932	-0.712389	-0.743215	-0.686819	-0.492584	-0.00967068	-0.0392743	-0.453098	1.44036	1.32821	1.41432	0.533393	0.71162	0.670519	0.626126	0.540995	0.382939	-0.171512
Q9NQW7	0.366988	0.471889	0.495566	0.738762	0.762997	0.733405	0.697119	0.747109	0.675486	0.54272	-0.939439	-1.09991	-0.795817	-0.564461	-0.506937	-0.112385	0.0760912	-0.307365	-0.625338	-0.510667
Q9NQX3	0.363655	0.411737	0.396549	0.370168	0.32768	0.338171	0.330981	0.378625	0.270073	0.255146	0.109712	0.0892707	0.0902664	-0.466866	-0.611731	-0.451989	0.0129638	-0.243301	-0.424565	-0.378458
Q9NQZ2	0.25167	0.0539022	0.0878201	0.105927	0.140551	0.136144	0.163908	0.0043034	0.213994	0.0375027	0.332533	0.651342	0.681076	0.539913	0.555116	0.485427	0.205768	0.805062	0.847441	0.731371
Q9NR09	-0.63373	-0.503296	-0.638792	-0.401141	-0.386154	-0.448303	-0.469662	-0.274126	-0.308336	-0.350894	0.524321	0.888692	0.779674	-0.497935	-0.249027	-0.0720818	-0.142661	0.207894	0.255658	-0.0118608
Q9NR12	0.684139	0.583407	0.548978	0.409606	0.350517	0.435522	0.394159	0.545847	0.486304	0.315838	0.636215	0.547131	0.435676	-0.266315	-0.339501	-0.122459	0.218133	0.211716	0.204226	-0.116185
Q9NR30	1.30001	1.23529	1.27358	1.29266	1.3127	1.3637	1.36892	1.20103	1.20225	0.603411	1.48185	1.56431	1.74396	1.64336	1.55218	1.52736	1.20382	1.56242	1.61526	1.26324
Q9NR31	-0.0180588	-0.245209	-0.234368	0.377927	0.183099	0.142695	0.0861329	0.430075	0.223681	0.229191	0.399491	0.0999883	0.401609	0.11583	0.7114	0.601451	0.763449	-0.439698	-0.228402	0.568221
Q9NR50	0.64954	0.529552	0.813815	0.740368	0.780531	0.837226	0.746255	0.744924	0.872014	0.466458	-1.46628	-1.07112	-1.22761	-1.34739	-1.51742	-1.40381	-1.29193	-1.10183	-1.13325	-1.36387
Q9NRF9	0.174446	0.291224	0.126773	0.464638	0.503287	0.498401	0.411759	0.471965	0.242863	0.370547	-0.448505	-0.928771	-0.935655	-0.848325	-0.24876	-0.249172	-0.745101	2.18763	1.79043	0.99812
Q9NRG9	-0.395211	-0.46485	-0.500914	-0.904387	-0.915236	-0.790254	-0.833171	-0.61988	-0.740224	-0.828621	-0.324447	-0.369862	-0.71169	-0.223595	-0.245022	-0.268218	-0.205203	-0.86143	-0.696312	-0.687877
Q9NRL2	-0.260978	-0.412383	-0.307097	-0.385765	-0.255377	-0.236377	-0.23097	-0.563264	-0.476069	-0.16711	-2.12462	-1.99819	-1.58826	-1.94491	-1.60733	-1.49061	-1.63757	-2.18336	-2.09787	-1.85651
Q9NRL3	-1.21467	-1.32638	-1.47007	-1.4665	-1.50579	-1.26731	-1.34005	-1.38708	-1.2756	-1.16222	-1.21522	-0.895274	-0.572473	-0.599621	-0.371741	-0.200341	-0.586671	-0.535482	-0.377221	-0.134393
Q9NRN7	0.828759	0.779296	0.782018	1.03348	1.05249	1.0728	1.0406	1.16067	1.18393	0.81909	0.0284845	-0.354824	-0.207527	0.441021	-0.0911541	0.259049	0.411018	0.305061	0.313293	-0.532556
Q9NRR5	0.364113	0.41471	0.545787	0.306835	0.603596	0.338349	0.323957	0.320489	0.274098	0.506669	-1.30299	-1.57051	-1.55123	-1.44662	-1.63478	-1.43575	-1.56377	-1.67299	-1.28695	-1.42744
Q9NRW3	-0.163713	-0.0645824	0.0386775	-0.140502	-0.13367	-0.134414	-0.208089	-0.338558	-0.358525	-0.406338	-1.06322	-1.42002	-0.453378	-0.893272	-1.05799	-0.740286	-0.957509	-0.29221	-0.232507	-0.351491
Q9NRX1	0.305619	0.373217	0.407981	0.349634	0.42784	0.315005	0.296042	0.170943	0.192075	-0.189325	-0.851165	-0.93524	-0.999452	-1.16976	-1.28732	-0.929453	-1.39146	-1.05503	-1.23937	-1.93235
Q9NRX2	-0.098272	-0.177094	-0.422233	-0.402237	-0.4472	-0.380306	-0.383827	-0.552927	-0.563812	-0.0455034	-0.738885	-1.34488	-1.1489	0.151675	0.0815021	0.31408	-0.103078	-0.960966	-1.13581	-0.773395
Q9NS86	-0.535958	-0.300398	-0.387151	-0.263007	-0.369481	-0.299679	-0.270455	-0.187998	-0.290498	-0.56801	0.160465	0.202263	0.297708	-0.446625	-0.50843	-0.720477	-0.34192	-0.342837	-0.336158	0.00375353
Q9NS87	-0.996887	-1.28024	-1.19234	-1.29541	-1.07886	-1.03737	-1.17884	-0.954872	-0.790974	-0.448881	-0.0813626	-0.220161	-0.391649	-0.51992	-0.879345	-0.688056	-0.713252	-0.107786	-0.345759	-0.0960117
Q9NS91	-0.0751926	-0.00639069	-0.0545752	0.0307768	-0.101543	0.114406	-0.0225555	-0.0210754	-0.132205	-0.525313	0.227725	0.169473	0.290665	0.108249	0.318	0.12934	0.316881	0.158561	0.216048	-0.314965
Q9NSD9	0.594965	0.553731	0.633612	0.721236	0.692536	0.781518	0.65819	0.777519	0.752171	0.626751	0.263214	0.626299	0.466592	0.500301	0.485396	0.33158	0.703884	0.786268	0.767493	0.84094
Q9NSE4	1.07505	0.918656	0.935644	0.662403	0.686401	0.648423	0.71806	0.71911	0.598526	0.767479	-0.0472738	0.0219857	0.217449	1.06138	1.29565	1.08917	1.45358	0.0181134	-0.143084	0.268215
Q9NSI2	-0.467429	-0.564386	-0.54736	-0.55554	-0.487842	-0.4878	-0.407959	-0.569763	-0.384921	-0.0116818	-1.15632	-1.79921	-1.17466	-1.23898	-1.51742	-1.14429	-1.5487	-0.998598	-1.27844	-1.30697
Q9NTI5	0.472123	0.327492	0.392684	0.350844	0.305015	0.346155	0.382673	0.367698	0.374869	0.464275	-0.526126	-0.409847	-0.275591	-0.104296	0.0407467	0.0191088	0.277972	-0.246949	-0.264368	0.0656003
Q9NTJ3	1.0436	0.955761	0.969873	0.73193	0.693578	0.742463	0.744104	0.905126	0.866154	0.636316	0.704247	0.791106	0.765837	0.864243	0.854985	0.791878	0.938466	0.395066	0.302399	0.634931
Q9NTZ6	0.397325	0.521107	0.564216	0.519383	0.601054	0.612492	0.518498	0.446182	0.509209	0.385846	0.634795	0.454814	0.516633	0.447228	0.30291	0.307978	0.181988	0.607123	0.647688	0.625847
Q9NU22	-0.133018	-0.210536	-0.242407	-0.309049	-0.305229	-0.331199	-0.284671	-0.228885	-0.264875	-0.295092	-0.538323	-0.474015	-0.355038	-0.574335	-0.517692	-0.445733	-0.339462	-0.283875	-0.297079	-0.52394
Q9NUD5	-0.374853	0.109386	-0.185328	-0.213434	0.0159247	0.00771084	-0.246427	-0.161253	0.110883	0.905727	0.128302	0.332995	0.350271	0.871853	0.817589	0.875993	0.335418	1.16963	1.26615	1.4593
Q9NUP9	0.454409	0.375706	0.337742	-0.0240484	0.0225534	0.10904	-0.00574289	0.187656	0.156271	0.0182451	0.343911	0.503112	0.431801	0.200028	0.241915	0.281707	0.516621	0.0148678	0.180474	0.194121
Q9NUQ3	-0.751444	-1.12663	-1.26668	-0.840688	-0.962542	-1.06053	-0.588241	-1.24718	-1.10886	-0.573194	0.495971	0.512057	0.215797	0.496434	0.423922	0.297444	0.0486961	0.702125	0.885813	0.29253
Q9NUQ6	-0.202499	-0.194906	-0.255215	-0.00824201	-0.0188407	0.0451593	0.0286441	0.149509	0.120792	-0.101667	0.30559	0.496866	0.458069	1.27205	0.837074	0.95878	0.671631	1.2486	1.21644	1.02265
Q9NUQ8	-0.939227	-0.997861	-1.08564	-0.757153	-0.635749	-0.687815	-0.71422	-0.748057	-0.685452	-0.457392	-0.528407	-0.461439	-0.373634	-0.828983	-0.887479	-0.610661	-0.769348	-0.777999	-0.699149	-0.594443
Q9NUQ9	0.436807	0.469131	0.574691	0.667076	0.696446	0.67253	0.789483	0.758115	0.862172	0.516697	0.232324	0.455687	0.681974	0.634254	0.39547	0.394495	0.765711	0.840041	0.847441	0.731856
Q9NUU7	0.452595	0.484732	0.51382	0.68664	0.673294	0.691295	0.701367	0.675623	0.661268	0.494706	0.371746	0.347916	0.315399	0.438121	0.420867	0.474297	0.520436	0.455928	0.437321	0.426322
Q9NV31	-0.240045	-0.330995	-0.400207	-0.346855	-0.393699	-0.344133	-0.379986	-0.297193	-0.337344	-0.302472	0.096656	0.104726	0.157626	0.203827	0.257368	0.136599	-0.347884	0.171737	0.288014	0.248464
Q9NV70	-0.455527	-0.419023	-0.310615	-0.385421	-0.453108	-0.486974	-0.443148	-0.480686	-0.435054	-0.33837	-1.12776	-0.948267	-0.860554	-1.3897	-0.920484	-1.25391	-1.29821	-1.81521	-1.37495	-1.24458
Q9NVI1	-0.283583	-0.231891	-0.204286	-0.206028	-0.177585	-0.154021	-0.265847	-0.340457	-0.217088	-0.233322	-0.318076	-0.272539	-0.238068	-0.405397	-0.340588	-0.401414	-0.190113	-0.392216	-0.510641	-0.384753
Q9NVM9	-0.0954987	-0.152214	-0.235797	-0.0585481	-0.211539	-0.220675	-0.157289	-0.0452098	0.0654325	-0.0254928	-0.232859	-0.373152	-0.82442	-0.652732	-0.404719	-0.527423	-0.541228	-0.524815	-0.330282	-0.809639
Q9NVN8	-1.42536	-1.15796	-1.02506	-1.09058	-1.27648	-1.17923	-1.12479	-1.57629	-1.29129	-1.86541	0.816	0.951145	1.12869	-0.262772	-0.533285	-0.286062	-0.651589	-0.10699	-0.254874	-0.574637
Q9NVP1	0.862087	0.729977	0.761098	0.40605	0.481246	0.429153	0.454671	0.72855	0.67155	0.142709	1.34152	1.47204	1.29189	1.07826	1.0978	0.903582	0.852377	1.16559	1.37028	1.27695
Q9NVR2	-1.3245	-0.915957	-1.1555	-1.30954	-0.978662	-0.995369	-1.31132	-1.02442	-1.29919	-0.889453	-0.781517	-1.37315	-1.14253	-0.917829	-1.20635	-1.11382	-0.997867	-0.923123	-0.793016	-1.11682
Q9NVU7	-0.410517	-0.529042	-0.422233	-0.395128	-0.507197	-0.498319	-0.260417	-0.195704	-0.306144	-0.274496	0.769112	1.03749	0.984795	0.676505	0.504456	0.535252	0.0687823	0.807292	0.898589	0.689925
Q9NVV4	0.26046	0.0381886	0.143578	-0.132614	-0.171903	-0.195583	-0.0468379	-0.233207	-0.315133	-0.225577	0.202009	0.141311	0.300438	0.395404	0.557258	0.456232	0.242863	-0.134903	-0.117662	0.0402392
Q9NW13	0.608045	0.550469	0.59335	0.480113	0.44313	0.398847	0.395447	0.741127	0.808265	0.498136	0.921847	0.868456	1.04587	0.686118	0.737452	0.740719	0.414824	1.19761	1.2669	1.02777
Q9NW64	0.359067	0.329315	0.256948	0.349779	0.22902	0.316164	0.324219	0.213857	0.159952	0.0854768	0.8746	0.866779	0.837472	1.07817	1.03896	0.724575	0.574249	1.06236	1.28155	1.33614
Q9NW82	-0.39217	-0.333127	-0.366984	-0.2692	-0.301603	-0.211097	-0.248939	-0.0651565	-0.114152	-0.0997418	-0.360927	-0.271422	0.0762265	-0.0809977	-0.258146	-0.270616	-0.207667	0.072201	0.229538	-0.020004
Q9NWB6	0.180669	0.191688	-0.126284	0.153192	0.0464068	-0.0804443	0.0990334	-0.0534969	0.0578193	0.0755741	2.01913	1.979	2.22434	0.925344	1.64776	1.78378	0.978098	1.37596	1.78061	1.85609
Q9NWH9	0.440858	0.263931	0.129941	0.0338494	0.0861731	-0.00408237	0.0309287	0.0059928	-0.0745872	0.0398541	1.26916	1.10508	1.17596	0.76715	0.689805	0.699061	0.470771	1.03873	1.1817	1.12047
Q9NX20	0.804117	0.714779	0.821811	0.419868	0.447196	0.451227	0.450621	0.358977	0.224233	0.319541	0.869885	0.992464	0.708054	1.84065	2.08125	1.73138	1.94429	0.497158	0.598339	0.775638
Q9NX24	0.521431	0.425272	0.66225	0.639187	0.657471	0.803506	0.664498	0.641468	0.470999	0.85525	1.39916	1.39664	1.72615	1.56339	1.32857	1.27525	0.914878	1.64564	1.55843	2.02465
Q9NX58	0.359273	0.360063	0.296096	0.342382	0.310192	0.238678	0.33	0.238456	0.207632	-0.0160869	0.638737	0.637588	0.84412	0.564901	0.467129	0.444405	0.369295	0.876206	0.79213	0.244762
Q9NX63	1.11312	0.963318	0.82437	0.425541	0.497861	0.409421	0.51009	0.331254	0.241047	0.366399	-0.748519	-0.928771	-0.991798	-0.487395	-0.796776	-0.565199	-0.521482	-1.22304	-1.16166	-1.0124
Q9NX74	-0.236767	-0.328562	-0.268677	-0.212632	-0.195123	-0.198622	-0.160031	-0.17141	-0.348579	-0.178792	-1.14674	-1.0738	-1.06219	-0.786248	-0.57139	-0.0682517	-0.498077	0.142758	-0.362528	-1.03203
Q9NXF1	-0.165651	-0.262752	-0.289175	-0.289123	-0.0814432	-0.246614	-0.213902	-0.27851	-0.244743	0.00624015	-0.135922	-0.25975	-0.099274	0.104513	0.0416279	0.0607522	0.0613617	-0.0480748	-0.0309215	0.0488998
Q9NXG2	-0.706996	-0.652923	-0.681341	-0.311498	-0.387076	-0.51511	-0.358532	-0.517902	-0.47032	-0.340736	0.575341	1.02148	1.21778	-0.0450497	-0.315785	-0.254701	-0.453254	0.150598	0.0166462	0.392363
Q9NXH9	-0.352017	-0.259736	-0.415037	-0.213033	-0.23668	-0.0507503	-0.102639	-0.353898	-0.282934	-0.395178	-1.05423	-1.08454	-0.894937	-1.04223	-1.00646	-0.492009	-0.832496	-0.658338	-1.07866	-1.41236
Q9NXV6	-0.54638	-0.638789	-1.12508	-0.785629	-0.783857	-0.837827	-0.52561	-0.905598	-0.645434	-0.225851	-1.30071	-1.48438	-1.58537	-1.57989	-1.55048	-1.53441	-1.89663	-1.65688	-1.48816	-1.26655
Q9NXZ2	-1.56635	-0.926956	-1.56686	-1.52737	-1.28447	-1.16877	-1.2018	-1.13572	-0.974096	-1.09078	-0.569226	-0.610074	-0.685218	-0.0338225	-0.113129	-0.157541	-0.553709	-0.149509	-0.049398	-0.293091
Q9NY12	1.15271	1.05532	1.08053	0.948838	0.972109	0.959907	0.976177	0.957295	0.889237	0.646779	1.75936	1.83577	1.94904	1.45833	1.40991	1.36833	1.02812	1.5232	1.47456	1.60641
Q9NY61	-0.0251498	-0.0763912	-0.00592776	-0.200213	-0.216264	-0.220332	-0.2164	-0.200154	-0.135571	-0.556827	0.0540642	0.135149	0.231575	-0.223595	-0.0410372	-0.209055	-0.37321	0.229266	0.377448	0.427041
Q9NY93	0.299703	0.246533	0.0585744	0.0329897	0.066027	0.0425229	0.0296167	0.231701	0.181441	-0.0756576	0.962733	1.07569	1.22511	0.992772	0.926035	0.918933	0.558346	1.09973	1.22091	1.06934
Q9NYF8	0.906565	0.859407	0.772377	0.787968	0.796456	0.711381	0.900315	0.830274	0.722275	0.579067	1.63183	1.40864	1.46258	1.53944	1.73408	1.77294	1.3922	1.65184	1.91083	1.76088
Q9NYH9	0.434864	0.390713	0.382654	0.415037	0.377932	0.453688	0.494418	0.324991	0.279888	0.17412	0.385025	0.447505	0.59469	0.475373	0.580613	0.562636	0.687541	0.353851	0.42695	0.568656
Q9NYK5	1.17071	1.02404	1.07081	0.650024	0.73525	0.68081	0.700634	0.580589	0.524338	0.392015	0.445108	0.267098	0.0961136	1.16099	1.27461	0.976595	1.33595	0.0408304	-0.0866821	0.458406
Q9NYP9	-1.25655	-0.922057	-1.01387	-1.0769	-1.01699	-1.34217	-1.08719	-1.02777	-1.06103	-1.05408	-0.097431	-0.343808	-0.289598	-0.660482	-0.0384471	-0.536053	-0.563771	-0.926628	-0.435168	-0.641911
Q9NYV4	-0.590695	-0.204044	-0.599111	-0.332857	-0.433138	-0.445773	-0.629193	-0.361278	-0.593882	-0.206842	-0.273635	-0.0749454	-0.230503	-0.35216	-0.30908	-0.277146	-0.419252	0.146695	0.241636	-0.023586
Q9NYY8	-0.473784	-0.511393	-0.395842	-0.733251	-0.829626	-0.721075	-0.675968	-0.791341	-0.68065	-0.731315	0.52796	0.660335	0.91422	0.798109	0.804252	0.872115	0.514018	0.603308	0.60613	0.430733
Q9NYZ3	0.639883	0.707447	0.713588	-0.910871	-0.753956	-0.739029	-0.641743	-0.459304	-0.39054	-0.753604	-0.193203	0.157145	0.205848	-0.921372	-0.845802	-1.0471	-1.07441	-0.886572	-0.788693	-1.15099
Q9NZ63	-0.00866982	-0.120536	-0.0515203	0.158211	0.217087	0.12232	0.242449	0.14058	0.144299	-0.372996	-0.185471	-1.15925	-0.501473	-0.381136	-0.762531	-0.33693	-0.533792	-0.101828	-0.727832	-0.436131
Q9NZB2	0.219579	0.226077	0.222156	0.237853	0.181166	0.26818	0.248772	0.395631	0.463387	0.491543	0.986666	1.30265	1.33276	1.00073	0.852502	0.756051	0.422741	1.37747	1.37768	1.72813
Q9NZM5	-0.0128167	-0.0945828	-0.0194549	0.235663	0.380181	0.260971	0.294708	0.369545	0.393504	0.0220098	-0.0135845	0.2716	0.294895	0.86148	0.582718	0.653487	0.134978	0.86611	0.896753	0.474416
Q9NZN8	-0.688797	-0.926956	-1.40021	-0.670543	-0.817481	-0.816974	-0.522784	-0.858293	-0.814897	-0.404893	-0.972362	-1.1984	-1.28538	-0.872722	-1.17401	-0.866663	-1.22453	-0.306756	-0.482285	-0.511279
Q9NZT2	-0.336815	-0.157653	-0.292244	0.0488372	0.0206433	0.0173464	0.103352	0.0742239	-0.0086298	0.13672	-0.244569	0.0536946	-0.267252	-0.296589	-0.25664	-0.33995	-0.344953	-0.270664	-0.267453	-0.204676
Q9NZU5	0.0961565	0.108702	0.264007	0.451988	0.472508	0.507857	0.419942	-0.132622	-0.109025	0.838216	-0.118357	-0.250094	-0.378491	-0.338036	-0.676956	-0.847201	-0.44742	-1.09985	-0.754143	0.25185
Q9NZW5	0.370574	0.202687	0.172421	-0.0823983	-0.0983521	-0.0696937	-0.110068	-0.0390779	-0.0336111	0.158243	1.02954	1.07606	1.10506	0.902733	1.29444	1.13207	1.22617	0.380481	0.56128	0.652614
Q9P013	0.592762	0.89018	0.731323	0.696162	0.728165	0.612699	0.719502	0.623493	0.865439	0.418669	0.410896	0.804802	0.0252753	0.512605	0.329325	0.383859	0.273033	0.665337	0.910219	0.652614
Q9P015	0.929191	0.827022	0.790935	0.471967	0.462678	0.484285	0.489632	0.520762	0.361686	0.284507	0.72697	0.612365	0.486249	0.961978	0.986606	0.938772	0.811497	0.509967	0.478329	0.316657
Q9P0K7	-0.811787	-0.931696	-1.01021	-1.06432	-1.05181	-0.998455	-0.903853	-0.956696	-1.00101	-0.360705	-0.224712	0.0413362	-0.209745	-0.218925	-0.182326	-0.199071	-0.162685	-0.238451	-0.289803	-0.776458
Q9P0L0	1.37974	1.17272	1.41182	0.628465	0.606841	0.659951	0.70216	0.848985	0.679179	-0.0475875	1.20357	0.912081	1.01534	1.75423	1.78613	1.66746	2.01882	0.807702	0.709306	0.77344
Q9P0U4	-0.0661149	-0.0966512	-0.333987	-0.183294	-0.28447	-0.110846	-0.0499829	-0.270151	-0.223903	-0.286419	-1.27662	-0.983032	-1.17466	-1.05409	-1.35957	-0.931982	-0.903798	-0.951412	-0.980475	-0.876081
Q9P258	0.87354	0.931422	0.981372	1.07276	1.07264	1.08225	1.12735	0.941192	1.03078	0.847459	0.858745	0.879414	1.19527	0.66672	0.55683	0.482011	0.832256	0.710275	0.758009	0.815417
Q9P270	-0.434347	-0.549577	-0.624933	-0.375446	-0.291702	-0.384337	-0.399294	-0.142968	-0.200396	-0.311783	-0.752875	-0.713311	-1.37513	-1.2305	-1.32522	-1.39541	-1.54197	-1.12742	-1.10437	-1.4145
Q9P275	0.0385825	0.0319811	-0.433821	-0.351258	-0.534737	0.0404057	-0.0287788	-0.0596579	-0.0736315	-0.385955	-0.344658	-0.321391	-0.232435	-0.00581733	-0.088042	-0.0122759	-0.425874	0.083366	0.0794047	-0.240492
Q9P287	0.2254	0.23378	0.324906	0.687546	0.728297	0.706019	0.613393	0.654281	0.525051	0.35528	-0.705663	-1.29307	-1.10799	-0.907034	-0.770569	-0.799664	-0.921885	-0.895378	-0.780943	-0.719355
Q9P2B4	-0.723242	-0.776794	-0.760343	-0.192112	-0.287278	-0.318068	-0.19766	-0.199668	-0.270156	-0.288816	-0.531834	-0.566739	-0.633688	-0.0694883	-0.20999	-0.214125	0.216831	-0.0860611	-0.396663	-0.674961
Q9P2E3	-0.870564	-0.644829	-0.649319	-0.791998	-0.829904	-0.781811	-0.643447	-0.855114	-0.731952	-1.14282	-0.00648727	0.279723	0.119268	0.514901	0.416075	0.600138	0.316538	0.579378	0.510202	0.211382
Q9P2E9	0.981543	0.912798	0.728092	0.510123	0.462052	0.459836	0.508386	0.566167	0.52465	0.553874	2.12829	2.09344	1.9732	1.08861	1.29308	1.17688	0.825116	1.86391	2.01104	1.87965
Q9P2I0	-0.144582	-0.0958553	-0.124338	-0.322779	-0.269749	-0.291795	-0.333056	-0.213721	-0.259795	0.089646	-0.654503	-0.869955	-0.310867	-0.570614	-0.315785	-0.295311	-0.228125	-0.684811	-0.613157	-0.826107
Q9P2J5	0.648387	0.650302	0.720994	0.708697	0.674074	0.720168	0.729378	0.703977	0.703726	0.561951	-0.250033	-0.350062	-0.174229	0	0.0868502	0.13382	0.437365	-0.165851	-0.22431	0.0538551
Q9P2N5	0.0329036	-0.00361574	-0.104751	0.0556945	0.128419	0.0505728	0.0462715	0.138636	0.0725974	0.158243	-0.249533	-0.229076	-0.104376	0.432864	0.165198	0.210293	0.0996999	0.464724	0.379911	0.333913
Q9P2R7	0.466189	0.41253	0.27239	-0.0927868	-0.0942066	0	-0.0172977	-0.119538	-0.251438	-0.0369174	-0.468269	-0.603619	-0.429919	0.376174	0.704974	0.629162	0.630766	-0.605871	-0.680339	-0.266367
Q9UBB4	-0.773087	-0.885837	-0.861643	-0.541162	-0.50486	-0.508181	-0.630432	-0.584492	-0.542283	-0.356609	-4.38514	-3.62438	-2.90904	-4.25845	-4.93246	-2.41437	-4.04996	-2.72698	-3.78094	-4.89993
Q9UBB5	-1.05838	-0.964237	-1.03634	-1.25023	-1.17393	-1.31884	-1.27256	-1.48134	-1.1752	-1.30314	-0.102055	0.128185	0.401609	0.0397586	0.0899115	0.00397437	0.116429	-0.283194	-0.172134	-0.181109
Q9UBB9	-0.207352	-0.202501	-0.178391	-0.207281	-0.251254	-0.264391	-0.182513	-0.216365	-0.222312	-0.35962	-0.241214	-0.31234	-0.173734	-0.376266	-0.450715	-0.396303	-0.413879	-0.522918	-0.554875	-0.543381
Q9UBE0	0.482686	0.562277	0.63848	0.892114	0.877865	0.877839	0.88156	0.926751	0.987024	0.723152	0.450907	-0.8396	-0.656195	-0.577444	-0.46866	-0.650088	-0.47564	-0.495881	-0.197986	-0.0386338
Q9UBN7	-1.20013	-1.08223	-1.17034	-0.997928	-1.01644	-1.08274	-1.18123	-1.06516	-0.945899	-0.913907	-0.0722604	-0.717487	0.0224437	-0.908571	-0.775952	-0.577025	-0.804263	-0.947845	-0.69348	-0.0942911
Q9UBQ7	0.748608	0.771217	0.832609	0.893634	0.959656	0.932468	0.91643	0.946275	0.886937	0.841894	-0.66063	-0.953182	-1.40938	-0.455586	-0.20999	-0.244449	0.0704097	-1.24622	-1.20402	-1.05639
Q9UBT2	0.209277	0.259881	0.35345	0.604032	0.615251	0.709579	0.667103	0.44646	0.56194	0.434897	-1.86158	-1.27757	-1.74991	-0.589723	-0.637223	-0.704176	-0.279437	-0.562499	-0.384053	-0.765159
Q9UBU9	-0.341012	-0.333338	-0.255384	-0.311649	-0.359769	-0.342775	-0.305396	-0.4036	-0.542724	-0.524347	0.104991	-0.00656194	0.0941095	-0.0297542	0.0400175	-0.00712443	-0.0749865	-0.146099	-0.0227713	-0.237234
Q9UDT6	-0.272864	-0.0672841	-0.27134	-0.0619116	-0.175172	-0.0605268	-0.162778	-0.17605	-0.239664	0.413355	-0.18302	-0.514944	-0.892263	-0.724024	-0.733438	-0.390702	-0.663712	-0.535482	-0.768971	-0.829538
Q9UDY4	0.124104	0.268906	0.272782	0.319299	0.412442	0.408062	0.416674	0.247989	0.308244	0.294451	-0.975752	-0.919121	-0.759625	-1.15266	-1.3395	-0.994043	-0.927965	-0.655427	-0.780943	-1.12032
Q9UET6	0.212776	0.172579	0.286039	0.180613	0.15835	0.165853	0.281295	0.367845	0.456675	0.0133903	-1.09512	-0.74706	-0.876321	-1.13816	-1.05144	-0.579996	-1.00814	-0.457338	-0.379495	-0.70353
Q9UG63	-0.017898	0.0845645	0.0389847	0.136794	0.141688	0.158417	0.205484	0.0773466	0.238384	-0.109322	0.101491	0.292515	0.190289	0.0669205	0.127879	0.0442856	-0.114496	0.0852571	0.270429	0.150864
Q9UGN5	-1.57185	-1.45686	-1.85065	-1.81533	-1.82796	-1.83507	-1.70085	-1.3687	-1.69324	-1.49425	-0.610356	-0.525887	-0.440298	-0.427399	-0.346159	-0.764872	-0.411768	-0.272745	-0.275617	-0.0631057
Q9UGP4	-1.4204	-1.41754	-1.658	-1.14457	-1.22943	-1.33435	-1.41231	-1.55679	-1.33938	-1.16589	-1.65722	-1.40647	-1.25483	-2.25845	-2.04493	-2.31201	-1.55246	-1.37122	-0.768971	-1.578
Q9UGP8	0.560261	0.459038	0.443128	-0.0773882	0.060516	0.0553638	0.166585	-0.0888789	-0.0742531	-0.151579	-0.357237	-0.715397	-0.339721	-0.40589	-0.140642	-0.0342316	-0.178141	-0.0559938	0.13792	0.0604606
Q9UGR2	-2.28335	-1.19737	-2.29892	-1.27233	-1.74842	-1.81588	-1.58333	-2.09648	-1.85279	-1.29643	-0.699644	-0.873145	-0.673145	-0.450459	-0.451945	-0.469201	-0.835595	-0.438268	-0.334687	-0.536022
Q9UGU0	-0.424121	-0.308046	-0.53771	-0.746444	-0.858951	-0.662385	-0.557791	-0.802983	-0.712908	-0.472523	-0.460331	-0.633028	-0.593073	-0.486935	-0.741841	-0.530294	-0.68168	-0.35365	-0.384967	-0.656055
Q9UH17	0.474878	0.403412	0.358562	0.319299	0.397666	0.346155	0.410219	-0.78515	-0.727501	-0.269064	1.12448	1.04568	1.70294	0.742602	0.75196	0.969994	0.459345	-0.130154	-0.0982547	0.328398
Q9UH65	-0.283847	-0.166144	-0.205135	-0.0961491	-0.0898228	-0.156841	-0.0434051	-0.080928	-0.0332972	-0.0684999	-1.04085	-1.30245	-1.20089	-1.18583	-1.38814	-1.04241	-1.33652	-0.824988	-0.96332	-1.66727
Q9UHB6	0.698634	0.658551	0.454252	0.355049	0.30331	0.301964	0.420078	-0.147214	-0.128484	-0.0776793	-0.552253	-0.676264	-0.642649	-0.613343	-0.711353	-0.665787	-0.503515	-1.02842	-1.14868	-1.90595
Q9UHB7	-1.34117	-1.41238	-1.4252	-1.47007	-1.29712	-1.74104	-1.30842	-1.38733	-1.34055	-1.30674	-1.21522	-2.14794	-1.90299	-1.17222	-0.610528	-0.0568223	-1.08033	0.332891	-0.180039	-0.636893
Q9UHB9	0.382295	0.365868	0.323394	0.298653	0.2836	0.345373	0.332603	0.322163	0.322849	0.138419	-0.773783	-0.740092	-0.67864	-0.224291	-0.4443	-0.638214	-0.183486	-0.351807	-0.498009	-0.640998
Q9UHD1	1.09095	1.03738	1.33629	1.48898	1.52689	1.57654	1.51613	1.80638	1.73383	1.15782	0.584963	0.441712	0.272905	1.36678	1.05168	0.914433	1.47706	1.77893	1.68639	1.00736
Q9UHD8	0.687355	0.616691	0.636838	0.566674	0.56323	0.578177	0.573674	0.674355	0.72277	0.465079	0.159821	0.205208	-0.140942	0.107108	0.0279318	-0.148139	0.331715	0.240173	0.111448	0.0981928
Q9UHI6	-0.583523	-0.58941	-0.491439	-0.570518	-0.555005	-0.419569	-0.645722	-0.485432	-0.327206	-0.909802	-0.479112	-0.488081	-0.316233	-0.417376	-0.478078	-0.547641	-0.333748	-0.145807	-0.113556	-0.549793
Q9UHR4	-0.0278449	-0.0299134	0.0359875	0.0734475	0.00831149	0.0620447	-0.243839	0.0362144	0.0019783	0.325559	0.165603	0.576575	0.311693	0.0445332	0.132197	0.163499	0.271973	0.96875	0.783841	0.795881
Q9UI10	-0.644628	-0.586824	-0.531845	-0.339159	-0.316436	-0.35882	-0.423005	-0.567593	-0.475571	-0.229256	-0.40691	-0.27347	-0.512381	-0.674362	-0.668587	-0.493409	-0.7401	-0.468367	-0.468665	-0.868219
Q9UI30	-0.000905828	0.139924	0.227259	0.282943	0.332724	0.255282	0.293817	0.47054	0.437616	0.233651	-1.6847	-1.64809	-1.45338	-1.83365	-1.89098	-2.35209	-1.79312	-2.07824	-1.94637	-1.63689
Q9UI43	-0.591253	-0.855166	-0.89925	-1.04708	-1.00154	-0.897066	-1.03481	-1.09648	-1.0388	-0.920085	-0.633599	-0.636187	-0.624782	-0.231269	-0.0596276	0.236255	-0.102619	-0.714805	-0.682209	-0.743423
Q9UIF9	-1.62038	-1.89301	-1.7969	-1.86398	-2.18138	-1.78892	-1.90036	-1.74622	-1.75895	-1.46535	-0.726337	-0.487781	-0.212188	-0.4392	-0.512917	-0.47209	-0.579954	-0.510275	-0.450226	-0.650735
Q9UIG0	0.22101	0.132624	0.0973132	-0.0552722	-0.0396396	-0.0633964	-0.0744891	0.0353225	0.0477094	-0.0668804	-0.231815	-0.172681	-0.334721	-0.0623245	-0.148117	-0.273867	-0.125862	-0.252589	-0.123348	-0.316144
Q9UJ70	0.0519635	0.27648	0.218278	0.375991	0.534517	0.433058	0.38442	0.324938	0.377889	0.380179	0.334245	0.191911	0.316324	-0.320536	-0.2657	0.00793782	0.197972	-0.0550342	0.00216409	0.697008
Q9UJA5	0	0.0491289	0.0268034	0.12112	0.174314	0.104213	0.275294	0.10328	0.171883	-0.000363582	-0.921619	-1.10355	-0.986085	-1.1933	-1.05799	-1.20263	-1.32043	-1.49588	-1.09538	-1.05527
Q9UJU6	-0.124416	-0.0591942	-0.0145386	0.188318	0.125675	0.138838	0.0640591	0.413862	0.351624	0.217489	-1.30004	-1.60534	-1.45535	-1.75227	-2.13122	-1.8634	-1.75084	-1.53637	-1.63738	-1.65144
Q9UJZ1	1.10797	0.919813	0.853996	0.586728	0.542031	0.570978	0.721986	0.347081	0.341491	0.449348	-1.31368	-1.73855	-2.39922	-1.00394	-0.893903	-0.931982	-1.07943	-1.5762	-1.49308	-1.73536
Q9UK59	-0.196944	0.00715585	-0.0861694	-0.102402	-0.0828364	0.0848226	-0.185877	-0.0833474	0.0369352	0.291876	-0.810235	-1.10719	-0.576761	-0.170991	-0.213638	-0.14282	-0.316176	-0.238936	-0.0463842	-0.155766
Q9UK61	-4.08171	-4.37174	-3.95917	-4.02721	-4.5284	-4.00775	-5.08256	-4.02108	-2.87625	-3.83007	0.116694	0.107089	-0.0442656	0.0508747	-0.0311872	0.0148478	-0.0321644	0.38119	0.270719	-0.051096
Q9UK76	0.568403	0.607446	0.496153	1.20476	1.16326	1.1509	1.28679	1.48422	1.42228	1.04089	0.632593	0.77291	0.672372	0.0770017	0.126437	0.0565835	-0.095759	0.730227	0.751651	0.595483
Q9UKA9	0.400351	0.235942	0.178915	0.188838	0.0988775	0.215275	0.222225	0.250363	0.298923	0.303192	0.42617	0.328417	0.774354	0.677101	0.591106	0.698448	0.0926947	0.931771	0.951808	1.19647
Q9UKD2	0.402595	0.448438	0.625144	0.558123	0.625196	0.581143	0.593778	0.401457	0.525275	-0.0114619	-0.220236	-0.393052	-0.809207	0.0413519	-0.149349	0.184663	-0.148733	0.555284	0.0836556	-0.818133
Q9UKE5	-0.5691	-0.431835	-0.658004	-0.695178	-0.56687	-0.543805	-0.787231	-0.529222	-0.426525	-0.384459	-2.53965	-1.34058	-2.06219	-2.63227	-2.57256	-2.10952	-3.10767	-3.19459	-2.88909	-2.94884
Q9UKG1	-1.12819	-0.978152	-1.23905	-0.987382	-0.965752	-1.16761	-1.00055	-1.039	-1.04322	-0.64899	-1.5735	-1.60878	-1.53167	-1.81239	-1.90861	-1.72486	-2.12992	-1.77673	-1.56544	-1.7123
Q9UKJ3	-1.43535	-0.599152	-1.29485	-1.53937	-1.65738	-1.51259	-1.76063	-0.56651	-1.71952	-2.01609	0.0345159	0.235971	0.112564	0.192269	0.238197	0.0826129	-0.223169	0.320308	0.485503	0.685893
Q9UKM9	1.25919	1.15602	1.05693	1.00499	1.01129	1.01322	1.01113	0.843825	0.769443	0.879601	2.52325	2.40617	2.58551	1.8377	1.86566	1.89215	1.30564	1.82042	1.77052	2.18344
Q9UKN8	0.0994945	0.0291384	0.0115482	0.112336	0.10861	0.133797	0.120382	0.0300496	-0.0352213	0.046508	-1.26324	-1.17393	-1.14344	-1.11566	-1.14985	-1.05298	-1.02516	-1.25837	-1.10502	-1.17954
Q9UKS6	0.411535	0.429093	0.230137	-0.0395633	-0.108405	-0.0716128	-0.0284143	0.223781	0.31643	0.333962	-0.686439	-0.948267	-0.762064	-1.16915	-1.16692	-1.11597	-1.18468	-1.17917	-0.921305	-0.780295
Q9UKV3	0.565701	0.561283	0.428387	0.328847	0.388989	0.390437	0.375978	0.35664	0.309861	0.629015	0.615561	0.643834	0.481618	0.310742	0.328385	0.403738	0.254497	1.0106	1.0789	0.856518
Q9UKV8	-0.792134	-0.706247	-0.605145	-0.678929	-0.718332	-0.515678	-0.614577	-0.659099	-0.565241	-0.49149	-0.230325	-0.212143	-0.206577	0.0404417	-0.0983616	-0.21908	-0.301819	0.27302	0.392793	0.362749
Q9UKX7	0.63824	0.573749	0.557652	0.485808	0.450605	0.500901	0.542628	0.423709	0.409587	0.174074	-0.0874628	-0.1228	-0.358053	0.0847484	0.133633	-0.0882093	0.1976	-0.170831	-0.365906	-0.924175
Q9UKY7	0.427756	0.440105	0.551207	0.769752	0.853033	0.754617	0.848049	0.791586	0.65683	0.25817	-0.380923	-0.18649	-0.47923	-0.540032	-0.777301	-0.765435	-0.959999	-0.165644	-0.123684	-0.374276
Q9ULD9	-1.79149	-1.77348	-1.77218	-1.70079	-1.42318	-1.64173	-1.4387	-1.61609	-1.35166	-1.0194	-1.26102	-0.881153	-1.11733	-1.16731	-1.01917	-1.05889	-1.04202	-0.301284	-0.131328	-0.2696
Q9ULH0	-1.05581	-1.02597	-0.987357	-1.39543	-1.209	-1.2584	-1.18805	-1.17605	-1.18006	-1.30046	-1.61036	-2.07112	-1.90299	-1.86913	-2.13891	-1.93959	-1.71535	-1.64962	-2.00835	-2.78445
Q9ULJ7	-1.52846	-1.48638	-1.09057	-1.42359	-1.23716	-1.14463	-1.37361	-1.15758	-1.09618	-1.13681	-1.51478	-1.46144	-1.35437	-0.949125	-1.13891	-1.11813	-0.9826	-0.260895	-0.966735	-1.578
Q9ULU4	-1.06224	-1.45952	-1.64413	-1.54801	-1.44541	-1.19685	-0.978222	-1.62332	-1.42761	-0.880389	-0.0378911	-0.163996	-0.691403	-0.435502	-0.465032	-0.378578	-0.344086	-0.32268	-0.479193	-0.493935
Q9ULV4	0.98353	0.871055	0.878872	0.643694	0.533857	0.670745	0.677896	0.678189	0.538261	0.318892	0.109379	0.17098	0.105063	0.625607	0.612551	0.481632	1.15644	0.784125	0.549376	0.0323857
Q9ULW0	1.32355	1.31379	1.28167	-1.05184	-0.967359	-0.985129	-0.882635	-0.188342	-0.231132	-0.615181	1.73355	1.67692	1.68729	-0.160909	0.0282307	-0.179764	-0.012463	-0.203521	-0.146425	-0.783913
Q9ULX3	-0.207064	-0.463515	-0.536508	-0.193139	-0.336492	-0.273276	-0.424897	-0.179307	-0.286367	-0.389273	1.5055	1.55077	1.73612	1.09795	0.982826	1.09249	0.670339	1.17215	1.41906	1.22729
Q9ULX6	-1.26542	-1.36176	-1.78639	-1.03664	-1.43647	-1.47127	-1.13674	-1.38579	-1.39336	-1.29643	0.5124	0.51633	0.502191	0.595412	0.568346	0.462215	0.278535	0.678346	0.652461	0.544563
Q9UMS4	0.843101	0.814098	0.792729	0.627421	0.632802	0.680438	0.634986	0.652005	0.639322	0.487192	0.0637759	0.00124331	0.0988044	0.307214	0.395603	0.371949	0.877532	0.493373	0.292306	0.217706
Q9UMY1	-0.0974791	-0.147632	-0.33775	-0.142739	-0.0572769	-0.126965	-0.105631	-0.0548638	-0.177629	-0.195557	0.26519	0.493751	0.513931	0.321272	0.241204	0.131885	-0.207272	0.380197	0.360925	0.214995
Q9UN37	-0.322185	-0.467525	-0.47651	0.00483084	-0.0577905	-0.0085298	-0.210298	0.0321968	-0.0141956	0.169198	-0.577788	-0.948267	-0.602756	-0.398311	-0.596173	-0.244449	-0.677987	-0.506335	-0.527963	-0.714061
Q9UN86	0.523043	0.475838	0.492037	0.620244	0.553193	0.614552	0.546798	0.672928	0.48706	-0.0482922	0.158855	0.237923	0.4302	0.927715	0.611349	0.737761	0.310182	0.786982	0.933531	0.714292
Q9UNE7	0.100359	0.170001	-0.00664073	0.0185448	0.012395	-0.0194594	0.0749828	0.348158	0.259776	0.179347	-0.748519	-0.790387	-1.62035	-1.30224	-1.25063	-1.06721	-1.47208	-1.1543	-1.30846	-1.48941
Q9UNF0	0.291815	0.396443	0.32248	0.470969	0.501545	0.501499	0.463149	0.448642	0.472818	0.297212	0.285513	-0.0394148	0.0421491	-0.00722828	-0.245022	0.0469847	-0.075372	0.0803749	0.124343	0.204409
Q9UNF1	0.717898	0.702247	0.669752	0.740171	0.775882	0.740321	0.730525	0.927642	0.904948	0.747446	1.15767	1.10065	0.915432	0.465385	0.616779	0.41072	0.495678	0.551649	0.518774	1.02343
Q9UNM6	0.288652	0.359023	0.467936	0.569304	0.595517	0.599353	0.589867	0.584432	0.603029	0.620995	-1.01155	-1.13485	-0.64715	-0.775455	-0.639675	-0.492475	-0.187591	-0.476053	-0.672884	-0.456616
Q9UNP9	0.499762	0.413499	0.449004	0.328136	0.307599	0.356659	0.343276	0.484173	0.424635	0.314638	-0.469264	-0.504083	-0.406836	-0.7792	-0.789498	-0.773917	-1.07133	-0.723927	-0.558551	-0.397427
Q9UNQ2	0.0322568	0.0461115	0.202858	-0.035693	0.066027	0	-0.0432176	-0.0591435	0.160961	-0.486209	-0.66063	-0.640145	-0.282578	-0.341146	-0.547025	-0.646969	-0.896627	-0.22808	-0.106633	-0.231279
Q9UNS2	0.301867	0.293595	0.368753	0.584271	0.563898	0.583931	0.630277	0.725874	0.668241	-0.0271591	-0.0699938	-0.153586	0.0393505	0.410277	-0.0112105	0.0906199	0.333241	-0.13389	-0.276323	-0.634391
Q9UNW9	-0.419572	-0.594273	-0.571772	-0.642071	-0.570123	-0.680032	-0.707965	-0.508396	-0.500165	-0.0160869	0.519833	0.529941	0.38447	0.197865	0.0538167	-0.0114421	-0.479856	0.523869	0.422115	1.05511
Q9UNX4	0.0364168	0.0113872	0.0854283	-0.140705	-0.0788924	-0.0663437	-0.0471602	-0.287052	-0.1665	-0.33471	-0.316121	-0.342928	-0.066566	-0.192279	-0.169174	-0.144685	-0.126445	-0.118863	-0.0607975	-0.0224807
Q9UNY4	-0.351749	-0.429345	-0.571772	-1.05046	-0.971899	-1.0271	-0.962819	-0.78573	-0.816237	-0.573932	0.0816468	0.386558	0.636772	-0.169515	-0.00140371	-0.0252935	0.00366718	-0.0321942	-0.0584773	-0.32623
Q9UNZ2	0.384308	0.485367	0.448685	0.884729	0.850923	0.772512	0.910305	0.902127	0.867113	0.805232	-1.98142	-1.75562	-2.24116	-2.1821	-2.63641	-2.22882	-2.4186	-1.89538	-2.00601	-2.26766
Q9UPN4	0.116893	-0.0173692	-0.121771	-0.2887	-0.386154	-0.326332	-0.335915	-0.138885	-0.154589	-0.268325	1.04701	0.946866	1.03906	0.198707	0.140793	0.389389	0.194047	1.45394	1.36185	1.0906
Q9UPN9	-1.0922	-0.541666	-0.827929	-1.3084	-0.981907	-1.07349	-1.2233	-0.895359	-1.00824	-1.24511	0.60141	0.761954	0.645632	-0.00393821	-0.000143167	0.231178	0.118791	0.185605	0.196337	-0.0238199
Q9UPQ9	-0.371654	-0.395875	-0.750959	-0.393412	-0.508496	-0.561953	-0.355802	-0.137728	-0.256667	-0.227127	-0.36687	-0.609189	-0.632513	-0.0681314	-0.219996	-0.179909	-0.615508	0.483968	0.395995	0.446718
Q9UPT8	0.341389	0.232846	0.203577	0.205406	0.16399	0.135675	0.238676	0.426977	0.422234	0.294547	0.0302463	-0.0233871	-0.102314	0.394573	0.26678	0.317544	-0.0588225	0.818388	0.774498	0.667564
Q9UPU5	-1.22157	-1.07406	-1.15059	-0.66454	-0.958883	-0.97005	-0.876967	-0.779187	-0.825622	-0.488338	-0.997126	-1.5089	-0.974725	-1.69102	-1.56944	-1.45018	-1.36483	-1.44975	-1.46867	-1.44927
Q9UQ35	-0.283487	-0.312547	-0.388641	-0.110309	-0.0235246	-0.136537	-0.0786622	-0.0872755	-0.201622	-0.288791	0.143975	0.31651	0.348778	0.607198	0.783417	0.572453	0.346622	0.941266	1.273	0.953779
Q9UQ80	1.40272	1.34485	1.5078	1.62356	1.59926	1.64807	1.63652	1.41006	1.44963	1.17183	1.83434	2.02492	2.30507	1.4893	1.35273	1.22764	0.899174	1.59866	1.63331	2.18433
Q9UQB8	0.268037	0.238125	0.221291	0.285865	0.261283	0.309409	0.281686	0.239028	0.301063	0.0616464	0.594588	0.270516	0.529059	0.126163	0.10902	0.501781	0.29721	-0.0257344	-0.0532821	-0.00268708
Q9UQE7	0.390622	0.31483	0.291893	0.169052	0.163723	0.188131	0.191156	0.295743	0.303497	0.197426	-0.159534	-0.0113753	-0.118891	-0.11994	-0.157523	-0.235832	-0.140474	-0.0972118	-0.181361	-0.177765
Q9UQR1	-0.871532	-0.892667	-0.93998	-0.870229	-0.703329	-0.766198	-0.870109	-0.826762	-0.685082	-0.31492	-0.639189	-0.621766	-0.6322	0.102664	-0.0833467	-0.0938613	-0.296116	-0.197406	-0.164272	-0.444874
Q9Y224	1.63568	1.49588	1.5614	1.85257	1.82266	1.81668	1.84654	1.88385	1.77145	1.74483	0.560718	0.716247	0.440919	0.696032	0.689247	0.424671	0.87001	0.724171	0.836008	0.798132
Q9Y230	0.880643	0.778104	0.881321	0.89579	0.826254	0.936783	0.910034	0.859637	0.857655	0.658943	0.108998	0.173022	0.12933	0.196082	0.286067	0.234081	0.536648	0.291028	0.228046	0.287637
Q9Y263	-0.00736443	0.0141029	0.08786	0.308691	0.268911	0.36179	0.311892	0.303419	0.447589	0.265996	-0.138079	0.0274402	-0.0545571	-0.336436	-0.298074	-0.115387	-0.0540597	-0.260493	-0.234002	-0.174153
Q9Y265	0.789725	0.762799	0.842742	0.753161	0.734342	0.804657	0.788754	0.851024	0.8045	0.366999	0.123783	0.149305	0.297039	0.21355	0.304218	0.132196	0.660706	0.136171	0.201779	0.620046
Q9Y266	1.00241	1.04982	1.08736	1.31696	1.40736	1.32047	1.38892	1.28243	1.33517	0.930674	1.05235	1.38027	1.2886	0.917991	0.753344	0.767874	0.866275	1.20876	1.09455	0.895787
Q9Y277	1.39434	1.205	1.17158	0.871043	0.893528	0.981039	0.859874	0.720437	0.642538	0.969249	-1.51478	-1.67221	-1.86055	-0.647589	-0.822539	-0.524557	-0.433515	-1.63234	-1.66547	-1.24458
Q9Y281	1.42386	1.40735	1.65589	2.4325	2.32448	2.27026	2.16228	2.66997	2.46032	2.47102	1.8904	1.58508	0.833438	1.21798	1.29892	0.893697	1.45551	1.66242	1.50384	1.33975
Q9Y295	0.211024	0.232886	0.37357	0.459333	0.518954	0.4687	0.500256	0.51833	0.457959	0.257974	-1.32505	-1.19374	-1.08915	-0.708171	-0.640765	-0.558671	-0.828574	-0.279702	-0.376969	-0.608237
Q9Y2A7	0.280423	0.30919	0.234812	0.444654	0.39205	0.412827	0.454724	0.305679	0.325361	0.598301	-0.20424	-0.105733	-0.132397	-0.742	-0.382377	-0.523413	-0.226326	-0.371218	-0.331162	-0.286396
Q9Y2D5	0.228846	0.208948	0.115265	0.0264094	0.0209779	0.0349659	0.0119591	0.172242	0.107233	-0.10616	0.738978	0.713768	0.394619	0.0666076	0.295593	0.193043	0.168188	0.0677442	0.124022	-0.475901
Q9Y2H6	-1.34977	-1.43314	-1.5649	-1.84135	-1.95105	-1.71599	-1.89061	-2.02643	-1.98936	-1.74645	-0.510674	-0.332022	-0.565356	-0.623826	-0.401942	-0.274622	-0.446256	-0.737205	-1.00835	-0.740729
Q9Y2J2	0.218492	0.0157976	0.0726749	-0.0470753	-0.0356993	0.042284	0.0745941	0.30951	0.317459	0.185475	-0.0386297	0.0928521	-0.0294989	-0.0902718	-0.103509	-0.150162	-0.327382	0.271491	0.603337	0
Q9Y2K7	-0.206103	-0.194709	-0.0577899	-0.697045	-0.738319	-0.638518	-0.663192	-0.929428	-0.619634	-0.793316	-0.253801	-0.0991799	-0.288191	-0.440385	-0.249883	-0.471722	-0.301999	-0.653102	-0.648915	-0.976461
Q9Y2L1	-0.404569	-0.29774	-0.258109	0.0317737	0.00607141	0.0181962	0.0448877	-0.179969	-0.269461	-0.211023	-0.741287	-0.381963	-0.64715	-0.958648	-0.862067	-0.782448	-0.83821	-0.73004	-1.07866	-0.939539
Q9Y2P8	0.255813	0.340103	0.521513	0.354637	0.297053	0.317725	0.278084	0.32094	0.318243	0.0304256	0.231405	0.456614	0.455088	0.0532456	0.158538	0.233719	0.0665416	0.052155	0.0527902	0.3606
Q9Y2Q3	1.06272	0.808168	0.948575	1.01239	0.982733	0.781725	1.01952	1.0656	0.715596	0.0968427	-1.95888	-2.24105	-2.65922	-0.818156	-0.332874	-0.862798	-0.769639	-2.80227	-3.39015	-1.70178
Q9Y2Q9	1.25037	1.0126	0.94083	0.899328	0.833471	0.885532	0.875808	0.650302	0.686202	0.822134	-0.338929	-0.312942	-0.10077	0.28138	0.589711	0.597072	0.24196	-0.70073	-0.484894	-0.279341
Q9Y2R4	-0.288992	-0.327347	-0.29587	-0.553509	-0.456651	-0.51922	-0.511535	-0.199479	-0.225785	-0.531606	0.0601014	-0.105368	-0.184807	-0.146196	-0.299327	-0.231931	-0.33257	0.0900458	0.0133763	0.231186
Q9Y2S7	0.875057	0.724695	0.677733	0.364907	0.41709	0.353435	0.555232	0.184302	0.386875	0.211881	-1.10902	-0.951542	-1.16387	0.413562	0.7556	0.701919	0.530285	-1.28769	-1.4719	-0.871162
Q9Y2T2	-0.540082	-0.593299	-0.524943	-0.426063	-0.37758	-0.394058	-0.574357	-0.389382	-0.442851	-0.383392	1.07736	1.15926	1.31979	0.767769	0.815289	0.354588	0.337302	0.807174	0.999542	1.3173
Q9Y2U8	-0.12701	-0.236744	-0.393664	-0.297169	-0.406181	-0.3966	-0.308785	-0.376685	-0.427066	-0.361681	-0.571362	-0.496888	-0.860554	-0.668273	-0.90861	-0.577025	-0.83821	-0.965767	-0.913047	-1.01892
Q9Y2V2	1.24178	1.45551	1.57943	1.64565	1.79827	1.76635	1.70182	1.9562	1.88781	1.65815	2.52287	2.13515	1.6621	0.907109	1.0287	0.481156	0.812409	0.71793	0.926876	1.75876
Q9Y2W1	0.898258	0.80739	0.709205	0.773385	0.760176	0.708405	0.789386	0.7934	0.719694	0.795184	1.49228	1.50311	1.25421	1.10094	1.46467	1.47914	1.00213	1.49347	1.80776	1.7384
Q9Y2W2	0.955059	0.973815	0.926377	0.814612	0.84196	0.808655	0.857648	1.03853	0.971091	0.751004	0.317991	0.262394	0.357851	-0.447121	-0.204738	-0.219521	-0.429292	0.454371	0.523784	0.112707
Q9Y2X3	0.83767	0.860387	0.957388	0.685914	0.785728	0.760067	0.758679	0.593089	0.685869	0.414297	1.04902	1.14732	1.33369	1.37547	1.27461	1.25851	1.20515	1.86763	1.87579	1.7576
Q9Y2X7	-0.42935	-0.401603	-0.49087	-0.392041	-0.3551	-0.380709	-0.274807	-0.470813	-0.38156	-0.111846	-0.726932	-0.433694	-0.759625	-1.87112	-1.35553	-1.26822	-1.34517	-0.546228	-0.69348	-1.17019
Q9Y2X9	-0.290124	-0.826047	-0.955315	-0.93129	-1.11954	-1.03284	-0.973069	-0.834622	-1.14877	-1.31667	0.19888	0.0796767	0.00246544	0.00180142	-0.0025076	-0.0876805	-0.0676327	-0.0545547	-0.120829	-0.387385
Q9Y2Z4	0.148152	-0.026459	0.0709019	-0.299933	-0.252271	-0.14058	-0.212194	-0.633218	-0.559948	-0.573904	0.21941	0.118262	0.237936	0.770654	1.08825	0.954004	0.915999	-0.217306	-0.343538	0.0925388
Q9Y305	1.29005	1.27078	1.18451	0.681582	0.724519	0.711696	0.746432	0.657622	0.545793	0.417036	-1.08136	-0.859458	-0.542813	0.0862928	0.539309	0.489685	0.46559	-0.594673	0.0286998	-0.121485
Q9Y314	0.426146	0.514848	0.586217	0.82822	0.894494	0.931044	0.837388	1.02022	0.831779	0.868085	0.399491	0.498319	0.5649	0.532379	0.37173	0.475443	0.526733	0.522234	0.569554	0.400196
Q9Y383	0.562981	0.587617	0.588577	0.722841	0.82297	0.637872	0.763039	0.567593	0.696619	0.49237	1.76449	2.01273	1.9681	1.26064	1.82542	1.64491	1.2103	1.53004	2.08035	2.3427
Q9Y399	-0.0458966	-0.219738	-0.15366	-0.535362	-0.410001	-0.560812	-0.232251	-0.603535	-0.648376	-0.524528	-0.138799	-0.147939	-0.980393	-0.457085	-0.42713	-0.115256	-0.436978	-1.09392	-1.3871	-1.05863
Q9Y3A2	0.716091	0.645377	0.70413	0.787568	0.904695	0.791362	0.755676	0.836906	0.71535	0.627769	0.581259	0.690364	0.945093	0.895201	0.60167	0.56175	0.294378	0.852587	0.869767	0.881807
Q9Y3A4	0.123327	0.163621	0.155312	-0.00207532	-0.0201006	-0.0398205	-0.00295063	0.103008	0.183969	-0.316666	0.386896	0.686532	0.667547	0.293018	0.154535	0.200336	-0.119218	0.105767	0.314043	0.110057
Q9Y3A5	0.370244	0.420563	0.556093	0.917103	0.898955	0.903596	0.860858	0.612386	0.555801	0.490062	-1.25243	-1.01523	-0.931989	-1.14057	-1.3184	-1.25075	-1.37808	-1.04993	-1.06823	-1.07663
Q9Y3B4	1.3126	1.09798	1.31828	1.44277	1.32478	1.08117	1.29471	1.90234	1.47726	1.22322	1.0061	1.10236	0.976366	0.964499	0.982427	0.933833	0.677164	1.32849	1.47519	1.60204
Q9Y3B9	0.124347	0.12958	0.145362	0.15766	0.278959	0.109637	0.179898	0.168993	0.258206	-0.0648824	0.0564176	0.0500964	0.206679	0.0821708	0.138887	0.133579	-0.023242	0.770477	0.900568	0.266877
Q9Y3C1	0.232354	0.371722	0.336322	0.225451	0.286622	0.135675	0.150201	0.502099	0.278265	-0.520611	1.38304	1.60723	1.60709	1.3147	0.955069	0.899753	0.421003	1.18398	1.3306	1.1568
Q9Y3D0	-0.306066	-0.358031	-0.357138	0.0562644	-0.00235999	-0.0257422	8.88178e-16	0.489066	0.188781	0.52236	0.110712	-0.0341971	-0.347026	-0.930266	-0.4862	-0.417029	-0.349516	-0.933666	-0.272092	-0.687877
Q9Y3D3	0.332345	0.133115	0.0924881	-0.139487	-0.178892	-0.193308	-0.0756391	-0.160027	-0.347554	-0.453354	0.316452	0.42697	0.558399	0.780227	0.937086	0.849102	0.544991	-0.0109502	0.074825	0.368939
Q9Y3D9	1.47588	1.41108	1.38004	0.960404	1.05696	0.940414	1.21806	0.714888	0.883885	0.748572	0.117887	0.0702607	0.337439	0.773724	0.673986	0.818286	0.400189	-0.153474	-0.0210773	-0.0163067
Q9Y3E1	-0.381272	-0.417545	-0.759034	-0.424825	-0.704861	-0.774739	-0.599776	-0.761013	-0.876249	-0.466859	2.83994	2.92607	2.60419	1.50593	1.86887	1.93383	1.32263	1.76194	2.16735	2.52991
Q9Y3F4	0.80775	0.868129	1.01335	1.04896	1.10224	1.16874	1.1231	1.11307	1.16524	0.826666	0.245206	0.295381	0.349978	0.287984	0.1013	0.169945	0.326292	0.525037	0.475473	0.318948
Q9Y3I0	0.943486	0.910741	0.989382	0.872581	0.828678	0.880131	0.909308	0.94756	0.871359	0.494478	0.767141	0.969642	0.824254	0.747229	0.652792	0.605442	0.716857	0.683356	0.83199	1.0427
Q9Y3T9	0.430671	0.37496	0.324245	0.432387	0.376173	0.505136	0.526857	0.539187	0.545058	0.5197	0.793699	0.695758	0.945734	1.25876	1.06184	1.19699	1.11997	1.07775	1.14359	1.13517
Q9Y3U8	1.13248	1.13182	1.22301	0.945191	1.13956	0.984766	0.899645	1.1595	1.09177	0.603315	0.567598	0.536809	0.450882	1.14909	0.891548	0.780672	0.814959	0.351827	0.668068	0.595661
Q9Y3Y2	-0.338487	-0.375085	-0.364227	-0.0159876	-0.198895	-0.440867	-0.0802483	0.802095	0.229188	-0.208102	1.15013	1.25436	1.31786	1.01348	0.916097	0.867397	0.290244	1.33533	1.56483	1.80205
Q9Y448	0.531717	0.558471	0.510526	0.0291519	0.23937	0.110401	0.282014	0.31256	0.308318	0.056192	0.155308	0.193394	0.355852	-0.567696	-0.437045	-0.516944	-0.411768	-0.143377	-0.355424	-0.984513
Q9Y450	0.150949	0.145885	0.117947	0.291102	0.216049	0.244881	0.31556	0.317587	0.475871	0.348614	-0.227291	0.097138	-0.0670045	-0.156306	-0.197656	-0.349045	-0.349516	0.113526	0.111124	-0.120318
Q9Y490	0.808568	0.826513	0.8523	0.893423	0.851793	0.909973	0.89679	1.12292	1.0714	0.823629	0.611862	0.775627	0.556785	0.332852	0.2594	0.273722	0.928405	1.29407	1.16592	0.500706
Q9Y4C2	-0.310653	-0.111214	-0.20505	-0.177341	-0.23794	-0.292844	-0.214662	-0.0665344	-0.0804271	0.194725	-1.5025	-0.755622	-0.53445	-1.93653	-0.736059	-1.08398	-0.653602	-0.795842	-1.05121	-0.746122
Q9Y4C8	-0.538646	-0.671301	-0.6743	-0.498565	-0.598904	-0.537956	-0.666654	-0.552927	-0.634558	-1.12535	0.469595	0.521832	0.614161	1.2062	0.968008	0.953918	0.647694	0.916305	0.966653	0.572019
Q9Y4G6	0.628346	0.715722	0.62847	0.331986	0.235603	0.225041	0.346929	0.326669	0.44272	0.262171	1.12067	1.30121	1.52077	1.04135	0.948556	0.955544	0.852686	1.05216	1.0787	0.917696
Q9Y4W2	-0.593616	-0.626016	-0.757454	-0.757908	-0.736139	-0.648428	-0.711123	-0.655426	-0.630141	-0.718182	-0.138403	-0.327228	0.103359	-0.232872	-0.298896	-0.223775	-0.349516	-0.0890044	-0.00630262	-0.0516523
Q9Y4W6	0.766969	0.608444	0.62977	0.230678	0.265922	0.210319	0.308815	0.0884443	0.0394	0.0315695	-0.575643	-0.673557	-0.67599	0.450006	0.767367	0.647063	0.623025	-0.853623	-1.06334	-0.622769
Q9Y520	0.236735	0.171833	0.151557	0.238043	0.192719	0.188252	0.247009	0.252123	0.242626	-0.0430974	0.69274	0.783757	0.750263	1.07874	0.871622	0.776705	0.458225	1.06939	1.05538	0.81621
Q9Y570	-0.0560074	-0.0208208	0.164436	0.350496	0.342618	0.426234	0.374349	0.459131	0.326058	0.0520219	-1.13406	-1.0429	-0.665297	-1.91165	-1.56012	-2.21028	-1.56756	-1.4231	-1.22567	-1.0789
Q9Y5A9	-0.0380782	0.0627018	-0.04338	0.187104	0.0816576	0.167965	0.0787091	0.170359	0.207593	0.133697	-0.0951245	-0.112158	0.177278	0.545377	0.2409	0.205522	0.0920874	0.525537	0.528219	0.193584
Q9Y5B0	-0.208669	-0.284278	-0.289638	-0.00643332	0.00363045	-0.0586084	-0.0800835	-0.0867137	-0.0939677	-0.0663501	-0.623592	-0.900012	-1.1553	-0.710553	-0.547025	-0.829412	-0.500794	-0.573449	-0.540629	-1.08572
Q9Y5B8	0.102399	0.283148	0.297111	0.499907	0.411703	0.533787	0.474175	0.495288	0.462141	0.0762514	0.384143	0.494714	0.540037	-0.0943481	-0.152846	-0.139893	0.209834	0.0965851	-0.0296224	0.237576
Q9Y5B9	0.560594	0.495477	0.644212	0.470343	0.478011	0.502837	0.496408	0.460755	0.479232	0.189215	0.5616	0.436606	0.4363	0.584064	0.736192	0.637856	0.790031	1.02367	1.13615	1.05099
Q9Y5J1	-0.0209375	-0.097129	-0.123505	-0.302439	-0.281083	-0.219936	-0.250418	-0.228475	-0.26574	-0.562498	-0.133154	0.0538346	0.250782	0.138125	-0.0973985	-0.116899	-0.339294	-0.0289607	0.0680075	0.0319356
Q9Y5K6	0.614586	0.547122	0.681292	0.830322	0.71123	0.806566	0.853756	0.768036	0.759884	0.693776	0	0.0840819	0.135957	-0.0473057	0.0735424	-0.00998409	0.0905988	0.402536	0.476235	0.0778612
Q9Y5M8	0.458121	0.420652	0.618902	0.589701	0.475396	0.346155	0.539381	0.709061	0.495425	0.159416	-2.45441	-2.87492	-2.46658	-1.10488	-1.0558	-0.709589	-0.906997	-0.953794	-0.884779	-1.78076
Q9Y5Q8	-0.10842	-0.11855	-0.266683	-0.207036	-0.344826	-0.278893	-0.148187	-0.133009	-0.28735	-0.204013	-1.69166	-2.20542	-1.31803	-1.6272	-1.60573	-1.64386	-1.45442	-2.09392	-2.07312	-1.45367
Q9Y5Q9	-0.187421	-0.00483606	-0.134261	-0.00262925	-0.160878	-0.140537	-0.0388371	-0.0304567	0.0259041	0.0574503	0.646213	0.412394	0.669358	0.531435	0.715721	0.732381	0.86996	0.613172	0.404263	0.592994
Q9Y5S9	0.539951	0.393335	0.415314	0.611221	0.633303	0.52563	0.639067	0.269342	0.397042	0.244249	-0.0159096	0.235765	0.351346	0.835146	0.444513	0.553445	0.47545	0.815943	0.902129	0.596194
Q9Y5T5	-0.0583793	-0.0754196	-0.133534	0.131815	-0.030369	0.00463145	-0.0359242	0.12289	-0.0399049	0.169925	-0.738885	-0.320332	-0.390391	-0.733074	-0.834658	-0.882229	-0.932847	-0.595603	-0.455813	-0.31697
Q9Y5V3	-1.39582	-0.874909	-0.92355	-1.00115	-1.05181	-0.550131	-1.00931	-0.286115	-0.196576	-0.434806	-0.0348069	0.0917677	-0.591145	-0.179935	-0.323289	-0.49061	-0.775474	0.58804	0.551168	0.352002
Q9Y5X2	0.0417849	-0.0672841	-0.0980378	0.0265602	-0.132467	-0.180011	-0.245133	0.485348	0.528901	0.197455	-0.339384	-0.079161	-0.144119	-0.549594	-0.391231	-0.540387	-0.44219	-0.16254	0.0670536	0.306924
Q9Y606	0.37772	0.287528	0.322701	0.203606	0.252504	0.194512	0.208051	0.154774	0.171248	-0.0552171	-0.0768044	0.00687885	0.123679	-0.372624	-0.125101	0.156374	-0.227525	-0.442205	-0.454214	-0.376366
Q9Y613	-0.399073	-0.448322	-0.652787	-0.510639	-0.433014	-0.355738	-0.324022	-0.382215	-0.308026	0.114918	-0.693981	-0.567995	-0.917416	-1.10488	-1.04277	-1.22571	-1.04996	-0.985132	-0.902109	-0.304318
Q9Y618	-0.362735	-0.303261	-0.38081	-0.250672	-0.324013	-0.209428	-0.175668	-0.166661	-0.166741	-0.299918	0.262868	0.241733	0.0261455	0.435663	0.391874	0.465943	0.373118	0.831086	0.560276	0.0333546
Q9Y625	-0.281093	-0.24017	0.111522	-0.163029	-0.139699	0.0635251	-0.0398468	-0.0617174	-0.172175	-0.241239	1.24239	1.28	1.62151	0.0584479	0.297644	0.282143	-0.117272	0.882631	1.30255	1.63364
Q9Y676	0.4309	0.0167547	0.27513	-0.724348	-0.480784	-0.120899	-0.161862	-0.422816	-0.457152	-0.473658	0.264113	0.371697	-0.482578	0.503001	0.605668	0.366985	0.407546	-1.08084	-0.954254	-0.653688
Q9Y678	0.477959	0.521729	0.567786	0.586745	0.630866	0.670982	0.67012	0.463591	0.514525	0.437226	0.386071	0.39025	0.351346	0.130874	0.229879	0.153097	0.72883	0.23456	0.104143	0.123919
Q9Y679	1.06234	0.886096	0.871131	0.471777	0.55139	0.533316	0.559711	0.355527	0.308987	0.107078	-0.661767	-0.312942	-0.369165	0.120862	0.130279	0.257496	0.356437	-1.07824	-0.950868	-0.753345
Q9Y696	0.679358	0.710211	0.84465	1.03562	1.01226	1.09644	0.964356	0.973906	0.805268	0.417853	0.0763361	0.0760624	0.0629676	0.407809	0.446055	0.067069	0.468524	-0.017166	0.236979	0.361854
Q9Y6A5	0.541148	0.641683	0.595246	-0.677466	-0.7429	-0.646937	-0.578427	-0.102994	-0.144934	-0.483303	-0.170824	-0.170659	0.101043	-1.12559	-1.21181	-1.07977	-1.01588	-0.456071	-0.66131	-1.82668
Q9Y6C9	0.765686	0.7584	0.865785	0.374731	0.463872	0.418802	0.507309	0.279997	0.490504	0.290874	-0.755787	-0.884279	-0.850137	-0.0127285	0.193158	0.257496	0.571666	-0.712786	-0.842344	-0.605511
Q9Y6D9	-0.0232545	0.0418256	-0.119227	-0.0659539	-0.111142	-0.154478	-0.0329102	0.0856634	0.0755243	0.125361	-0.0670848	-0.161691	-0.307809	-0.345601	-0.287501	-0.421971	-0.21303	-0.380118	-0.573348	-1.01892
Q9Y6E0	-0.598847	-0.399924	-0.675282	-0.22078	-0.363905	-0.387108	-0.207189	-0.468925	-0.386725	-0.387055	-0.815288	-0.468459	-0.429919	-0.655311	-0.639675	-0.504658	-0.684148	-0.587255	-0.820555	-0.795591
Q9Y6E2	0.192637	0.0944008	0.152105	0.505066	0.505339	0.535639	0.43617	0.518835	0.413113	0.296649	-0.773592	-0.863859	-0.529692	-0.257893	-0.413681	-0.241086	-0.275002	-0.101828	-0.195408	-0.217568
Q9Y6G9	0.42792	0.236685	0.280595	0.56711	0.587081	0.618083	0.607887	0.715723	0.631286	0.809587	0.150132	0.143001	-0.161723	0.0175901	-0.0698397	-0.102666	0.356037	0.169768	0.0380436	-0.0353286
Q9Y6V7	-1.78085	-2.06054	-2.25873	-2.01599	-2.01699	-1.62415	-1.75325	-1.56976	-1.79949	-1.70746	-0.30477	-0.00328102	0.202516	0.215164	-0.121671	-0.175408	-0.0429005	0.578554	0.431972	0.126873
Q9Y6W5	0.279987	0.106306	-0.0875516	0.237898	0.0669247	0.123763	0.327765	0.226852	0.257564	0.373797	-0.283605	-0.384174	-0.401756	-0.715926	-0.796776	-0.77165	-0.402709	-0.369627	-0.361404	-0.515264
Q9Y6Y8	-0.295924	-0.170979	-0.294628	-0.291614	-0.29463	-0.230445	-0.310254	-0.228257	-0.194602	-0.0975864	-0.633599	-0.396395	-0.268638	-0.332867	-0.481795	-0.375133	-0.155851	-0.462418	-0.579309	-0.54943
Column	Description
master_protein	Master protein uniprot ID
timepoint_replicate_abundance_type	Timepoint = 0h, 6h or NT, replicate = 1,2,3 or 4, abundance type=total or OOPS
Protein abundances are presented as log2 centre-median normalised

## Sheet: RNA binding changes (thy-noc)
RNA binding changes (thy-noc)
master_protein	Coefficient	p.value	BH
A0AVT1	-0.757884	6.36287e-05	0.000403347
A1L0T0	0.886827	0.00508668	0.0160619
A1X283	-0.706061	0.000251019	0.00126238
A4D1E9	1.76226	1.81649e-08	5.76731e-07
A5YKK6	0.20712	0.00483051	0.0154017
A6NFI3	-0.607477	0.0210648	0.0517742
A6NHR9	0.0169321	0.871406	0.912628
O00116	1.59764	1.66579e-08	5.39003e-07
O00139	-0.17614	0.239301	0.359501
O00148	0.247692	0.282661	0.407887
O00154	-0.435103	0.0825304	0.155328
O00159	0.729819	1.38719e-06	1.59866e-05
O00161	-0.281767	0.263449	0.387089
O00170	0.0261284	0.839448	0.892975
O00192	-0.294618	0.0527568	0.108978
O00193	-0.00306334	0.985595	0.990472
O00203	0.336507	0.011976	0.0324259
O00231	0.0729461	0.768723	0.84349
O00232	0.361212	0.17484	0.282245
O00233	-0.616102	0.0214469	0.0526033
O00267	-0.0636953	0.513163	0.63608
O00299	0.0164903	0.898286	0.932653
O00303	-0.171127	0.378497	0.509363
O00330	1.50078	0.0429093	0.0922573
O00410	-0.152304	0.536028	0.656409
O00411	0.333726	0.114083	0.201861
O00487	-0.0560229	0.841478	0.89389
O00505	0.182613	0.812055	0.875515
O00541	-0.0273615	0.78239	0.854188
O00566	-0.0585667	0.639707	0.74466
O00567	0.291382	0.00200027	0.0073312
O00571	-0.0446707	0.631973	0.737845
O00622	-0.445428	0.0100438	0.0279059
O00629	0.777235	0.102018	0.183838
O14497	-0.187163	0.277039	0.402835
O14578	0.193039	0.0774439	0.147356
O14639	0.139621	0.4576	0.585114
O14641	0.524038	0.491655	0.617843
O14646	0.0130086	0.930285	0.954229
O14647	0.110709	0.510329	0.633634
O14737	-0.856052	0.000399086	0.0018623
O14744	-0.255081	0.34395	0.472811
O14745	-0.640241	0.0124768	0.033566
O14776	0.179167	0.0949294	0.173541
O14777	-0.743485	1.46198e-05	0.000113284
O14787	-1.39599	0.000830815	0.00347738
O14802	0.678412	0.00816329	0.0235655
O14908	-0.143551	0.181069	0.29018
O14929	-0.684614	0.0461137	0.0979313
O14936	0.294808	0.218748	0.335688
O14964	-0.598942	0.000417541	0.0019331
O14965	0.271576	0.183128	0.292261
O14974	-0.095211	0.380776	0.511558
O14979	-0.24612	0.321784	0.450436
O14980	-0.513378	0.154118	0.255015
O15014	-0.114897	0.710946	0.800988
O15042	0.0981234	0.585509	0.697706
O15047	-0.732453	0.0804078	0.152131
O15067	-0.133312	0.471472	0.598383
O15143	0.211661	0.249422	0.37132
O15162	0.184665	0.67398	0.772231
O15213	-0.0492534	0.732268	0.817472
O15226	0.0767661	0.693253	0.788597
O15231	-0.267722	0.467229	0.593894
O15234	0.834077	0.0127114	0.0341035
O15240	-1.08379	5.19961e-05	0.00033723
O15269	0.641686	0.0432073	0.0928304
O15305	0.0839178	0.681486	0.778068
O15347	0.22283	0.532475	0.653276
O15355	-0.233368	0.249595	0.37132
O15357	-0.184054	0.192001	0.302891
O15371	-0.0245311	0.858786	0.905369
O15446	0.212136	0.281371	0.406524
O15479	0.633222	0.100213	0.181251
O15498	-1.13996	1.59029e-05	0.000121627
O43143	0.239128	0.169728	0.275588
O43148	0.116841	0.257455	0.380084
O43159	-0.41532	0.00377569	0.012612
O43166	-0.645894	0.0585224	0.117865
O43175	-0.325393	0.0365143	0.080809
O43242	-0.246643	0.237765	0.357923
O43251	-0.160337	0.355982	0.486317
O43252	-0.0650455	0.660472	0.76194
O43264	-0.0847067	0.58632	0.698249
O43290	0.116019	0.318131	0.446704
O43347	-0.248232	0.238376	0.358568
O43390	-0.00606243	0.975682	0.984206
O43395	0.0488722	0.716329	0.80505
O43396	-0.365746	0.12366	0.215539
O43414	0.0439651	0.908427	0.940694
O43491	0.158425	0.232875	0.352093
O43592	-0.198475	0.574532	0.690071
O43615	0.628382	8.60721e-05	0.000516132
O43663	1.64447	1.54245e-08	5.10307e-07
O43683	-1.62674	2.78921e-07	4.49512e-06
O43684	-0.807404	3.73466e-07	5.61056e-06
O43707	-0.0746075	0.767759	0.842589
O43709	-0.0658225	0.667044	0.766896
O43719	0.190596	0.296108	0.422148
O43747	-0.634518	0.00672587	0.0200351
O43776	0.0509161	0.69979	0.79297
O43795	1.1907	0.000921883	0.0038018
O43809	-0.114545	0.455363	0.583354
O43815	-0.38845	0.00162095	0.00614271
O43818	0.64353	0.0106928	0.0294664
O43823	-0.208812	0.191273	0.302228
O43865	-0.293309	0.00654533	0.019656
O60216	0.579966	0.000124636	0.000701705
O60231	-0.0765781	0.600714	0.709934
O60264	0.674186	1.93134e-06	2.10624e-05
O60271	-0.205222	0.642803	0.746788
O60279	-0.590364	0.0180049	0.0454094
O60287	0.306358	0.0689653	0.13426
O60306	0.585525	0.00171526	0.00643796
O60318	0.0968505	0.642513	0.746598
O60333	-0.305684	0.193025	0.303693
O60341	-0.351874	0.260078	0.383283
O60343	-0.375142	0.804004	0.870204
O60506	-0.122372	0.51813	0.640888
O60524	0.00911704	0.912637	0.943064
O60551	-0.204136	0.424287	0.553571
O60563	0.0250897	0.914883	0.944598
O60566	-1.06923	3.54719e-06	3.4528e-05
O60664	-0.758505	0.00434415	0.014189
O60684	-0.724998	0.00269472	0.00945723
O60701	-0.0617954	0.577536	0.692126
O60716	0.457263	0.0665807	0.130698
O60732	-0.886738	0.00155687	0.00593039
O60763	-0.345321	0.117312	0.206163
O60783	1.09607	0.00216066	0.00783989
O60784	0.102514	0.700857	0.794015
O60828	0.0442673	0.840543	0.893494
O60832	0.0315448	0.85648	0.90434
O60869	-0.214609	0.295926	0.422066
O60870	-1.00198	0.00248636	0.00883657
O60884	0.0578183	0.788394	0.858198
O60885	-0.0595085	0.775066	0.848553
O60934	0.409378	0.016611	0.0424945
O75083	0.297006	0.109574	0.195126
O75131	-0.00684887	0.978982	0.986689
O75146	-0.111017	0.395132	0.524793
O75150	0.0877621	0.412876	0.542972
O75152	-0.0390658	0.742132	0.823608
O75153	-0.122395	0.0757161	0.145053
O75165	-0.32803	0.375672	0.506022
O75175	0.545283	0.00459077	0.0147894
O75179	0.0577682	0.772806	0.846487
O75323	0.882579	3.00971e-05	0.000211759
O75340	-0.487281	0.0723507	0.139774
O75351	-0.26619	0.00873718	0.024941
O75362	0.665924	0.111151	0.197556
O75367	1.2989	2.20354e-05	0.000161401
O75369	0.215231	0.287523	0.412843
O75390	1.79263	1.4506e-07	2.70336e-06
O75396	0.780574	2.19897e-05	0.000161401
O75400	-0.0152699	0.920295	0.948956
O75439	1.5028	5.9133e-08	1.37372e-06
O75475	0.297915	0.115767	0.204056
O75489	0.579788	0.205579	0.319435
O75494	-0.119604	0.697736	0.791251
O75521	0.916588	0.151819	0.252346
O75525	-0.211329	0.443411	0.573451
O75530	0.650915	0.190175	0.300928
O75533	0.326687	0.0214937	0.0526962
O75534	0.274679	0.184458	0.293985
O75569	-0.212605	0.123945	0.215764
O75616	0.48859	0.0866553	0.161135
O75643	0.283238	0.0326588	0.0738612
O75663	-0.0641935	0.799123	0.866833
O75683	0.182923	0.474806	0.601577
O75691	-0.0688359	0.715251	0.804577
O75717	0.0443062	0.704698	0.796391
O75821	-0.106052	0.451906	0.580683
O75822	-0.419147	0.224446	0.342118
O75937	-0.429547	0.0858492	0.160243
O75940	-0.174145	0.340791	0.469675
O75962	-0.482647	0.000288735	0.00142171
O76003	-0.642582	0.000260254	0.00129995
O76021	0.0741441	0.550051	0.669543
O76031	2.29697	1.03572e-08	4.01275e-07
O76094	0.49801	0.0501749	0.104706
O94776	0.748257	0.000158491	0.00085394
O94804	-0.127333	0.293818	0.420178
O94822	-0.233248	0.272893	0.397986
O94826	1.54945	4.03187e-08	9.97634e-07
O94832	0.296376	0.285741	0.410922
O94851	0.307708	0.0629917	0.125155
O94874	-0.721114	0.01538	0.0398121
O94903	-0.515723	0.00172993	0.00648475
O94906	0.371878	0.000217808	0.0011144
O94925	2.63928	1.00344e-09	8.09488e-08
O94992	-0.384464	0.0522846	0.108455
O95071	0.0677537	0.550481	0.669928
O95104	0.900034	0.046671	0.0988298
O95163	-0.416595	0.0281139	0.0653365
O95218	-0.112136	0.552442	0.671205
O95232	-0.174351	0.493457	0.619478
O95235	0.532217	0.0120263	0.0325323
O95239	0.595121	1.42519e-07	2.68145e-06
O95292	0.916354	4.97445e-05	0.000324413
O95347	0.527533	0.00491006	0.0156046
O95373	-0.656692	0.00842334	0.024174
O95376	-0.698994	0.1639	0.268187
O95425	-0.10087	0.217078	0.333779
O95429	-0.128643	0.752123	0.830536
O95433	-0.344128	0.00365534	0.0122727
O95453	0.385819	0.170248	0.276096
O95470	1.4928	6.32773e-08	1.43323e-06
O95478	-0.264523	0.162235	0.266055
O95487	-0.652415	0.00606745	0.0183897
O95571	1.4693	1.61066e-05	0.000122548
O95573	1.78108	1.34243e-06	1.55928e-05
O95602	0.499967	0.000525963	0.00235902
O95639	0.126341	0.411432	0.54145
O95671	-0.475831	0.041045	0.0888654
O95714	0.633579	0.380118	0.511076
O95747	-0.402701	0.0829638	0.155895
O95758	-0.172229	0.247639	0.369576
O95782	-0.136371	0.503367	0.627637
O95793	0.0493905	0.75358	0.831677
O95817	-0.407657	0.0278655	0.0649129
O95864	1.06877	0.00289466	0.0100274
O95881	0.322819	0.113765	0.201552
O96013	-0.55171	0.00537322	0.0167423
O96019	-0.341434	0.246962	0.368752
O96028	0.412573	0.0277209	0.0647041
P00338	0.562123	0.0379094	0.0832086
P00387	0.806678	0.00773457	0.022549
P00390	-0.305509	0.0636698	0.126246
P00505	0.995149	9.11682e-05	0.000541765
P00558	0.0010578	0.995144	0.996334
P00966	-0.682724	0.58672	0.698443
P02545	0.295868	0.0191103	0.047849
P02794	-0.589997	0.0351379	0.0784833
P02795	-2.75489	0.146377	0.244891
P04083	-0.413521	3.14096e-05	0.00021942
P04181	2.40084	2.62679e-08	7.19497e-07
P04183	0.654884	0.013261	0.035257
P04406	0.582267	0.00513198	0.0161616
P04792	-0.717362	0.000380873	0.00179293
P04818	-0.015201	0.86046	0.906972
P04899	0.389304	0.0146558	0.0381893
P05023	0.551607	0.0149129	0.0387735
P05091	1.89411	3.1667e-07	4.93351e-06
P05141	1.36159	0.00094024	0.0038559
P05198	-0.246509	0.0569176	0.115463
P05386	0.0517656	0.835967	0.890236
P05387	0.438565	0.199451	0.312053
P05388	0.42745	0.0233693	0.0563229
P05455	0.108896	0.496802	0.622217
P06733	0.785351	0.00471703	0.0151217
P06737	-0.290254	0.0344915	0.0772908
P06748	0.229723	0.386882	0.517688
P07195	1.23751	0.000105058	0.000609544
P07199	0.429993	0.0145276	0.0379223
P07203	0.055015	0.800302	0.867623
P07237	1.17412	6.1052e-05	0.000389108
P07305	0.0191872	0.932884	0.955436
P07355	-0.496363	0.00968575	0.0270991
P07384	-1.70345	0.012848	0.0343932
P07437	-0.928099	2.43055e-09	1.43986e-07
P07737	-0.174495	0.464785	0.592069
P07741	-1.13009	0.000495001	0.00224063
P07814	0.284727	0.0373457	0.0822163
P07900	0.793155	8.41053e-05	0.000507476
P07910	-0.576317	0.0444768	0.0951068
P07951	0.754612	0.06378	0.126422
P08133	-1.50567	0.0259878	0.0611908
P08240	-0.141563	0.126418	0.218898
P08243	0.0444889	0.832189	0.887658
P08559	2.09099	1.80075e-08	5.76338e-07
P08579	-0.617301	0.00200484	0.00733778
P08621	0.120398	0.534177	0.65455
P08651	-0.0909765	0.792251	0.860964
P08708	-0.249249	0.0949478	0.173541
P08754	0.997422	0.000455669	0.00208341
P09012	-0.391147	0.119865	0.209773
P09382	-0.552245	0.113682	0.201466
P09429	0.394151	0.298101	0.424398
P09493	0.65044	0.00401172	0.013265
P09496	0.480424	0.128174	0.221484
P09543	0.359684	0.0316147	0.0718818
P09622	0.733869	0.000478224	0.00217394
P09651	-0.249232	0.230437	0.349304
P09661	-0.648831	0.0883147	0.163806
P09874	0.458424	0.00408097	0.0134713
P09960	-0.191345	0.46402	0.591732
P10412	0.141946	0.614687	0.722822
P10515	1.43682	5.26287e-07	7.32696e-06
P10809	1.68386	4.66942e-09	2.33036e-07
P11021	1.53229	2.3308e-06	2.46872e-05
P11142	0.19958	0.0915553	0.168596
P11172	-0.200047	0.353564	0.484106
P11177	2.50181	1.95562e-09	1.22518e-07
P11216	-0.606152	0.00292823	0.0101378
P11387	0.125987	0.382512	0.513475
P11388	1.85656	6.81926e-07	9.10627e-06
P11413	-0.472928	0.0226052	0.0549183
P11498	1.03785	0.00340855	0.0115628
P11586	0.171831	0.427791	0.557482
P11766	-0.284892	0.0587322	0.118167
P11908	-0.351484	0.346292	0.475365
P11940	-0.450472	0.084762	0.158616
P12004	-0.0384478	0.764463	0.839754
P12268	0.683829	0.010311	0.0285613
P12270	-0.0594945	0.565424	0.681908
P12814	-0.0310427	0.891645	0.927556
P12931	-0.178797	0.289664	0.415408
P12956	0.0595832	0.806663	0.87196
P13010	0.0923883	0.696768	0.79061
P13489	-0.523393	3.7395e-05	0.000254002
P13639	-0.779992	0.000408721	0.00189973
P13667	0.987272	1.86507e-06	2.04914e-05
P13797	-0.133193	0.336514	0.465788
P13804	2.40471	1.30247e-09	9.51338e-08
P13861	0.0678445	0.815454	0.876871
P13995	1.94486	2.0613e-09	1.26448e-07
P14550	-0.732493	0.00454495	0.0146946
P14618	0.244442	0.195531	0.306817
P14635	0.824629	0.000451958	0.00206966
P14649	0.393649	0.0206549	0.0508939
P14866	-0.089544	0.524569	0.646408
P14868	0.302927	0.251138	0.372814
P15170	-0.622898	0.000974309	0.00397073
P15408	0.292779	0.29758	0.423911
P15531	0.106672	0.693937	0.788766
P15880	-0.402877	0.068575	0.133721
P16152	-0.372009	0.156756	0.25839
P16220	-0.531167	0.00132708	0.0051722
P16383	-0.0892188	0.694802	0.78914
P16403	0.412513	0.244991	0.366274
P16435	1.31537	3.47729e-08	8.86484e-07
P16615	0.847161	0.000926592	0.00381321
P16949	-0.815396	0.00631409	0.019049
P16989	0.0139233	0.95698	0.972503
P17096	0.00616211	0.986647	0.991192
P17174	0.806141	0.00975346	0.0272348
P17252	0.127573	0.22622	0.344508
P17275	-0.516315	0.0580672	0.117149
P17480	-0.20128	0.212406	0.32788
P17655	-0.69015	0.00724161	0.0213443
P17812	-0.495594	0.00282815	0.00984337
P17980	0.292781	0.0562022	0.114484
P17987	0.192697	0.361801	0.492067
P18031	0.70283	0.000301552	0.00147129
P18085	-0.928901	0.177019	0.284904
P18124	-0.0182127	0.922421	0.94988
P18206	-0.26497	0.19503	0.306194
P18583	-0.438216	0.00790768	0.022974
P18615	-0.128744	0.594689	0.70445
P18669	0.117787	0.797628	0.865849
P18754	0.942296	8.04881e-06	6.81027e-05
P18858	-0.122268	0.570786	0.686832
P18887	-0.282791	0.632522	0.738339
P19174	-0.370774	0.209926	0.325158
P19338	-0.538526	0.0495713	0.103667
P19367	0.38304	0.130479	0.224676
P19525	-0.0309897	0.861378	0.907452
P19623	-0.351555	0.00559644	0.0173005
P19784	0.136026	0.378078	0.508999
P19838	-0.783686	0.00033155	0.00159498
P20020	1.27981	0.0014088	0.00544744
P20042	-0.0596958	0.670107	0.769302
P20073	-0.796217	5.98594e-06	5.38186e-05
P20290	-0.233291	0.22232	0.339886
P20700	-0.00528234	0.951224	0.968327
P21291	-1.36387	8.77395e-07	1.11598e-05
P21333	0.327409	0.138466	0.23452
P21359	-0.655374	0.005678	0.0174883
P21399	-0.178142	0.448865	0.578164
P21796	0.84616	0.000829266	0.00347336
P21964	0.915586	0.000296215	0.00145246
P21980	-0.367936	0.0313314	0.0713773
P22059	0.189448	0.167617	0.272905
P22087	0.00100167	0.991722	0.994787
P22102	-0.536943	0.0177808	0.0449089
P22234	0.263356	0.0532878	0.109801
P22307	1.9537	4.77353e-06	4.4692e-05
P22314	0.0669334	0.670151	0.769302
P22570	2.23028	6.28321e-10	6.26875e-08
P22626	-0.204448	0.316057	0.444214
P22676	-0.567351	0.00183196	0.00680656
P22695	1.00841	8.82466e-05	0.000528134
P23246	0.401311	0.135397	0.230782
P23258	-0.230969	0.0629071	0.125071
P23368	0.24727	0.326318	0.455076
P23381	0.047953	0.743603	0.824435
P23396	-0.147497	0.339741	0.469216
P23497	-0.75189	0.00709596	0.020978
P23526	-0.113417	0.559041	0.677405
P23588	-0.00262099	0.992253	0.994787
P23919	-0.00319403	0.985354	0.990399
P23921	-0.0893979	0.759354	0.835857
P24534	-1.21737	0.220351	0.33749
P24666	-0.658334	0.0020196	0.00738721
P24752	2.44316	6.0317e-08	1.39297e-06
P24844	-0.320777	0.306868	0.433888
P24928	0.128582	0.590064	0.701147
P25205	0.0189563	0.900785	0.934588
P25325	1.13887	1.71282e-05	0.000129484
P25398	0.0900981	0.661724	0.762715
P25685	-0.049952	0.72756	0.814563
P25686	-0.760459	2.09992e-07	3.60537e-06
P25789	-0.362071	0.0532466	0.109789
P26038	-0.395157	0.0374236	0.0823264
P26196	0.164747	0.319055	0.447318
P26358	0.198346	0.0955888	0.174495
P26368	0.385905	0.0191548	0.04794
P26373	0.367538	0.0792637	0.150381
P26583	0.445071	0.0242477	0.0580231
P26599	-0.114423	0.393264	0.522902
P26639	0.260277	0.098828	0.179463
P26640	-0.227642	0.164558	0.268891
P26641	0.366471	0.00928691	0.0262054
P27144	1.92068	6.32364e-06	5.59158e-05
P27348	-0.786492	0.0298226	0.0685768
P27361	-0.783294	0.0571276	0.115654
P27635	-0.173426	0.37971	0.510645
P27694	-0.0228029	0.83008	0.886212
P27695	-0.433434	0.0169293	0.0431213
P27708	-0.591223	0.00352466	0.0119086
P27816	-0.613507	0.0256936	0.0606716
P27824	0.644822	0.00457533	0.0147558
P28331	0.907741	0.00117007	0.00463696
P28482	-0.563528	0.00915433	0.0258933
P28838	1.04915	6.93477e-06	6.02343e-05
P29083	-0.199978	0.450318	0.579529
P29353	-0.157252	0.0893554	0.165061
P29372	-0.12404	0.627262	0.734192
P29401	0.435597	0.0609829	0.121738
P29558	-0.411068	0.0575427	0.11637
P29590	0.436448	0.21948	0.336591
P30038	0.693716	0.0667004	0.130889
P30040	0.665925	4.32059e-06	4.10386e-05
P30041	-0.563926	0.0142999	0.0375277
P30043	-0.9263	0.000125362	0.000704446
P30044	1.25083	0.000120666	0.000681643
P30048	1.48525	1.11517e-05	9.04581e-05
P30050	0.181288	0.355383	0.485746
P30084	2.14861	7.99887e-07	1.03301e-05
P30085	-0.630445	0.00454728	0.0146946
P30086	-0.601188	0.00827593	0.0238439
P30101	0.746878	2.58022e-05	0.000185304
P30153	-0.164438	0.446858	0.576648
P30260	-0.436754	0.136989	0.23289
P30405	1.46025	7.63281e-06	6.50501e-05
P30419	0.569292	0.000653488	0.0028297
P30520	0.174669	0.424384	0.553571
P30566	-0.133986	0.660347	0.76194
P30622	-0.599156	0.102191	0.184037
P30626	-0.600802	0.123656	0.215539
P30837	2.2494	4.87936e-10	5.22447e-08
P30876	0.495355	0.00112212	0.00448011
P31040	0.870712	0.00131571	0.00514147
P31150	0.305013	0.137702	0.233763
P31153	-0.466714	0.044461	0.0951068
P31483	-0.425838	0.043773	0.0938403
P31689	0.273664	0.185699	0.29542
P31930	1.24592	5.72048e-06	5.19074e-05
P31939	0.0451552	0.706478	0.797785
P31942	-0.0771483	0.701397	0.794332
P31946	0.126286	0.730335	0.816194
P31947	-0.372421	0.0751297	0.144159
P31948	0.987259	0.000395023	0.00184626
P31949	-1.49543	0.000972051	0.00396427
P32322	1.70528	7.24018e-09	3.11222e-07
P32969	0.205093	0.694496	0.788944
P33176	0.0380745	0.750626	0.829713
P33316	-0.527204	0.00145874	0.0056074
P33991	0.328907	0.0492075	0.103089
P33992	0.103722	0.549104	0.668667
P33993	0.0798124	0.631241	0.737429
P34897	1.34998	1.91882e-07	3.32351e-06
P34932	0.414093	0.010073	0.0279679
P35080	-0.746496	0.0123892	0.0333456
P35221	0.560754	0.000586429	0.00257722
P35232	0.523826	0.00962703	0.0269713
P35240	-0.501364	0.0128431	0.0343932
P35241	-0.24244	0.269417	0.394087
P35249	0.323058	0.0170958	0.0434852
P35250	0.117034	0.327056	0.45565
P35251	0.135888	0.261667	0.384951
P35268	-1.09127	0.00922711	0.0260491
P35269	0.405375	0.0197623	0.0491887
P35270	0.749542	0.00313419	0.010756
P35573	-0.292849	0.229274	0.348168
P35579	0.486111	0.0520364	0.108092
P35580	0.607842	0.000975031	0.00397092
P35606	-0.247596	0.138985	0.235062
P35611	0.187098	0.70274	0.795242
P35637	-0.304475	0.108617	0.19389
P35658	-0.380853	0.00296845	0.0102529
P35659	0.335038	0.192384	0.30309
P35998	0.373609	0.0227568	0.0552182
P36507	-0.0793736	0.841651	0.89389
P36578	0.0376168	0.864194	0.90847
P36639	-0.572735	0.000242394	0.00122529
P36776	2.27038	2.25203e-10	3.25115e-08
P36915	-0.598368	0.00164145	0.0062164
P37802	-0.868117	0.00258656	0.00912113
P38117	2.43592	1.50389e-09	1.05433e-07
P38159	-0.534683	0.0497919	0.104054
P38432	0.328266	0.00297915	0.0102778
P38606	0.0958139	0.399999	0.529943
P38646	2.87903	1.98869e-11	1.08693e-08
P38919	-0.0579073	0.686732	0.782388
P39019	0.271123	0.167242	0.27237
P39023	0.483101	0.112128	0.199132
P39656	0.0961648	0.812144	0.875515
P39687	-0.00165542	0.99488	0.996334
P39748	-0.233914	0.0858864	0.160261
P40222	0.0608699	0.614877	0.722901
P40227	0.448341	0.0243072	0.0581419
P40261	-1.15244	0.000933382	0.00383579
P40692	-0.133537	0.543861	0.664112
P40763	-0.713563	0.000151786	0.000822323
P40925	0.234696	0.298433	0.424658
P40937	-0.183391	0.550876	0.670132
P40938	-0.235455	0.0479366	0.100857
P40939	2.19163	2.96027e-10	3.56232e-08
P41091	0.871828	0.0256577	0.0606716
P41214	0.0920406	0.642119	0.74637
P41223	-0.271319	0.0571297	0.115654
P41227	0.027686	0.78639	0.856967
P41250	0.478365	7.91502e-05	0.00048387
P41252	0.349208	0.175953	0.283731
P41743	0.0415014	0.87708	0.916777
P42166	0.00591018	0.959934	0.973993
P42167	1.35002	0.00205228	0.00748815
P42224	-0.82939	7.07925e-05	0.000442097
P42226	-0.723007	1.46075e-06	1.66713e-05
P42285	0.534239	3.46413e-05	0.000238321
P42356	0.0676073	0.885375	0.922827
P42696	-0.146017	0.396859	0.526612
P42704	0.0144639	0.944295	0.963745
P42765	1.19357	1.27305e-07	2.45286e-06
P42766	0.58643	0.0788869	0.149731
P43034	0.310761	0.0104579	0.0289085
P43246	-0.270637	0.0769513	0.146754
P43304	1.28385	6.31967e-05	0.000401906
P43355	-0.603872	0.0021963	0.00794959
P43358	-0.808238	0.00035612	0.00169128
P43487	-0.343497	0.180591	0.289624
P43686	0.422532	0.0136245	0.036093
P43897	1.76157	3.63167e-08	9.06225e-07
P45880	1.62354	0.000170404	0.000908155
P45954	1.721	7.62701e-07	9.91511e-06
P45973	0.284134	0.0171644	0.0435881
P45974	-0.0618977	0.597179	0.70675
P46013	0.341558	0.107151	0.191506
P46060	-0.704506	0.00305431	0.0105248
P46063	0.32276	0.0449076	0.0958344
P46087	0.0259868	0.858507	0.905237
P46109	-0.963882	3.01957e-08	7.9385e-07
P46199	0.0286046	0.944297	0.963745
P46459	0.0754217	0.666614	0.766736
P46734	-0.40048	0.00659421	0.0197523
P46776	1.11925	0.00122136	0.00481754
P46777	-0.219146	0.249627	0.37132
P46778	0.335658	0.205754	0.319622
P46779	0.416543	0.0200149	0.0496704
P46781	-0.222261	0.534372	0.654653
P46782	-0.0589992	0.686131	0.781961
P46783	0.197464	0.666874	0.766886
P46821	-0.00503032	0.952174	0.968957
P46939	-0.180359	0.128025	0.221292
P46940	-0.0291643	0.868557	0.910941
P47897	0.229506	0.2541	0.375978
P47914	-0.181549	0.598958	0.708285
P48047	0.68725	0.0271095	0.0635288
P48059	-0.653554	0.00200055	0.0073312
P48449	0.787834	1.47043e-05	0.000113789
P48634	0.166546	0.500578	0.625483
P48643	0.313264	0.0655012	0.129138
P48681	-0.0131626	0.911019	0.942053
P48729	-0.215658	0.561198	0.678763
P48735	2.25936	8.46734e-07	1.08165e-05
P48739	-0.306635	0.174086	0.281183
P49006	-0.614392	0.0041385	0.0136383
P49189	0.639239	0.00230242	0.00828282
P49207	-0.508778	0.0118403	0.0322067
P49257	0.662343	0.000295422	0.00144978
P49321	-0.365632	0.00139145	0.00539097
P49327	-0.210869	0.389011	0.519829
P49368	0.301012	0.136044	0.231483
P49406	1.49955	2.14352e-05	0.000158384
P49411	2.3875	7.02109e-10	6.26875e-08
P49454	-0.329067	0.0977503	0.177945
P49588	-0.128174	0.156099	0.257641
P49589	-0.206499	0.100177	0.181242
P49591	-0.537828	0.0670445	0.131302
P49593	-0.392707	0.0351997	0.078549
P49643	0.427821	0.0252767	0.0599494
P49711	-0.0751594	0.506727	0.630491
P49721	-0.139883	0.427901	0.557485
P49736	-0.066198	0.541395	0.661742
P49748	2.42712	2.18209e-11	1.08693e-08
P49753	0.520482	0.0925305	0.170126
P49756	-0.289079	0.0913536	0.168382
P49757	0.591233	0.0454171	0.0966612
P49792	-0.3957	0.00585925	0.0179154
P49821	0.92017	0.036796	0.0812493
P49841	-0.832901	7.68003e-05	0.000472599
P49915	-0.339568	0.0172442	0.0437719
P49916	0.00682787	0.956667	0.972503
P49959	-0.113376	0.498551	0.623612
P50213	2.54746	2.04102e-08	6.07048e-07
P50281	-0.152126	0.0944617	0.172974
P50395	0.664235	0.0244495	0.0584109
P50402	0.934245	2.56634e-06	2.66546e-05
P50479	-0.434973	0.018826	0.0472173
P50552	0.048166	0.717501	0.80608
[truncated: 1,324 more rows]

## Sheet: Protein abundance (noc)
Protein abundance in total and OOPS samples
[truncated: 1,921 more rows]

[truncated: 1 more sheets: RNA binding changes (noc)]
