# Supplementary material for: Challenges and Opportunities for Bayesian Statistics in Proteomics
Source: J Proteome Res. 2022 Mar 8;21(4):849–64. doi: 10.1021/acs.jproteome.1c00859 (PMC8982455; doi:10.1021/acs.jproteome.1c00859)
Supplement: Supplementary file 2 — pr1c00859_si_002.zip [file pr1c00859_si_002.zip › Supporting information for publication/codeforfigures.Rmd]

---
title: "Extra Figures for publication"
author: "Oliver M. Crook"
date: "06/01/2022"
output: html_document
---

Make normal distribution and log normal distribution plots
```{r,}
require(ggplot2)
require(RColorBrewer)
require(patchwork)

df <- as.data.frame(x = rnorm(n = 5000, mean = 0, sd = 1))
colnames(df) <- "x"
df2 <- as.data.frame(x = rlnorm(n = 5000, meanlog = 0 , sdlog = 1))
colnames(df2) <- "x"
df3 <- as.data.frame(x = rlnorm(n = 5000, meanlog = c(as.vector(df)$x) , sdlog = rep(1, 5000)))
colnames(df3) <- "x"

gg1 <- ggplot(df) + geom_density(aes(x = x), fill = alpha(brewer.pal(n = 3, name = "Set2")[1], 0.5), bw = 0.5) + theme_classic() + ylim(c(0, 0.4)) + theme(text = element_text(size = 20))
gg2 <- ggplot(df2) + geom_density(aes(x = x), fill = alpha(brewer.pal(n = 3, name = "Set2")[2], 0.5), bw = 0.5) + theme_classic() + xlim(c(0, 20)) + theme(text = element_text(size = 20))
gg3 <- ggplot(df3) + geom_density(aes(x = x), fill = alpha(brewer.pal(n = 3, name = "Set2")[3], 0.5), bw = 0.5) + theme_classic() + xlim(c(0, 20)) +  ylim(c(0, 0.4)) + theme(text = element_text(size = 20))

gg1 + ggtitle("Normal Distribution") + gg2 + ggtitle("log Normal Distribution") + gg3 + ggtitle("Hierarchical distribution")

```

```{r,}
require(pheatmap)
pmat <- apply(matrix(rnorm(n = 400), nrow = 20), 1, function(x) exp(x)/(sum(exp(x))))
rownames(pmat) <- c("A", "R", "N", "D", "C", "Q", "E", "G", "H", "I", "L", "K", "M", "F", "P", "S", "T", "W", "Y", "V")
colnames(pmat) <- rownames(pmat)
pheatmap(pmat, color = colorRampPalette(brewer.pal(n = 11, name = "PRGn"))(100), scale = "none", cluster_cols = FALSE, cluster_rows = FALSE)


```

```{r,}
require(Spectra)
source("simulationfunction.R")

par(mfrow = c(3,3))
sapply(1:9,function(x) plotSpectra(isotopicDistributionHDX(sequence = "PARRDABZJARA"), lwd = 2, col = "blue"))

df <- sapply(1:400, function(x) isotopicDistributionHDX(sequence = "PARRDABZJARA"))

df2 <- do.call(c, df)
df3 <- data.frame(x = unlist(df2$mz), y = unlist(df2$intensity))
df4 <- cbind(unlist(df[[1]]$mz), unlist(df[[1]]$mz), rep(0,5), unlist(df[[1]]$intensity))
colnames(df4) <- c("x", "xend", "y", "yend")


ggplot(df3, aes(x = x, y = y)) + geom_density_2d_filled(bins = 5, alpha = 0.7) + xlim(c(982, 991)) + ylim(c(0, 700)) + theme_classic() + geom_segment(data = data.frame(df4), aes(x = x,y = y,xend = xend,yend = yend), size = 0.1, col = "white", inherit.aes = FALSE) +xlab("m/z") + ylab("Intensity") + theme(text = element_text(size = 16))


```


```{r,}
dprior <- rnorm(1000, 0, 3)
data <- rnorm(10, 3, 1)
M <- (1/((1/3^2) + (10/(1)))) * (0/3^2 + sum(data)/1)
var <- (1/3^2 + 10/1)^{-1}
dposterior <- rnorm(1000, mean = M, sd = sqrt(var))

dprior <- as.data.frame(dprior)
data <- as.data.frame(data)
dposterior <- as.data.frame(dposterior)

hh1 <- ggplot(dprior) + geom_density(aes(x = dprior), fill = alpha(brewer.pal(n = 3, name = "Set2")[1], 0.5), bw = 0.5) + theme_classic() + theme(text = element_text(size = 20)) + xlab("x") + xlim(c(-7,7)) + ggtitle("Prior distribution")
hh2 <- ggplot(data) + geom_density(aes(x = data), fill = alpha(brewer.pal(n = 3, name = "Set2")[2], 0.5)) + theme_classic() + theme(text = element_text(size = 20)) + xlab("x") + xlim(c(-7, 7)) + ggtitle("Data")
hh3 <- ggplot(dposterior) + geom_density(aes(x = dposterior), fill = alpha(brewer.pal(n = 3, name = "Set2")[3], 0.5)) + theme_classic() + theme(text = element_text(size = 20)) + xlab("x") + xlim(c(-7,7)) + ggtitle("Posterior distribution")

hh1 + hh2 + hh3
```
