# Supplementary material for: Challenges and Opportunities for Bayesian Statistics in Proteomics
Source: J Proteome Res. 2022 Mar 8;21(4):849–64. doi: 10.1021/acs.jproteome.1c00859 (PMC8982455; doi:10.1021/acs.jproteome.1c00859)
Supplement: Supplementary file 2 — pr1c00859_si_002.zip [file pr1c00859_si_002.zip › Supporting information for publication/oopsdata.csv]

master_protein	0h_1_total	0h_2_total	0h_3_total	6h_1_total	6h_2_total	6h_3_total	6h_4_total	23h_1_total	23h_2_total	23h_3_total	0h_1_OOPS	0h_2_OOPS	0h_3_OOPS	6h_1_OOPS	6h_2_OOPS	6h_3_OOPS	6h_4_OOPS	23h_1_OOPS	23h_2_OOPS	23h_3_OOPS
A0AVT1	0.265834896	0.28049266	0.392211346	0.551450604	0.498195375	0.550081333	0.505032523	0.504967777	0.473144909	0.416754137	-0.218800946	-0.2679185	-0.065626599	-0.813759976	-0.510992591	-0.664434514	-0.4619651	-0.653765632	-0.576325562	-0.0514536
A1L0T0	0.361231724	0.281303028	0.312289041	-0.138852144	-0.099044168	-0.133141835	-0.153641589	-0.138432395	-0.124869107	-0.166344706	-0.271401224	-0.680333711	-1.148899148	-0.01383101	-0.091154106	-0.594946589	-0.065955772	-0.204481614	-0.665466064	-0.912000342
A1X283	0.569651955	0.568599728	0.511145948	0.511943926	0.62810864	0.574443791	0.608603414	0.617785012	0.472237772	0.657289679	0.43822385	0.649722265	0.502597104	-0.478234587	-0.159866856	-0.058893689	-0.263974022	-0.380804386	-0.2040181	0.299090403
A4D1E9	0.407071463	0.402606755	0.535424487	0.022089148	0.109982904	0.018131884	0.200565488	0.124300097	0.108893507	-0.084525315	-0.817821048	-0.895273829	-0.85881232	0.253700206	0.5346057	0.680970963	0.333579599	-0.182659511	-0.475945583	-0.776150969
A5YKK6	-0.49200512	-0.503495295	-0.574460307	-0.456496679	-0.449281133	-0.460204974	-0.421453135	-0.394813314	-0.351098273	-0.256794257	-0.63309225	-0.553218817	-0.583542488	-0.320970033	-0.454203565	-0.375367354	-0.319174896	0.186957374	0.148216478	0.205933392
A6NFI3	-1.006423644	-1.041820176	-1.023137045	-0.935212884	-0.931729671	-0.834672117	-0.917927789	-0.970449371	-0.969583202	-0.906001345	-0.258438917	-0.187937329	0.608350718	-0.614597189	-0.417282189	-0.493408563	-0.6841475	0.459155201	0.706628817	-0.423113813
A6NHR9	0.081336223	0.034936378	0.061805952	-0.104630482	-0.135174762	-0.070200885	-0.035539475	-0.009537564	0.015186589	-0.111403987	-0.130628216	-0.279720611	-0.207237848	-0.4286767	-0.463174369	-0.397637289	-0.186767153	-0.37038777	-0.471193445	-0.434236901
A8MWD9	0.073032972	-0.175343849	-0.417800754	-0.009478521	-0.173933787	-0.043428007	-0.09883403	0.073702781	-0.224530227	-0.090784306	1.520995606	1.74536227	1.899744444	1.233399717	1.086207485	0.696607857	0.619971875	1.00600656	1.366092004	1.82344902
A8MYA2	-0.731060793	-0.944544634	-1.186270341	-0.617823949	-0.701512898	-0.712181239	-0.664057136	-0.866069862	-0.912168109	-0.820652646	-0.522506032	-0.45271097	-0.719964658	-0.095903937	-0.152068485	-0.289678596	-0.432745943	-0.347006178	-0.195980781	-0.452691188
C9J798	-1.296934697	-0.897809873	-0.902342764	-1.067212953	-1.146966739	-0.952843935	-1.175667895	-1.092968362	-1.173990675	-0.731703212	-0.564964427	-0.777251854	-0.774321256	-0.804735412	-0.797687804	-1.026103754	-0.412904281	-0.50109862	-0.736549162	-0.59736474
E9PAV3	1.141240594	1.043296438	1.190331212	1.787367581	1.716364388	1.711380799	1.555181041	1.5325657	1.404091236	1.12512184	0.233242112	0.562006119	0.600777498	1.288776474	1.07316819	1.169261541	0.781072458	1.405443456	1.551167881	1.172964325
O00116	1.097604385	1.008510656	1.096165841	0.673096382	0.651261087	0.692758307	0.708632232	0.526802892	0.498400359	0.509838888	-0.465339162	-0.39445858	-0.260266479	0.617628003	1.025165038	0.895893734	1.060962283	-0.774736253	-0.788238446	-0.172102569
O00139	-0.182367985	0.21455665	0.167751685	-0.239312326	-0.162349772	-0.327350311	-0.116241617	0.162440478	0.153595339	-0.152730396	0.417372975	0.27552686	0.089815579	-0.269604067	-0.234484897	-0.152371645	-0.260389685	-0.356957644	-0.240061849	-0.251589903
O00148	0.182266118	0.118924143	0.307017628	0.284407304	0.26715968	0.310855461	0.317956085	0.13892044	0.230408553	-0.004004915	-0.666325142	-0.814038525	-0.250259863	-0.19955969	-0.150513857	-0.335255627	-0.078524445	-0.762043677	-0.749234422	0.209990182
O00154	-0.127331526	0.072039702	-0.034284381	0.218121736	0.210811431	0.25108324	0.117594192	0.473258271	0.25616404	0.184133722	-1.215218388	-1.59335041	-0.924683991	-1.496613116	-1.145859998	-1.331912183	-1.472082217	-0.909183359	-1.402431658	-0.134392763
O00159	0.57759033	0.485193799	0.485752947	0.109222064	0.165001883	0.111469286	0.189709967	0.226548008	0.195829143	0.122294365	-0.315867682	-0.334870688	-0.180208759	-0.018126758	0.17601647	0.105082046	0.259503723	-0.809442188	-0.860344144	-0.423593831
O00161	0.384830236	0.2211312	0.113054341	0.068511783	0.160682567	0.115834011	0.084280531	-0.044219655	-0.190896559	0.233581069	0.30950469	0.157362515	0.148132074	-0.458585215	-0.547792509	-0.515047042	-0.371441454	-0.406683018	-0.294085919	-0.100609907
O00170	0.384185284	0.404841512	0.542016974	0.569144311	0.656787839	0.626484096	0.550360467	0.685516501	0.74078502	0.575877493	0.560300446	0.611948922	0.516751198	0.781180937	0.371324389	0.781251168	0.69071835	0.88822876	0.782824997	0.852285858
O00192	-0.294660946	-0.338726004	-0.428163924	-0.788810146	-0.695061857	-0.743336639	-0.672732418	-0.386510857	-0.490327215	-0.514365381	-0.329860954	-0.077371039	-0.457325457	-1.205845953	-0.984478572	-1.063045332	-1.057933351	-0.996140536	-0.972443818	-1.408787031
O00193	0.73870507	0.70693925	0.72102405	1.027486326	0.966106387	0.94667327	0.896230528	1.212721741	0.941925749	0.523742653	0.103700957	-0.10628011	-0.280827801	-0.003938205	0.02561296	0.247194197	0.094403044	2.358863728	1.80326762	0.693027782
O00203	0.521946823	0.584522148	0.655535858	0.660335766	0.681878165	0.682317967	0.576751351	0.590359268	0.724785453	0.489058123	-0.429701049	-0.439594345	-0.309336999	0.038847423	0.037169991	0.263981678	-0.184676887	0.567084371	0.458643883	0.555595423
O00231	0.547949881	0.573714818	0.641446927	0.719112812	0.72167628	0.773506933	0.759173841	0.844392662	0.787822521	0.569447363	0.697005651	0.838613889	0.703347232	1.022519068	1.320209073	1.137503524	1.501922574	0.910995604	0.936504668	1.094425927
O00232	0.288634488	0.132702779	0.298483242	0.533404549	0.469229347	0.550958716	0.468010721	0.374672884	0.391090775	0.182954996	0.169445462	0.009407674	0.101042834	0.603847066	0.772138988	0.560208953	1.044976219	0.118297378	-0.148675066	0.710851283
O00233	-0.129990646	-0.025528314	0.027164707	0.233835286	0.319073663	0.331210314	0.2629131	0.453122885	0.285183972	0.212280686	-0.351720388	-0.304541589	-0.620349956	-0.717721658	-0.944529192	-0.685920249	-0.728027198	-0.50109862	-0.790996946	-0.356981643
O00267	-0.368881817	-0.343027167	-0.334976323	-0.179250935	-0.239002767	-0.189590599	-0.310895276	-0.27297416	-0.435151922	-0.545112436	-0.04267649	-0.055493012	-0.06324871	-0.035007126	0.008539447	-0.025388782	-0.098015209	0.212057129	0.333391078	0.096354886
O00299	0.871845424	0.975796131	1.12421536	1.420031508	1.390962726	1.50535553	1.291495397	1.559251087	1.424361645	1.241960946	0.840666551	0.802616636	0.857073104	1.271571209	1.209480458	1.068018423	1.151015412	1.279120172	1.206794444	1.551146196
O00303	0.455422204	0.352600528	0.49471126	1.059041992	0.935890963	0.935607663	0.976738693	1.185355194	1.09223371	0.682222383	-0.23878686	-0.377550666	-0.15743583	0.096546538	-0.099004001	0.045057275	0.22890408	0.119431126	-0.139654166	-0.066475151
O00330	0.746033629	0.726680992	0.490072938	0.268936575	0.247892878	0.388901711	0.332045441	0.100554	0.194891415	0.518748369	-1.909409959	-2.624377305	-1.871046027	-0.453340408	-0.617759834	-0.204920978	-0.19051186	-1.895377559	-2.102871376	-1.762423986
O00410	0.586950581	0.646029665	0.782239494	0.905040885	0.859294004	0.954933246	0.91874143	1.048730666	1.09090159	0.640186662	0.167351058	0.272977928	0.368341066	0.197344899	0.08681424	0.219262004	0.836083564	0.752121361	0.60970773	0.261227282
O00411	-0.645271795	-0.922363107	-0.855886178	-0.821247134	-0.854907432	-0.914448556	-0.804900663	-1.046342203	-0.854244625	-0.910827151	-0.242398113	-0.218310978	-0.136609999	-0.066482271	0.112302031	-0.05449562	-0.122003082	-0.11077387	-0.109461186	-0.156215083
O00487	0.644809315	0.760453551	0.89557299	0.897057789	0.888527917	0.936048562	0.971737487	0.881436711	1.003877836	0.371006962	0.12924192	0.347915766	0.214143714	0.022115686	0.082493982	0.047626635	0.384182305	-0.041033546	0.106581989	0.219244191
O00505	0.586196804	0.580730569	0.308281553	0.427598463	0.466850624	0.450548261	0.628512779	0.385168937	0.478416347	0.253275691	-0.098200653	-0.02554263	-0.012943996	-0.197052834	-0.163389922	-0.085391491	0.085779138	-0.10977719	-0.155153277	-0.078897651
O00541	0.373150738	0.391827892	0.285676838	0.256645169	0.256181605	0.250957242	0.259937906	0.236940887	0.26644165	0.230864981	0.497499659	0.522969848	0.737541241	0.592247911	0.469642084	0.522906739	0.243042931	0.586364221	0.639237521	0.586572352
O00566	0.364544458	0.41572623	0.346171224	0.047461801	0.066026984	0.168240273	0.088291019	0.300852651	0.338691583	0.096842698	0.360026701	0.480607538	0.440312826	0.040714813	0.098762371	0.029154305	-0.241691396	0.565552185	0.639494205	0.538143508
O00567	1.087609971	1.063670988	1.115879002	0.916314293	0.999856569	0.985054615	0.998613702	1.023692285	0.968054536	0.710122807	0.698114308	0.91158155	0.827367149	1.014903039	0.95466269	0.826650756	0.966142886	1.140246351	1.129549551	1.075888621
O00571	0.55886501	0.557389467	0.598231102	0.59712366	0.567602579	0.626453744	0.571006233	0.66876439	0.630303835	0.212908218	1.097097358	1.194968773	1.233780346	1.254802194	1.166540707	1.106879669	0.907957599	1.19163058	1.251837155	1.30162204
O00622	0.936702848	1.078370435	0.685805943	-0.461922365	-0.275680623	-0.392027521	-0.385109701	-0.170113079	-0.217147496	-0.356329931	1.41575651	1.568022729	1.604884593	-0.396871945	-0.340165445	-0.116693795	-0.399325875	0.049778258	0.198878836	-0.848748786
O00629	0.287811069	0.244836954	0.431389826	0.624093126	0.601816643	0.700592641	0.659056654	0.326200246	0.502003167	0.310748929	-3.861581434	-3.018656244	-3.214190608	-1.592190776	-1.89683245	-1.656347134	-1.797568132	-2.252071072	-2.459015187	-2.449266101
O14497	-0.248978973	-0.466276054	-0.466666755	-0.236486282	-0.393195108	-0.269011057	-0.161678908	-0.1406335	-0.248055012	-0.109255169	-0.338019478	-0.364122502	-0.324320518	-0.568911115	-0.456722929	-0.562257971	-0.445238558	-0.245488422	-0.255291977	-0.497910301
O14578	-0.112504925	-0.151558538	-0.253534547	-0.565209323	-0.497542056	-0.566132736	-0.477783305	-0.592788393	-0.561636903	-0.511208351	0.768298496	0.688522802	0.671245428	0.363564567	0.546790716	0.697621791	0.364461389	0.138277995	0.214410143	0.008077782
O14639	0.081726954	-0.007316856	0.019662914	-0.174330757	-0.053759753	-0.06668298	-0.060109379	0.038733951	0.034466155	0.303673682	0.287674789	0.148212199	0.230048895	0.072853048	-0.003647407	-0.110951718	0.130668952	0.114890776	0.067424641	0.212772623
O14641	-2.201551541	-2.281138513	-2.420754072	-1.843993061	-1.5864988	-1.464853835	-1.864134972	-1.881145183	-1.961495821	-0.940873591	-4.137215876	-4.447499543	-3.799153109	-1.663074262	-2.464307524	-2.372554168	-2.30452812	-1.739258357	-2.228402259	-3.719355264
O14646	-0.349458305	-0.304854582	-0.348676394	-0.357148816	-0.29519667	-0.275770089	-0.449097472	-0.348300908	-0.223276255	0.00254288	0.22575841	0.259328503	0.357201556	0.199076202	0.330745015	0.345742215	-0.091423165	0.356459666	0.52454091	0.672355857
O14647	-0.403149904	-0.417544751	-0.797862115	-0.955752523	-0.978661833	-0.762445462	-0.741339057	-0.899446	-1.019083313	-0.366418748	0.335955799	0.066986927	0.105063352	-0.078976946	-0.074889992	-0.040357738	-0.367167207	0.041428614	0.217553128	0.468724451
O14737	0.815107614	0.690035136	0.697199798	1.4212112	1.299423179	1.299927481	1.307908136	1.412996725	1.347705679	1.171378644	-0.767982067	-1.103545142	-1.192096837	-0.996290429	-1.407501168	-1.222613541	-1.25681423	-0.737204698	-1.058477257	-1.162961916
O14744	0.14991734	0.146743212	0.343420432	0.288963777	0.357636145	0.380251509	0.360500963	0.357996558	0.442019808	0.187011004	-0.078322187	-0.016939772	-0.115248759	-0.03270455	-0.017041692	0.148017745	0.404968906	0.339717305	0.050258382	-0.194563913
O14745	0.466661779	0.558996276	0.487666055	0.445893945	0.465169161	0.362802511	0.415519056	0.516899985	0.47909619	0.404244861	0.827352995	1.142079586	0.805708949	0.298135975	0.037937178	0.237943425	-0.085529479	0.373370498	0.566013608	0.321176216
O14776	0.40301482	0.382404123	0.373022444	0.211667489	0.297951928	0.289843952	0.277562633	0.446469728	0.456221544	0.215869618	0.328495826	0.280051353	0.163837376	0.334022776	0.214499089	0.217652302	0.120247016	0.646099797	0.651099089	0.459968435
O14777	0.508685434	0.507047846	0.523585961	0.013303165	0.106829026	0.060191994	0.09964484	0.452254496	0.461361182	0.302086149	0.712010874	0.476551604	0.44313887	-0.732166786	-0.718101257	-0.75887285	-0.641119133	-0.219215244	-0.324915968	-0.28238522
O14787	-0.48944975	-0.457389152	-0.423121086	-0.291151257	-0.330067129	-0.339038425	-0.304026404	-0.527086603	-0.455604892	-0.69468837	-1.726931907	-0.468459162	-0.957850855	-2.612090334	-1.850662268	-2.393312728	-2.148733448	-2.166679581	-1.959913423	-3.762423986
O14802	-0.853729668	-1.07814169	-0.838750947	-0.980090973	-0.899806413	-1.081098425	-1.124786726	-0.707184668	-1.279508866	-0.970490072	-1.407863466	-1.071123664	-0.892262513	-0.974660413	-0.715225643	-0.457443066	-0.270139395	-0.980266457	-1.036782186	-0.912000342
O14908	0.351505744	0.135348794	0.313548358	0.156668574	0.22226707	0.114406307	0.218691459	0.417808797	0.386046596	0.085785155	0.032709125	-0.008387909	-0.136188096	-0.329430882	-0.311869949	-0.191981922	-0.427759886	-0.075644505	-0.337631328	-0.254789494
O14929	-0.15443739	-0.179722289	-0.063254509	0.123455559	0.070021791	0.102147955	0.18985107	-0.099044223	-0.035496403	-0.126384456	-1.005765023	-1.393051759	-0.963453561	-1.134556909	-1.074475364	-0.954942725	-1.762378703	-1.142017527	-1.099119242	-1.414500683
O14936	-0.018903032	0.089965743	0.01442089	-0.148397601	-0.189952664	-0.22910865	-0.255521203	-0.044643915	-0.150561009	0.147943489	-0.0593561	-0.026775808	-0.152551542	-0.170990538	-0.269491347	-0.306377091	-0.172046107	-0.061076361	0.105188754	0.181460817
O14964	0.122646727	0.150326648	0.071549445	0.199197308	0.202182824	0.316661083	0.225630496	0.186726532	0.067995475	0.19484766	0.612036091	0.469834281	0.127197801	0.000436916	-0.145859998	-0.14355229	0.097000156	0.183167217	0.232518978	0.007497318
O14965	1.146967522	1.19558128	1.129677336	-1.510858231	-1.3676398	-1.466989579	-1.334537708	-0.88671251	-0.984149523	-0.962497281	2.112889838	2.084263604	2.179860615	-0.47698999	-0.246889918	-0.46991673	-0.350109155	-0.147585635	-0.363857954	-0.927513341
O14974	0.229789765	0.112074716	0.051454019	0.052769822	0.087669278	-0.043361611	-0.004305026	0.071290192	-0.005681686	0.090710085	-0.7412872	-0.636186607	-0.354368266	-0.817193168	-0.649522396	-0.818842601	-0.814738831	-0.484640197	-0.442281171	-0.756969556
O14979	1.263873631	1.184283129	1.220136506	0.938721254	0.92311211	0.975706933	0.85104855	1.248885104	1.079833783	0.876100013	2.029734	1.730111652	1.635727802	1.369058878	1.215380681	1.084149593	0.809355252	1.56586977	1.497998888	1.639936259
O14980	1.003494454	0.938263866	1.089204763	1.251234573	1.143808909	1.258914616	1.218357855	1.139141831	1.207447948	0.930165075	1.083189728	0.789749822	0.94487981	0.449548732	0.406545249	0.433959287	0.983467708	0.909732359	0.878084205	0.894364568
O15014	-1.680461224	-1.952951427	-2.290795478	-1.88000996	-1.734664208	-1.946870034	-1.6281801	-1.654429429	-1.779079876	-1.517484722	0.285316159	0.159388061	0.443609339	0.201611695	0.004050717	0.050618449	0.069324926	0.514785481	0.547914454	0.399653644
O15042	0.389377449	0.314349854	0.237617621	0.174135237	0.193403961	0.200780846	0.2089711	0.244066625	0.21216588	0.179993595	1.046108388	0.950866924	1.146083798	0.818881424	1.074950232	1.064944399	0.562052253	0.836547994	1.193190087	1.246588757
O15047	-1.692384391	-2.166626631	-1.824014403	-1.652175454	-1.9884208	-1.788917674	-2.089511251	-2.061717428	-1.6880448	-2.39195384	-1.01590958	-1.064016778	-1.205312457	-1.493533723	-1.692990425	-1.49808505	-1.791643298	-1.413225864	-1.647087535	-1.03642951
O15067	0.158453775	0.235617599	0.158795316	0.416657515	0.375174391	0.348502096	0.425025872	0.518182424	0.521224768	0.264356533	-0.742599338	-0.83258382	-0.771191279	-1.041774609	-1.085674354	-0.75120632	-0.44869098	-0.522160236	-0.604717234	-0.897743262
O15143	0.561307831	0.300998559	0.263034406	0.622041292	0.491165622	0.594517828	0.566172422	0.264600765	0.331797885	0.606972326	-0.297680549	-0.616557801	-0.247978922	0.189528219	0.188559041	0.123871658	0.307596711	0.097736055	0.314981138	0.280644736
O15162	-2.066114916	-1.88345458	-1.242966953	-1.897931868	-1.787638673	-1.447880756	-1.73860409	-1.677930863	-1.924342823	-1.140415073	-2.340749271	-3.241048666	-3.161723188	-2.652732318	-2.553944736	-2.009984089	-2.613856178	-2.380804386	-3.55855086	-2.740728915
O15213	-0.071943995	0.082824802	-0.146309083	-0.189586952	-0.114545262	-0.12146003	-0.191787561	0.022778846	0.00036905	-0.070598357	0.427212213	0.509875386	0.395957706	0.403961302	0.272223458	0.254348455	-0.047011617	0.538712265	0.564962942	0.420129212
O15226	-0.554647654	-0.566022776	-0.647587836	-0.607555614	-0.70792893	-0.602967248	-0.608072526	-0.461136967	-0.602414728	-0.777043719	0.24525376	0.363248626	0.506944757	0.398426672	0.229431323	0.345891338	0.046925927	0.419466912	0.403034672	0.289143979
O15231	0.301270025	0.336814068	0.10253101	-0.158273644	-0.088003103	-0.200397354	-0.096357621	0.21697539	0.199609934	0.213233944	0.21317502	-0.207101334	-0.588256326	-0.76282177	-0.81618667	-0.682570455	-0.855984818	-0.558219899	-0.802573298	-0.865980178
O15234	-0.026586552	0.263540393	0.402560958	0.275804747	0.218030078	0.314175819	0.35825745	0.300852651	0.281360703	-0.214415655	-0.14316024	-0.004556047	-0.474222526	0.716723087	0.636836685	0.665302152	0.476678188	1.091009296	1.161310551	0.483456788
O15240	-0.301492979	-0.069990848	-0.202379419	-0.265663653	-0.095084948	-0.079463643	-0.033128782	-1.183505909	-0.823992298	-0.252889803	1.605669689	1.886171885	1.55154057	0.586491127	0.851524054	0.392980578	0.346397643	-0.076293345	0.352455844	0.325038855
O15269	0.409942181	0.426589296	0.469485283	0.030003275	0.029190216	0.04458823	0.082072211	0.049677329	0.07522046	-0.100274112	0.269492639	0.946138424	0.401609296	0.652612893	1.088431007	1.008926983	1.23490282	0.234297974	0.362014672	0.094048703
O15305	0.096321533	0.223758179	0.266894093	0.636639673	0.644338689	0.697780811	0.641518036	0.507897108	0.478416347	0.269654618	-1.220236463	-1.283753117	-1.354368266	-0.36416282	-0.656952602	-0.603991729	-0.374205768	-0.53280748	-0.659927881	-1.068725846
O15347	0.843186773	0.69035506	0.701925435	0.485854697	0.447678315	0.424669629	0.410937766	0.666635035	0.4028736	0.513791305	1.068127244	0.9684047	1.475936735	0.63583718	0.805410637	0.769625843	0.510040292	1.183980232	1.375561204	1.761613088
O15355	0.836373663	0.890440806	0.923978399	1.043073805	1.093463242	1.091792035	1.091470909	1.182710593	1.119186557	0.87051392	0.16207249	0.152031886	0.306270444	0.16926938	0.065789299	0.195709621	0.311730511	0.588617312	0.711265992	0.174511324
O15357	-0.494338752	-0.49559146	-0.48112669	-0.443987436	-0.429639165	-0.490025461	-0.462805165	-0.419087786	-0.463031471	-0.371619998	-0.151523713	-0.33415807	-0.303742193	-0.538841352	-0.457804004	-0.30954437	-0.209640172	-0.347528231	-0.466246756	-0.861374269
O15371	0.582078346	0.586914172	0.67716815	0.855150269	0.838470127	0.848043763	0.843125619	0.909184022	0.831038584	0.408357805	0.695507612	0.725504851	0.632583453	0.994417697	0.951911714	0.685805989	0.579552592	0.955422984	1.189856249	1.149088167
O15446	0.684745119	0.572448076	0.579509863	0.568575398	0.58405346	0.585919415	0.604403723	0.62765781	0.517516166	0.341142207	0.853977742	0.889607693	0.63306398	0.884208668	0.770755108	0.627960988	0.68483401	0.897180361	0.828457108	0.409442732
O15479	0.180087917	0.176391069	0.173376744	0.336676503	0.323754893	0.284013849	0.27258551	0.188538373	0.306177479	0.214475854	0.912264226	1.259176728	1.290160744	1.795076249	1.515925475	1.528534368	1.077247913	1.752320697	1.778461125	1.866932634
O15498	0.270219668	0.233669863	0.293716673	1.175317114	0.958668451	0.954711651	1.017092779	1.292815332	1.210054491	1.253504454	-1.058713903	-1.003281018	-1.050214873	-1.219772911	-1.315784999	-1.135514971	-1.183221824	-0.432203539	-0.987394159	-1.310963078
O43143	0.827710979	0.767500201	0.75417905	0.682599988	0.655395825	0.701704316	0.751982542	0.657085008	0.642537986	0.413019905	0.725470416	0.666739328	0.927193738	0.771805922	0.772415605	0.798744175	0.764414171	0.866434519	0.985722547	1.041992592
O43148	0.735936201	0.735492162	0.671685381	0.600622949	0.657609761	0.639747504	0.706738273	0.514951866	0.510803572	0.469707501	1.100685919	1.210412242	1.364890369	1.43605248	1.183273055	1.177322991	1.139552178	1.486253406	1.464681446	1.408714894
O43159	0.065382522	-0.088395429	-0.148143406	-0.045647603	0.02079773	-0.108065473	-0.058484356	-0.003923355	-0.011487308	0.088660073	0.839547415	0.963196409	1.048525708	0.473687707	0.452974678	0.458992218	0.307892376	0.549527453	0.616598937	0.609225387
O43166	-0.788290104	-0.855165536	-1.035209878	-1.333727928	-1.322366871	-1.192129738	-1.307264778	-1.589435977	-1.313797565	-1.272518609	-0.253286429	-0.185043256	-0.224244273	-1.258453379	-1.222185632	-0.911874003	-1.116901117	-1.044838458	-0.793016114	-0.49393515
O43175	1.293966985	1.375189487	1.476645075	1.57869195	1.53721379	1.629006949	1.565729945	1.684965449	1.61653412	1.559384253	1.288913038	1.302320309	1.312406159	0.915085892	1.115408604	1.023683624	1.511146865	1.07053355	0.983230817	1.410393966
O43242	0.890043224	0.941762175	0.957722565	1.052526291	1.04587975	1.074241427	1.101583276	1.058568878	1.089230077	0.907069625	-0.283605363	-0.058709494	-0.737056988	-0.607089653	-0.147022056	-0.584465105	-0.194903629	-0.470071724	-0.512908195	-0.84826539
O43251	-0.296934697	-0.41582213	-0.361387445	-0.391799058	-0.350058605	-0.438071233	-0.550977086	-0.257637638	-0.26137781	-0.089623183	0.904010964	0.836123108	0.969398828	0.91885782	0.825100329	0.807070619	0.375322328	1.305696141	1.297830202	1.283459752
O43252	0.364439824	0.383686069	0.440263476	0.491170037	0.48384775	0.49201865	0.469882214	0.727139999	0.658395013	0.547256452	-0.552253376	-0.235049925	-0.604943455	-0.648873123	-0.693414809	-0.556393349	-0.295067791	-0.310415058	-0.258427136	-0.487145984
O43264	-0.126070888	-0.112408785	-0.14029839	-0.205668655	-0.325701223	-0.0606804	-0.198572525	0.050585541	-0.013963241	0.260903324	-0.84211157	-0.700856035	-0.282577583	-0.740356183	-0.789498406	-0.868841988	-0.717457957	-0.965766887	-1.156452417	-1.302992367
O43290	0.3355642	0.317092037	0.225397791	-0.007028617	0.117194874	-0.005311355	0.121098756	0.231264598	0.169578251	0.03271236	0.231572519	0.248860097	0.312957257	0.162630183	0.013395336	-0.009619818	-0.0666873	0.33115766	0.404442766	0.1560779
O43347	-0.48374021	-0.536041514	-0.82989097	-0.418036147	-0.581566505	-0.439468516	-0.516211668	-0.924213905	-0.900095277	-0.426719259	-0.224431567	0.172485243	0.044011889	0.066085929	0.061519853	-0.006648376	-0.472082217	-0.202355313	0.230035426	0.336139849
O43390	1.836243988	1.75644425	1.810939259	1.518071398	1.555013497	1.608733193	1.600076027	1.646189445	1.564382404	1.497030949	2.894110022	2.95229346	3.090474351	2.854243267	2.700538838	2.641791314	2.260564962	2.827488758	2.875600758	3.108616035
O43395	0.434290474	0.442333459	0.406927784	0.254101534	0.367284942	0.302717637	0.250262829	0.323307502	0.273283028	0.287348831	-0.113680362	0.043680811	-0.069309244	-0.09647013	-0.015111406	-0.167259159	-0.205606164	0.004417458	0.009765579	-0.262029258
O43396	0.911142622	0.899769127	1.011100017	1.265420479	1.302433954	1.354864913	1.222115923	1.248673058	1.334076217	1.037067888	0.313561277	0.370713894	0.55154057	0.304784351	0.165575723	0.149214506	0.331205908	0.404397393	0.444023083	0.367483439
O43414	-0.374852932	0.314759466	0.292815552	-0.078847654	0.601971497	-0.058378349	-0.156072415	-0.322006458	0.44567956	0.82213395	0.740270081	0.76045336	0.916618263	0.90010143	0.987201532	0.869939459	0.919219581	1.112330536	1.016069696	1.426202321
O43491	0.603242032	0.517088899	0.446453765	0.113844225	0.125599429	0.116455902	0.110151611	0.294828863	0.244902784	0.020182473	0.295216134	0.490270365	0.473347083	0.134423988	0.160124617	-0.073215299	-0.042845556	0.136051247	0.398965808	0.11316249
O43592	-0.220609877	-0.169526522	-0.141631937	-0.015366448	0.055159834	0.0070271	-0.01518159	-0.046153405	0.109888812	-0.016822444	-2.045293387	-1.229076024	-1.991798187	-1.91782919	-2.057987242	-2.009984089	-1.433514561	-1.73310613	-1.874052686	-1.818133419
O43615	0.618607315	0.566858394	0.534967286	0.09185592	0.16707057	0.09817429	0.128693373	0.210163518	0.098852375	-0.072088212	0.056763315	-0.23954664	-0.042782116	0.099863373	0.010839882	0.147418993	-0.04400057	-0.81520721	-0.740927603	-0.202264876
O43663	0.361035078	0.353978065	0.418797065	-1.120870868	-1.129192038	-1.111453091	-0.952987252	-0.713303496	-0.762591753	-0.711346956	0.251028052	0.239539605	0.007486013	0.130874001	0.401742424	0.48507144	0.152312606	0.094280497	0.062873109	-0.070839066
O43683	-0.363290578	-0.298492079	-0.513863476	-1.45925881	-1.407816898	-1.284532689	-1.263361956	-1.114184848	-1.12574746	-1.052952232	1.734121993	1.775945285	1.685557918	-1.208368148	-1.05471211	-0.881617359	-0.962492452	-0.652521035	-0.752668828	-1.318978071
O43684	0.543287592	0.427576542	0.446818373	0.349995645	0.279862737	0.283505768	0.380064375	0.206650422	0.263761223	0.186314008	1.319389083	1.143126762	1.151748838	0.257651488	0.220611967	0.276837334	0.26830354	0.24269362	0.270850645	0.154500034
O43707	1.531061709	1.444308219	1.43485421	1.076774275	1.071243902	1.106445074	1.120988699	1.122972331	1.017269864	0.796929319	1.113373437	1.00011356	0.798160495	0.180742989	0.101071523	0.173951868	0.748132989	0.451458757	0.411075491	0.112612787
O43709	-0.688399043	-0.745085612	-0.976451978	-0.860633327	-0.750261063	-0.783584229	-0.758781971	-0.564885838	-0.640404314	-0.660149951	-0.405956401	-0.340584339	-0.327628418	-0.40842512	-0.39364232	-0.238176745	-0.492360199	-0.1258073	-0.264367756	-0.850683991
O43719	0.095165991	-0.023340755	-0.123273967	-0.025337598	-0.007036478	-0.131023651	-0.05962168	0.1279189	0.270274932	0.042277224	0.424405523	0.492962939	0.465171009	0.578831749	0.505755829	0.592120501	0.13793042	0.525361195	0.936795446	1.047033842
O43747	0.339961068	0.401267283	0.453849419	0.364335595	0.420015301	0.412882119	0.405767232	0.317737564	0.495000175	0.075928922	-0.099741171	-0.366579548	-0.50147256	-1.212159727	-0.710063938	-1.042405566	-0.820005521	-0.861430227	-0.906474164	-1.244575681
O43776	0.439221588	0.546582346	0.565797783	0.572491371	0.603135235	0.612549489	0.68309714	0.63883972	0.742406638	0.500103029	0.406704946	0.723560736	0.547865967	0.602484426	0.578838553	0.603933511	0.601562977	1.040672881	1.161365433	0.947278229
O43795	0.308194811	0.242229886	0.20991973	-0.032222825	-0.099683771	-0.044936672	-0.049818836	-0.104564555	-0.054578247	-0.270989386	-0.337771571	-0.564343596	-0.114493025	0.232005135	0.365001877	0.272949875	0.515589754	-0.728091931	-0.701216089	-0.55544329
O43809	0.457581928	0.363420036	0.385502362	0.882078201	0.640685227	0.5959508	0.753637559	0.878315049	0.744722389	0.740466324	-0.500972871	-0.201032987	-0.414489259	-0.064338912	-0.091154106	-0.196915515	-0.36923381	0.192085282	0.129149746	-0.024638911
O43815	-0.083019153	-0.059463136	-0.088222209	-0.048027896	0.048105076	0.026657755	-0.05712075	-0.07252074	-0.038580969	0.105891662	-0.394566644	-0.399746412	-0.582497057	-0.887197572	-0.785873542	-0.975664015	-0.630945249	-0.630436088	-0.69348044	-0.698293649
O43818	0.559790279	0.613784669	0.52737376	0.360667814	0.393601642	0.38574914	0.493271622	0.403013065	0.481736041	0.207073424	0.356997596	0.370123714	0.581668675	0.906934293	0.652105337	0.498726258	0.618137128	0.753635625	0.84003405	0.600874543
O43823	-0.040852005	-0.0951735	-0.278688875	-0.249137756	-0.151658435	-0.158374139	-0.246612213	-0.33598369	-0.192801887	-0.245112452	1.003950132	0.996081608	0.757533065	0.816609834	0.731299388	0.682275231	0.254238562	0.920558138	1.037860095	0.963019738
O43865	0.34921342	0.338835808	0.376599164	0.383872342	0.26506201	0.375058061	0.395915576	0.497599566	0.477722576	0.163219572	0.435673792	0.356681131	0.554483846	0.20211826	0.212677605	0.17482515	0.315029043	-0.026164167	0.061029837	0.637368557
O60216	-0.154062616	-0.146131927	0.00124174	-0.399225101	-0.419321267	-0.31066488	-0.221710264	-0.272137208	-0.115242353	-0.218693126	-1.245592037	-1.081850071	-1.009076178	-0.691902915	-0.765205492	-0.717202339	-0.631606581	-1.10977719	-0.966734689	-1.384753339
O60231	-0.512036249	-0.618473655	-0.617705705	-0.525558614	-0.520650969	-0.55367542	-0.586004964	-0.538427038	-0.575546482	-0.524314061	-1.085935372	-1.19957203	-1.611526106	-1.161795509	-1.425719026	-1.364846073	-1.217065279	-1.402608757	-1.142869444	-1.073802784
O60264	0.42764201	0.373191104	0.296866173	0.190679057	0.169890366	0.231397886	0.25736362	0.148302623	0.167202264	0.224894368	0.046292762	-0.108052561	0.103330385	0.443546546	0.538501512	0.500481462	0.567502639	-0.184839275	-0.297791401	-0.0314499
O60271	-0.338174949	-0.31104513	-0.318670804	0.011875517	0.010762965	-0.023972384	-0.022070395	0.068350515	-0.093814188	-0.161533045	-1.058713903	-1.890551419	-0.469232223	-1.748592333	-1.191888529	-1.092446249	-1.530087821	-1.592814789	-1.228402259	-1.225617523
O60279	0.310605651	-0.1365246	-0.24885952	-0.25903056	-0.588971286	-0.426941418	-0.520903364	-0.564074652	-0.478310945	-0.72627954	1.658567473	1.934875076	1.944559318	0.484771206	0.830423933	1.145621242	0.694680712	1.041428614	1.139508827	1.478005995
O60282	-0.230234296	-0.464850466	-0.695066546	-0.229553359	-0.405635953	0.050146108	-0.239966389	-0.440572591	-0.453839047	0.161172573	-0.297680549	-0.308735473	0.102384252	0.234792953	-0.087802896	0.246355665	-0.723790205	0.364791513	0.277950407	0.103074978
O60287	-0.500487793	-0.615158265	-0.688187457	-0.750425797	-0.756335577	-0.864124018	-0.722302277	-0.760747037	-0.747062055	-0.801277688	-0.745931903	-0.415166145	-0.102037027	-0.359049541	-0.27139088	-0.396302771	-0.402708514	-0.313362343	-0.229348392	-0.618052664
O60306	-0.362992777	-0.352459228	-0.400753273	-0.435692539	-0.475970799	-0.437634859	-0.480359285	-0.606037945	-0.604249829	-0.506693261	-0.37271838	-0.598292091	-0.247002478	0.281379746	0.071616933	0.379058202	-0.021631306	0.366429543	0.233156915	0.162054361
O60318	-1.425364637	-0.941753221	-1.282713131	-1.175465844	-1.312798986	-1.447880756	-1.283152322	-0.97830142	-0.942799728	-0.824269331	-0.379518841	-0.692612041	-0.300193126	-0.627197226	-0.651994882	-0.13770253	-0.452669514	-0.045473587	-0.646174726	-1.099458973
O60333	-0.867181468	-0.791796635	-0.834314157	-0.986925164	-0.84115831	-0.761134517	-0.644726409	-0.785858982	-0.787395144	-0.253864926	-0.775349036	-1.001582731	-0.984185003	-1.212159727	-1.377185544	-1.141355849	-1.722380635	-0.949032871	-0.999000779	-0.916047175
O60341	0.16042676	0.164829955	0.112288376	0.052047655	0.101472006	0.114882365	0.039041438	0.06061346	0.12793355	0.097352574	-0.165974869	-0.170659338	0.334702638	-0.406975904	-0.145859998	-0.170920307	0.179994479	-0.352235234	-0.325890103	-0.055274046
O60343	-1.080732012	-0.989271425	-1.312229615	-1.149930752	-1.04755251	-1.033634425	-1.197096759	-1.012750579	-1.013382563	-0.600635882	-1.657222935	-1.958114702	-5.062187515	-2.040548349	-2.277104531	-1.547640875	-1.927964769	-1.848071844	-2.710553954	-2.79559085
O60506	1.400100193	1.383040419	1.443577073	1.396913903	1.403541312	1.480147146	1.429194163	1.438529649	1.366378959	1.150577972	2.927465137	3.136772918	3.024248375	3.030964136	2.928276877	2.91888711	2.440147744	3.143013846	3.122193496	3.124515146
O60524	0.650934961	0.704777654	0.608510523	0.655560294	0.6234886	0.691491079	0.619480963	0.746128123	0.688119638	0.55418658	-0.033651981	-0.008387909	0.049817511	0.0477074	-0.08112374	-0.01852523	-0.212976742	0.253014281	0.189066714	0.157161683
O60551	-0.89102821	-0.820566874	-1.144477089	-0.741812666	-0.765096104	-0.675908712	-1.06189902	-1.001175886	-0.578167182	-0.288416236	0.137111185	0.454450311	0.310145534	0.232935006	0.271788715	0.324711302	-0.011574201	0.631168255	0.767493343	0.606809824
O60563	0.045777964	0.063195995	0.009355675	0.051825377	0.013753571	-0.003612545	0.126394894	-0.353197332	-0.297870687	0.218074964	-2.262746759	-2.315049247	-2.232112516	-2.197052834	-2.027704675	-1.792178937	-2.373652481	-1.980266457	-2.25598809	-3.060863728
O60566	1.159597863	1.29596187	1.440485412	-0.221471013	-0.058646936	-0.367881434	-0.203682271	0.670086461	0.693856007	-0.083831545	1.357166046	1.310467352	1.303551675	-1.290162239	-1.394036445	-1.243102917	-1.293497083	-0.813351654	-0.962832874	-1.662159862
O60664	1.005667209	0.9960818	1.02751767	1.188483564	1.090393583	1.19643555	1.141746827	1.218647633	1.166907136	1.083779591	-0.150086527	-0.204838414	-0.518691631	-0.760757714	-0.811993821	-0.782790681	-0.801134747	-0.177916553	-0.178850692	-0.674961145
O60684	-0.867181468	-0.787892181	-1.011641406	-0.624202862	-0.838704329	-0.764195244	-0.7340573	-0.708976836	-0.783693551	-0.745352274	-0.913468175	-1.468459162	-1.361747797	-1.663074262	-1.699795603	-1.501837185	-1.71956562	-1.638079523	-1.774944541	-1.521415886
O60701	0.03393776	0.136808324	0.153327578	0.362237204	0.406898465	0.419008222	0.395370236	-0.022825805	-0.015667914	0.046357119	-0.604603622	-0.513128211	-0.577834521	-0.450538513	-0.31040454	-0.340075442	-0.021074173	-1.001368255	-0.870050755	-0.599193637
O60716	0.29577599	0.229523252	0.17802788	-0.169139673	-0.139588899	-0.186573095	-0.076580681	0.102691809	0.096804701	0.002443893	-0.020220831	0.076866367	0.065033036	-0.14119199	-0.079392213	-0.098399022	0.029096476	-0.169619094	-0.183849173	-0.344765786
O60732	-0.010149477	-0.128642657	-0.168210498	0.199197308	0.082545721	0.130235726	0.241745715	0.339266535	0.419426321	0.235716519	-0.677784258	0.092056979	-0.653928548	-1.071208901	-0.83653194	-0.850785494	-0.825669819	-1.276467727	-1.282692414	-1.137933121
O60763	0.041464971	0.103632101	0.072044744	0.053469423	0.150120901	0.056702469	0.154081304	-0.0400685	0.017654709	0.02934962	0.002258542	-0.035685945	0.256989969	-0.474977202	-0.498225295	-0.371818287	0.03608055	-0.225918784	-0.298586673	-0.449894589
O60783	-0.897914595	-0.671301343	-0.995039439	-1.24258004	-1.055224171	-1.28077077	-0.985336683	-1.25240099	-1.214528835	-1.136812837	-2.063215295	-2.049907178	-2.611526106	-0.981115435	-1.384019735	-1.216434966	-1.629623494	-1.951411594	-2.180039237	-2.355606993
O60784	-0.233002247	-0.096086819	-0.192881721	-0.093792464	-0.051499483	-0.176688307	0.070453128	-0.330383702	-0.289137567	-0.226198481	-1.712718048	-2.60878045	-2.493344679	-1.905498388	-2.315784999	-1.808350227	-1.997866782	-2.158411965	-2.180039237	-2.184766286
O60828	0.737356571	0.812032146	0.668099319	0.761911161	0.662988102	0.690293722	0.773028784	0.911850116	0.789203884	0.471642486	-0.14578354	-0.348333839	-0.568198674	-0.362476443	-0.416441213	-0.444386913	-0.296954901	0.139240638	0.299430135	-0.498479075
O60832	0.460142407	0.42700073	0.433347885	0.417454942	0.472394889	0.410197211	0.407135113	0.317234511	0.327547405	0.178383791	0.838104171	0.963848475	0.948480448	0.981923177	0.97453442	0.706549606	0.622470049	1.114251142	1.111245332	1.267657895
O60869	0.183716427	0.128990186	0.091452087	0.78950214	0.611693926	0.529443806	0.612535927	1.417973029	0.991215888	1.015010358	0.672848333	1.160399769	0.925739653	1.560892699	1.117755086	1.080304797	0.855520202	1.691015477	1.518875272	0.960124835
O60870	-0.689394349	-0.783442848	-0.837763813	-0.62065554	-0.518935517	-0.660347275	-0.539824225	-0.832471336	-0.703698064	-0.571572238	0.677712265	0.234036217	0.124735563	-0.259237665	-0.199102019	-0.23974234	-0.369895748	-0.256476251	-0.295516454	-0.160799494
O60884	0.756826648	0.791489288	0.953593175	0.894626052	0.978444867	1.02007203	1.026655097	0.786279478	0.872368551	0.550161656	0.175462398	0.16559166	0.201562336	0.290978551	0.000756549	0.032326716	0.545074904	0.230930075	0.080350448	0.378411317
O60885	-0.10542784	-0.064775235	-0.25082907	-0.340214204	-0.120664868	-0.28238182	-0.226218476	0.000235062	0.007253245	0.137994558	-0.151523713	-0.250093805	-0.95505764	-0.767994865	-0.612934762	-0.680063203	-0.585709873	-0.200232141	-0.129413164	-0.482637559
O60934	-0.35655548	-0.384319127	-0.428163924	-0.42792189	-0.546703394	-0.479152218	-0.472385427	-0.396584579	-0.521583653	-0.514365381	-0.781517045	-0.504083071	-0.829526758	-0.379003311	-0.547025322	-0.441141253	-0.651588826	-0.269773074	-0.423391277	-1.002687084
O75083	0.640477029	0.720428783	0.788779193	1.041059571	1.014975217	1.117260304	1.037114256	0.89018707	0.917599034	0.819741356	-0.75093737	-0.650752721	-0.474555827	-0.256494526	-0.222185632	0.064216853	0.344044965	0.195798369	-0.195313021	-0.12616556
O75131	0.293781029	0.320661338	0.42313095	0.609288902	0.624413792	0.712702323	0.54582629	0.666289438	0.528106682	0.486569108	0.259742928	0.269913254	0.252854195	0.284073855	0.449683857	0.218284899	0.785060082	0.371332505	0.219056718	0.500545362
O75146	-0.215411956	-0.165592367	-0.245769936	-0.292505265	-0.271551654	-0.271142069	-0.262613379	-0.427234792	-0.307519592	-0.2324257	-0.018092726	0.283210076	0.067095502	-0.159353367	-0.238814532	-0.051313234	0.149909475	0.200948558	-0.13516478	-0.490159448
O75150	-0.292739797	-0.232976991	-0.329977515	-0.302701032	-0.247944387	-0.33225378	-0.297323688	-0.211666863	-0.302243264	-0.299216057	-1.427626721	-1.404547398	-1.576760688	-1.437085415	-1.50459482	-1.405310261	-1.598259323	-1.62581511	-1.607968184	-1.590418674
O75152	-0.169487731	-0.09711126	-0.162902564	-0.129705526	-0.164273993	-0.145584036	-0.144763437	-0.316303647	-0.310464935	-0.276476623	0.34218519	0.4500323	0.436433369	0.588672072	0.372012356	0.292296105	0.131301837	0.319442316	0.439768003	0.446361382
O75153	0.170542285	0.185190693	0.154754178	0.350673444	0.382128545	0.46055576	0.31437556	0.641889569	0.552077311	0.3094764	-0.461745155	-0.567081159	-0.537865445	-0.384243482	-0.387012103	-0.362053309	-0.405790539	0.034233113	0.042404657	-0.472036954
O75165	-0.208133921	-0.339542239	-0.233442566	-0.533859764	-0.566869994	-0.524770507	-0.456007034	-0.455444421	-0.519273493	-0.583985658	-0.220236463	-0.289958266	-0.794152428	-0.899372286	-0.814207393	-0.668947171	-0.387548707	-0.828263363	-0.763021374	-0.629398567
O75175	-0.366868988	-0.392554072	-0.453645953	-0.282381048	-0.392079237	-0.321251749	-0.321518762	-0.150710724	-0.216398822	-0.253377282	-0.666325142	-0.820012426	-1.026563605	0.029626945	-0.413082201	-0.27141639	-0.084850084	0.35519909	0.0581205	0.153183827
O75179	-1.302797995	-1.444950908	-1.122672719	-1.555539671	-1.308717809	-1.286147948	-1.064179961	-1.321663652	-1.173082463	-1.150757018	0.50676686	0.658744609	0.595547752	0.791000614	0.718834565	0.727582503	0.269594639	1.076147748	1.079754717	1.014955877
O75323	0.88113036	0.71268772	0.848706603	0.487640037	0.457296317	0.491818734	0.42993237	0.345200507	0.247133881	0.49616812	0.235076436	-0.122799699	0.019606576	0.581024295	0.752175391	0.754371504	0.30241275	-0.005996732	0.002164094	0.391626936
O75340	0.843874918	0.679921058	0.876124534	1.165488895	1.208569748	1.238428633	1.043020557	1.338647006	1.211677972	0.99161332	1.374744793	1.389279139	1.526776917	1.133864044	0.938730174	1.198602533	1.031253984	1.151928156	1.295159697	1.188949046
O75351	0.166628353	0.237642911	0.187667402	0.274852787	0.208451101	0.329946515	0.186388312	0.319104356	0.286431692	0.282490669	-0.23539627	-0.396395202	-0.410657397	-0.592190776	-0.589048537	-0.515995248	-0.445674615	-0.786255837	-0.637985328	-0.259923645
O75362	-0.208668946	-0.417544751	-0.384985957	-0.641352485	-0.379718578	-0.537058344	-0.476936519	-0.86907235	-0.990002249	-0.720876182	-2.698642863	-2.862537042	-2.881615269	-1.597139992	-2.224637111	-2.857980995	-1.71956562	-2.333498672	-2.919649552	-2.59736474
O75367	0.912395661	0.825612167	0.855408479	0.4288828	0.508645292	0.555805636	0.461514289	0.382962258	0.333684158	0.418617794	-0.571362199	-0.008387909	-0.70229157	0.367731785	0.5247877	0.195130341	0.443782447	0.121695954	0.386307586	0.150283936
O75369	1.114771189	1.097715759	1.082200715	0.754119988	0.762512231	0.851657555	0.840319495	1.052054201	1.00690461	0.877828201	1.128329527	1.110208815	0.922868877	0.697069508	0.682759938	0.65537535	1.291632414	0.981406555	0.859330166	0.524146949
O75390	1.60600622	1.488081281	1.597544934	1.144934781	1.103515122	1.144250818	1.280771355	0.849542972	0.908690181	0.614947312	-0.211579811	-0.197449639	0.09358134	1.075258838	1.290404393	1.165113027	1.455633391	-0.203708051	-0.218747121	0.348000004
O75396	0.406233093	0.247867582	0.344867623	0.582333254	0.47870521	0.420131276	0.437863758	0.50503975	0.338436847	0.43852364	-0.177518922	-0.244810584	-0.243711852	0.730725128	0.838152478	0.859558348	0.911579518	0.06059056	-0.252684539	-0.418262601
O75400	0.204333646	0.080385757	-0.031819288	0.039681558	-0.056079101	-0.048429795	-0.031119457	-0.055547661	-0.068049191	0.022600533	1.202458349	1.117822274	1.322236506	1.110574913	1.106371201	1.202660902	0.666158053	1.01540078	1.28339531	1.366312452
O75439	0.538225445	0.434051657	0.367664022	0.23124408	0.190509777	0.246350761	0.270310635	0.118579257	0.171594597	0.052352956	-0.302994349	-0.353523395	-0.14380128	0.730922608	0.913535411	1.074080176	0.978405843	-0.687187337	-0.692349358	-0.117518945
O75475	1.453462158	1.280187624	1.293221126	0.961114764	0.991116263	0.926975697	1.000245614	0.943768111	0.966977496	1.023647102	0.877493584	0.835492889	0.618771514	0.400187996	0.639500431	0.531585817	0.451440619	2.253252664	2.363061241	1.979451522
O75489	0.504818024	0.358295004	0.263862351	0.163350594	0.129063646	0.102933522	0.183651433	-0.117394405	0.015744276	0.123821078	1.121660048	0.99289051	1.008201813	0.787840273	1.19888618	1.074647162	0.93471447	0.282160626	0.324790662	0.757331385
O75494	1.086857405	0.981242351	0.896238353	0.707494735	0.823176281	0.70959587	0.768175978	0.743236457	0.694851313	0.626297864	1.414285423	1.298580155	1.749843894	1.184293471	1.370549431	1.589477982	0.912801558	1.085763414	1.367695067	1.304791824
O75521	0.407816272	0.311123509	0.345476117	0.020817811	0.155399089	0.103413381	0.147739129	0.023858303	-0.136329623	0.103457075	-0.348969777	-0.881152721	-2.038340773	-0.290162239	0.169081667	0.198602533	0.05733872	-2.10977719	-1.829852882	-1.912000342
O75525	2.198050192	2.128104826	2.286039142	1.885175508	2.075165432	1.804627918	1.766465611	1.598352059	1.720816909	1.648618568	1.574375632	1.555099128	1.108627764	1.282951921	0.946922672	0.539821967	0.667519538	0.974399863	0.998082917	1.623460197
O75530	-0.136853326	-0.121284722	-0.154766349	-0.272327383	-0.239493354	-0.276269378	-0.283949611	-0.095779264	-0.132440478	-0.318296799	-1.276618933	-0.948266916	-0.493344679	-0.543610596	-0.839346955	-1.067208957	-0.847399288	-0.81520721	-0.823647733	-0.687877033
O75533	0.749762679	0.629434125	0.721980745	0.644885684	0.653318222	0.690892524	0.747245544	0.764043975	0.718415083	0.553123088	0.508992266	0.462901036	0.351496824	0.744603179	0.647789644	0.574261448	0.563275319	1.060811883	1.056466715	1.066587555
O75534	0.420110145	0.442082038	0.452354804	0.704503453	0.694634513	0.749301273	0.629198012	0.820774926	0.811453614	0.508321044	1.098879033	1.227322997	1.385171272	1.854586049	1.724949128	1.673312481	1.258472971	1.992100102	1.955976072	1.952835391
O75569	0.228407021	0.394235619	0.281617346	0.149269962	0.225436669	0.175241328	0.23520197	0.188377922	0.18063344	0.166284634	0.146238071	0.43702324	0.155904769	0.05403502	0.069045666	-0.141355849	-0.053052631	0.059852571	0.094072208	0.532660786
O75616	0.699647942	0.622821902	0.557276474	0.125914874	0.160805209	0.250177384	0.221690437	0.106170587	0.097899587	0.197296019	-0.614125621	-0.689679137	-0.462416329	-0.308599487	-0.163893921	-0.374027057	-0.331904559	-0.999125484	-1.139837703	-0.895640151
O75643	0.77132065	0.6919832	0.75072734	0.658290993	0.631285371	0.675339437	0.695159689	0.562622138	0.633626999	0.284606514	0.546185095	0.558980532	0.587811079	0.780955539	0.726153292	0.706197601	1.110077887	0.84417133	0.878946689	0.693679782
O75663	0.241609559	0.402476583	0.562893723	0.5443271	0.635658329	0.618753996	0.63203929	0.558186167	0.609694387	0.343866303	0.19887955	0.266745975	0.330129908	0.221502577	0.184407398	0.383859188	0.224525639	-0.153268662	-0.176081223	-0.207835134
O75683	0.603134838	0.449450816	0.323583511	0.377622565	0.440422499	0.338139063	0.279626202	0.581589059	0.531272981	0.503770838	0.197426298	0.325582012	0.358576596	0.492627538	0.179232597	0.198287225	-0.22316892	0.61722696	0.514067257	0.380083969
O75691	-0.550310366	-0.595705902	-0.568011644	-0.651153353	-0.782302762	-0.645141553	-0.801346988	-0.915423656	-0.722021205	-0.809350613	0.5530105	0.64805117	0.82946733	0.516498579	0.382606267	0.475616212	0.224724948	0.658653082	0.63477715	0.692967397
O75717	-0.506836677	-0.499615884	-0.485401345	-0.627555487	-0.601754294	-0.589276486	-0.455926811	-0.440891666	-0.455100144	-0.45015763	-0.196142522	-0.414358952	-0.119829408	-0.144665924	-0.194048791	-0.11554355	-0.362631075	0.209917384	0.05699996	-0.373580427
O75821	0.524160825	0.634140296	0.691576094	0.759535208	0.850244614	0.856873384	0.82182752	0.880041214	0.84269298	0.625494026	0.559324664	0.888463332	0.690323224	0.860938888	0.837050932	0.81651732	0.446448153	1.173920884	1.203570119	0.962468776
O75822	0.633131012	0.717740948	0.771105514	1.003255202	1.06310541	1.006941609	1.052601093	0.948916285	0.950404137	0.669440315	1.006529829	1.611449633	1.538518344	1.317463982	1.047416557	0.989013692	0.547330486	1.421595654	1.579889174	1.529242076
O75937	1.006673214	1.05172506	0.952110988	1.161064867	1.162429227	1.079070282	1.103555749	1.266294923	1.098683175	1.196403869	1.206067258	1.374315314	1.154181119	0.804198962	0.60704714	0.568731038	0.576254772	1.230630326	1.178414734	1.079386528
O75940	-0.224658058	-0.376041199	-0.181029791	-0.010804527	-0.048402905	-0.004203209	0.091763634	-0.091464772	-0.11150899	-0.064149179	0.104704571	0.502214952	0.272905039	0.490031189	0.223373812	0.196867482	0.119380252	0.695868715	0.63859561	0.582275417
O75962	-0.907611094	-0.877752221	-0.896164189	-0.876959864	-0.837331921	-0.795343943	-0.798294942	-0.794110293	-0.831424466	-0.784834926	-0.316365112	-0.319273833	-0.093584715	-0.791438589	-0.620985537	-0.63765104	-0.542471545	-0.52924966	-0.510414339	-0.789081741
O76003	0.27635011	0.327876374	0.435758199	0.589088894	0.670070736	0.654427027	0.686914894	0.731831694	0.780479136	0.441337871	0.456158864	0.660488696	0.559701555	0.247732008	0.168147581	0.100552388	0.338315297	0.308246227	0.524054417	0.477813237
O76021	1.095388282	1.038085011	1.079081764	1.201388001	1.218320183	1.194685539	1.24494322	1.184336081	1.171467928	0.788356094	1.309316925	1.33285094	1.354109141	1.682620502	1.537193437	1.513946796	1.185504123	1.684490829	1.596752107	1.516170405
O76031	0.561258605	0.406872949	0.350732214	0.04975786	-0.003863228	0.020859911	0.008547764	0.015008362	-0.08830191	-0.183265222	-0.370479099	-0.45874764	-0.34871728	1.049291909	1.500246135	1.465056439	1.309506091	-0.818710721	-0.916598381	-0.326727016
O76094	0.976965605	0.975867581	0.967070879	0.984253378	0.960311839	0.987522502	0.996381529	0.901938912	0.936455738	0.802050896	0.370856874	0.364691478	0.642971256	1.081310578	0.737242364	0.719884184	0.667161082	0.838378479	0.764636181	0.736643408
O94776	0.362961056	0.383146441	0.31668446	0.191590495	0.246044454	0.246966862	0.235619276	0.180993948	0.124490362	0.604878881	0.107377466	0.037762131	-0.155296919	0.369846863	0.473914015	0.40053793	0.728315136	0.188578683	0.132345085	-0.050261783
O94804	-0.205461768	-0.023996675	0.011548221	-0.246675118	-0.119898496	-0.344132831	-0.141849612	-0.513868101	-0.435209228	-0.522176418	-0.23539627	-0.162097324	-0.101799371	-0.426664239	-0.669421954	-0.541835253	-0.306110891	-0.072404676	-0.439906364	-0.316970145
O94822	-0.408548667	-0.44679663	-0.265886173	-0.12997446	-0.137525459	-0.021498283	-0.207080848	-0.049404167	-0.015171801	0.069350193	-0.640309552	-0.136712006	-0.34519662	-0.523449301	-0.523065423	-0.619194136	-0.222285685	-0.249873517	-0.25320565	-0.137047217
O94826	1.18738102	1.031744443	1.111138665	0.574478537	0.555992971	0.656276038	0.688507665	0.499094556	0.45040197	0.30462737	0.162393839	-0.04028626	-0.075270992	1.094501612	1.041512	1.068334769	1.421958956	0.323575778	0.154516466	-0.113331148
O94832	-0.360513493	-0.464850466	-0.518601395	-0.634897462	-0.680047448	-0.614645417	-0.655433709	-1.094138906	-0.908132596	-0.820411855	-0.845984579	-0.998192142	-0.721150597	-1.298199558	-1.159866856	-1.022056921	-0.882389565	-1.58171708	-2.374950922	-1.730002508
O94851	-2.020311227	-1.876330146	-1.783535334	-1.837390326	-1.710234169	-1.726181918	-1.822996277	-2.054863757	-1.888122635	-1.983371363	-0.362775577	-0.315049247	-0.391649282	-0.100776923	0.069045666	-0.040357738	0.063480471	-0.162539851	-0.786967069	-1.096011672
O94874	0.25026221	0.164706611	0.149137101	-0.058136775	-0.065516926	-0.070389328	-0.076872255	-0.120560002	-0.160041501	0.037730435	-1.143557403	-1.197626385	-1.214190608	-1.652732318	-2.027704675	-1.820013145	-1.905397012	-1.927799037	-1.859168449	-1.40025876
O94903	0.136193259	0.031139412	0.02463398	0.29396161	0.357247016	0.393748469	0.185988508	0.127249436	0.248597847	0.423014266	0.121518392	0.073302594	0.226381983	-0.033343264	-0.249562071	-0.14428518	-0.456933023	0.200030229	0.255099468	0.357011245
O94906	0.162656042	0.151954918	0.144171471	-0.10651849	-0.071355655	-0.007154466	-0.018764555	-0.060000956	-0.067594706	0.021224595	0.428637801	0.306702756	0.512048579	0.467098118	0.529159506	0.540278155	0.5614312	0.264846041	0.102786135	0.387938749
O94925	1.119666391	1.088965103	1.128213081	0.539505151	0.546956629	0.601566591	0.676740769	0.093939297	0.146774073	-0.046685894	-0.488810986	-0.541225616	-0.450752803	1.313711334	1.810058934	1.542784615	1.515576178	-0.822264623	-0.920752952	-0.190575599
O94992	-0.130215874	-0.067284103	-0.071880828	-0.025337598	0.088894387	-0.037596787	-0.158507344	-0.173573374	-0.311130845	-0.202443013	0.354974653	0.576574592	0.578587638	0.189528219	-0.0020344	0.052751667	-0.267670083	0.251463829	0.173253029	0.45480673
O95071	-0.286246819	-0.423466545	-0.48973982	-0.224006303	-0.329535435	-0.333794893	-0.369974803	-0.359617792	-0.321731572	0.00129797	-0.991967476	-1.070055397	-1.080334861	-0.983057587	-0.971450491	-0.855818574	-0.615817695	-0.754131634	-0.791198736	-0.974560991
O95104	-0.62881189	-0.62536004	-0.791704637	-0.72604535	-0.645568955	-0.7044214	-0.631800416	-0.695335735	-0.617867306	-0.488994296	-0.645925344	-0.909534522	-0.724317876	-0.058638806	-0.263177573	-0.488747185	-0.42088444	-0.17777729	-0.285532366	-0.358357604
O95163	-0.799207501	-0.808311722	-0.824014403	-0.506007069	-0.460720903	-0.527665473	-0.581364348	-0.609046695	-0.470702484	-0.288416236	-1.520957245	-1.738548325	-1.730673371	-1.83950083	-1.762531358	-1.77391673	-1.339756609	-1.661255845	-2.421047337	-1.092572588
O95218	0.335284581	0.264615026	0.379403237	0.639305025	0.682083254	0.675363344	0.711524074	0.577183879	0.534347622	0.512262621	0.547474031	0.842035735	1.055809695	0.974389356	0.991384305	1.344792886	0.767148069	1.000059366	1.190217036	1.675164747
O95232	0.018607763	-0.16843838	-0.168476408	0.19013702	0.136067033	0.105331221	0.07679538	-0.08218562	0.043982279	-0.112730196	1.16773914	1.369183299	1.51630399	1.075792913	1.221123819	1.286881148	0.871866202	1.040730625	1.305890797	1.624505376
O95235	0.678235605	0.691081895	0.568455339	-0.631778121	-0.707300867	-0.63910214	-0.441529928	-0.598769944	-0.56641134	-0.745352274	1.080979431	1.012161348	0.865536584	0.418326008	0.556089809	0.217707208	0.526625045	-0.053988162	-0.075803133	-0.355606993
O95239	0.264238083	0.227222119	0.203913585	0.155813318	0.141588253	0.135824651	0.216642032	0.092958094	0.099457009	0.020000078	-0.086992678	0.002476113	0.003070347	0.506850739	0.484545012	0.589767725	0.580934478	0.486329096	0.346224346	0.063309465
O95292	1.432787893	1.195369974	1.272047194	0.964306961	0.919122451	0.98347633	1.046129886	1.02149594	0.963058528	0.977072193	0.62794661	0.376928892	0.490353508	1.048763933	1.287357518	1.013205539	1.194618414	0.090816641	0.004491022	-0.105222844
O95347	0.961852676	0.862314278	0.812169701	0.690897614	0.660198915	0.70946215	0.706411897	0.816969701	0.791202006	0.790201855	0.622955624	0.579981193	0.614336553	0.868878018	0.769125312	0.699133521	0.872287009	0.222429216	0.200998888	0.532573452
O95373	-0.026945968	-0.027149246	-0.001657318	0.381539427	0.377102004	0.331834486	0.416428759	0.050736854	0.216174413	0.331292652	-0.297238614	-0.564229644	-0.404293492	-0.568101068	-0.556258602	-0.269416258	-0.306374855	-0.300904839	-0.336158439	-0.455878924
O95376	0.070683305	0.01138719	0.187667402	0.191953635	0.239927796	0.367886406	0.407320339	0.235823385	0.291572646	0.447429936	-2.442628885	-2.06047642	-2.629228108	-2.406975904	-2.388135843	-2.457443066	-2.436978416	-2.260894923	-1.854943863	-2.170193485
O95425	-0.038675994	-0.171912943	-0.224049739	-0.460888974	-0.471564623	-0.464244202	-0.345806329	-0.654429429	-0.607313527	-0.132963252	0.08246216	0.246523433	0.155689425	-0.209315109	-0.286677858	-0.274822991	-0.140944646	-0.297874762	-0.478380512	-0.141038077
O95429	-2.425364637	-2.219737968	-1.408976904	-1.555539671	-1.710234169	-1.617805757	-1.633251089	-1.672675138	-1.924342823	-1.660149951	-0.792686353	-1.640144621	-0.809206774	-0.863152098	-1.145859998	-0.720477471	-1.40949768	-0.649621145	-0.716290323	-0.641911179
O95433	0.09134612	0.172407695	0.183589521	0.478100471	0.519675103	0.484100821	0.561963405	0.396839565	0.442483172	0.13831314	-0.211466254	-0.289958266	-0.195938904	-0.234156829	-0.319710702	-0.316961842	-0.118522513	-0.201293336	0.067053625	-0.075499074
O95453	-0.044940893	-0.085311648	-0.110998185	-0.33809048	-0.199839013	-0.251943806	-0.186808453	-0.247508835	-0.284404341	-0.183429149	-1.130902103	-0.954824632	-0.098713391	-0.322583716	-0.367671741	-0.207216436	-0.426611701	-0.335050791	-0.315694336	-0.187209462
O95470	0.821777166	0.69165402	0.788299733	0.278846804	0.380391785	0.381007328	0.459878158	0.17313421	0.281471131	0.322291677	-0.4391144	-0.447499543	-0.420641486	0.534944952	0.761680942	0.790944564	0.908068522	0.215017504	-0.370421263	-0.267659294
O95478	0.169513332	0.345554553	0.264138228	0.654023527	0.626688664	0.531941362	0.390678927	0.697742804	0.641130433	0.210082174	0.113373437	0.010249632	0.274889217	0.256903654	0.140792622	0.028243965	-0.296640211	0.2937567	0.293733405	0.515485643
O95487	0.058877225	0.07977535	0.165439713	0.067082774	0.069950552	0.047156065	0.096329764	0.037283815	-0.000167767	-0.22139287	-0.734091699	-0.658760299	-0.211965943	-1.232551516	-1.261918127	-1.210282739	-0.702789907	-0.726980027	-0.815415499	-0.94676576
O95571	0.36882214	0.28981713	0.324171646	-0.001152589	0.029599607	0.081660154	0.078088697	0.01809184	-0.123991289	0.019501102	-1.091835973	-1.159254574	-0.744387306	0.227613366	0.473211908	0.499369923	0.312614786	-1.304538492	-1.231919599	-1.10935404
O95573	0.583256248	0.575172947	0.603016509	0.24591465	0.214253387	0.258511154	0.174103833	0.347173087	0.283630678	0.219748508	-0.536520449	-0.951542048	-0.70229157	0.351983076	0.616322745	0.442142729	0.861642305	-0.705741231	-0.938523093	-0.396720139
O95602	-0.358533129	-0.319273641	-0.36600521	-0.435380908	-0.407635026	-0.369878244	-0.398754087	-0.363569522	-0.390364251	-0.45971565	-1.199559976	-1.011314269	-0.717088572	-0.517907895	-0.590741643	-0.460569167	-0.47005311	-0.311724219	-0.193121127	-0.756192032
O95639	0.073619791	0.055144875	0.32710873	-0.076902009	0.007220601	-0.019198167	0.027037805	0.11531446	0.127196415	-0.353818711	-0.980001927	-1.182154977	-0.892262513	-0.905498388	-0.941501499	-1.273018494	-1.333287113	-1.315002328	-0.646174726	-0.577999415
O95671	-0.400326441	-0.269484919	-0.26760301	-0.041154076	-0.091979327	-0.05615063	-0.032226815	0.120253003	0.019807036	0.072273976	-1.143557403	-0.887411711	-1.058185584	-1.266315497	-1.06895836	-1.081175136	-0.939382426	-1.390454556	-1.146091905	-0.721124357
O95714	-0.791492536	-0.699315719	-0.812332598	-0.900510412	-0.784801513	-1.346097018	-0.698189821	-0.623678104	-0.659780947	-0.631986421	-0.261022078	-0.277574542	-0.062187515	-0.451098457	-0.379915337	-0.55932268	-0.180316093	-0.459875957	-0.430446035	-0.444874332
O95747	0.58372714	0.502728057	0.385755934	0.83972056	0.677404547	0.781325351	0.79485019	0.6722681	0.630881768	0.894622256	-0.186698348	-0.335761956	-0.469232223	-0.628463303	-0.618968628	-0.330660387	-0.384201385	-0.570704088	-0.832965494	-0.24553016
O95758	0.431815591	0.181710467	0.167161746	0.126759296	-0.029249312	0.201252839	0.133876475	-0.096482847	-0.039904947	0.123620856	0.274654344	0.453212478	0.600777498	0.382053546	0.171569609	0.149214506	-0.057044718	0.551928744	0.417201593	0.60774969
O95782	0.698195704	0.593926637	0.696716782	0.348318265	0.340020602	0.42920071	0.393288293	0.403833076	0.401802708	0.328997345	-0.994974434	-0.960587188	-1.006182105	-1.353655162	-1.329571951	-1.385493224	-0.821136603	-1.007852288	-1.024275773	-1.152182077
O95793	0.485685531	0.473916249	0.485284846	0.563147603	0.511665991	0.585642711	0.620184286	0.659915631	0.608840385	0.308697246	0.698131358	0.861351057	0.856736865	1.031827509	0.829333512	0.778219733	0.556604842	1.100984698	1.070261183	0.969361823
O95817	0.259897144	0.279673089	0.350405716	0.544020632	0.588507697	0.606957568	0.595887754	0.723701778	0.618802226	0.260619567	0.44639007	0.600253588	0.465550117	0.204233052	0.072686944	0.240592561	0.229528488	0.362741356	0.291897525	0.237576014
O95864	0.72424234	0.53147132	0.768989489	0.373664551	0.279975655	0.46041529	0.300813498	0.909004779	1.030642061	0.523214185	0.124631614	0.408566793	-0.098713391	1.017266287	1.31799998	0.33421317	1.406097082	0.427923877	0.636346669	0.699985333
O95881	1.297854949	1.262061464	1.399634174	1.055599453	1.145145701	1.073845943	0.956782401	0.868794646	0.807723972	0.661260956	-0.070748968	0.311492357	0.045872231	0.211394856	-0.017041692	-0.30708033	0.087387494	0.44656302	0.634845426	0.856739999
O96013	0.095165991	-0.035854509	-0.065222447	0.080656029	-0.091574739	0.065004067	-0.045750866	0.23456516	0.202842745	-0.140415073	-0.156324699	-0.067565845	-0.257124404	-0.97896055	-0.950603706	-0.934514843	-0.753713842	-0.418152545	-0.684081742	-0.764246722
O96019	0.17743547	0.156119202	0.286358747	0.154156643	0.144817495	0.182673465	0.176151419	0.303521838	0.259103318	0.079914882	-1.800180889	-2.241048666	-2.086435061	-2.167305491	-2.07116263	-2.14428518	-2.082135699	-1.808723177	-1.842343826	-1.521415886
O96028	-0.830486668	-0.873963131	-0.964551164	-1.112331499	-1.151832494	-1.029682916	-1.158507344	-1.085964975	-1.044327004	-0.805084274	-0.575643196	-0.237046735	-0.477225014	-0.401193551	-0.283479685	-0.222613541	-0.584108835	-0.396924052	-0.195980781	-0.483387985
P00338	1.073326412	1.139352677	1.316673377	1.604151667	1.595952244	1.664591776	1.654883877	1.542721076	1.698867024	1.392681005	0.138854097	0.304187557	0.194711314	1.371536697	1.211861986	1.263034406	1.95217947	1.760216576	1.81808792	1.386433447
P00387	0.343580161	0.129285186	0.329966641	-0.167938948	-0.165606075	-0.188894664	0.017632104	-0.416213386	-0.285712611	-0.28974898	0.066754556	-0.255143495	0.319403501	0.423370661	0.540031412	0.654245891	0.704408259	-0.766225405	-0.557692369	0.278875643
P00390	0.246891616	0.34748295	0.424941623	0.43780726	0.476184393	0.538840649	0.461603479	0.504653186	0.577582051	0.361066535	-0.433275886	-0.291202505	-0.16817821	-0.575489319	-0.568818013	-0.445470424	-0.038333374	-0.077461992	-0.314533681	-0.409357379
P00505	1.47911191	1.317586341	1.367372233	0.991617528	0.961231283	1.02756826	1.095958372	0.751869447	0.756383759	0.633101808	-0.210217707	0.025987671	-0.051407676	0.534944952	0.454814263	0.346159722	0.851550519	0.268734433	0.097455103	-0.027427046
P00558	1.399602148	1.495972401	1.590583183	1.827445752	1.784518946	1.888012759	1.804810555	2.044641527	1.992808401	1.747370119	-0.185471045	-0.017626116	-0.355104523	0.304917006	0.131334173	-0.007581598	0.458958004	0.60323804	0.626182827	0.434450072
P00966	0.409618515	0.412712027	0.439264341	0.796649887	0.782336508	0.819563049	0.759187279	0.464381201	0.423184711	0.621402069	-0.185471045	-0.363304416	-1.098713391	0.34081266	0.381031372	-0.032195368	0.687540606	0.401604179	0.313574317	0.667901841
P02545	1.48390957	1.460951587	1.357161426	1.211210806	1.225652665	1.273661005	1.334120819	1.460282085	1.400991722	1.402538031	1.35305904	1.288953297	1.363639551	1.446437408	1.342048405	1.199280899	1.355980501	1.383346037	1.535039759	1.387216043
P02794	0.703823618	0.56074712	0.504155757	1.00804244	0.914838545	0.879100567	0.811326395	0.394796707	0.546896085	1.211966818	0.456158864	0.160399769	0.324010302	-0.016038654	-0.154014129	0.008597337	0.133266531	0.226427278	-0.023682925	0.527827633
P02795	-0.904834009	-0.78011483	-0.094103567	0.444460329	0.27352519	0.755402842	0.528750106	-0.35389818	-0.634558364	-3.229682411	-4.137215876	-3.624377305	-2.873950207	-4.46008724	-3.330347492	-4.042405566	-4.279437139	-2.815492402	-2.935731422	-3.393579979
P04083	0.911903525	1.03791926	1.122703417	1.300738675	1.285096054	1.328407968	1.276732516	1.758687331	1.657450479	1.451828374	0.396216324	0.496638096	0.402480752	0.292928889	0.256577465	0.180806335	0.358836476	0.886831283	0.915421547	0.805497529
P04181	0.780229213	0.658006282	0.709429644	0.325441645	0.377369403	0.31293158	0.367313235	-0.023303545	-0.027448894	-0.080944422	-0.707675418	-0.910900064	-1.034123596	1.040555496	1.506454277	1.509789432	1.290044375	-0.913649142	-1.100726105	-0.985271875
P04183	1.110795475	1.111290916	1.377173168	-0.385614669	-0.365607026	-0.258865433	-0.23369484	0.7642862	0.824986902	0.126371467	0.614504347	0.595632928	1.067782336	-0.253561224	-0.225097228	-0.206642229	-0.127939389	0.409272544	0.25101058	-0.062825244
P04406	2.722108798	2.894935076	2.965252945	3.117829508	3.159031465	3.164108169	3.113081865	3.346453296	3.309013424	2.801943034	1.290709893	1.352745402	1.312783751	2.071786664	1.878104001	1.838247155	2.319341551	2.301414048	2.402870546	2.260085417
P04792	1.779850736	1.88156045	1.860524926	2.059654621	2.090711469	2.143837555	2.08183956	2.217087159	2.137610611	2.087917575	2.000179786	1.821207391	2.201757396	1.482622739	1.455560926	1.529404524	1.509815416	0.703672254	0.585378933	2.020668955
P04818	-0.062241907	-0.067284103	-0.036115382	0.000691111	-0.022103926	-0.066991479	-0.08024833	0.346433685	0.352044488	-0.098237703	-0.628587067	-0.622418452	-0.601663359	-0.524627492	-0.673183873	-0.526705728	-0.420170129	-0.582408192	-0.424564677	-0.91959749
P04899	0.092080011	0.073043781	0.248731257	-0.198549457	-0.114545262	-0.16915206	-0.048664928	-0.060572886	-0.023805723	-0.077679318	-0.33529484	-0.072905869	0.050512618	-0.200187085	-0.120528708	-0.026103754	0.016133897	-0.486363848	-0.282692414	-0.216854924
P05023	1.364112794	1.227758579	1.276342971	0.825421019	0.842062143	0.903202888	0.932027777	0.863377763	0.851428496	0.699498719	0.504501403	0.657506071	0.772763359	0.545578891	0.485416987	0.531483841	1.11691065	0.687378077	0.668577335	0.492644334
P05091	0.447766757	0.301230808	0.357255128	-0.073398015	-0.050179258	-0.037389785	0.005330029	-0.321887212	-0.35219487	-0.130880951	-0.357790256	-0.362650281	-0.509646492	1.10154439	1.429078081	1.389642761	1.316881159	-0.593371922	-0.645080116	-0.262626407
P05141	1.4240135	1.361010524	1.627719402	1.706139455	1.518756773	1.462492848	1.651212995	1.367420268	1.345045399	1.225557354	0.203571246	0.290852591	0.566197266	1.426219023	1.773521542	1.351472371	2.136960019	0.921758384	1.083655592	1.229355507
P05198	0.599579533	0.622757436	0.698252441	0.894340002	0.842203328	0.899648467	0.834327968	0.905680926	0.81562917	0.301864962	0.651579716	0.502873157	0.520636075	0.499373821	0.452821273	0.474297288	0.568559767	0.232308122	0.376280125	0.584067362
P05204	2.98283185	3.046626944	2.570814239	2.339489811	2.167876238	2.180504025	2.113258501	2.660956762	2.448455849	2.312839096	0.366400669	0.725504851	0.370771892	0.660928161	0.499389427	0.706397173	0.359435643	1.332891428	0.898067572	0.870901536
P05386	1.378432465	1.68112884	1.863738216	1.943610016	1.948190494	2.017673716	1.9743918	2.214850133	1.998758	1.84143758	-0.134844972	0.488685359	0.213316243	0.554491225	0.385860482	0.478302393	0.500112417	0.370516501	0.534961026	0.247107776
P05387	2.192306746	2.213471886	2.186212339	2.463585862	2.474389567	2.540631198	2.38366703	2.545288727	2.32113737	2.333761352	0.73983949	1.141311173	0.995744057	1.577368198	1.250765464	1.365441555	1.047870292	1.594540469	1.434131262	1.396529898
P05388	1.585785487	1.567511641	1.690723702	1.711827315	1.70320431	1.806471053	1.724053093	1.772738572	1.693482591	1.474147549	-1.37112292	-0.943368117	-1.171416585	-0.366273567	-0.631112597	-0.414374344	-0.412051877	-0.720879828	-0.631196162	-0.832403515
P05455	1.126175858	1.208847684	1.246346282	1.361354417	1.402245737	1.353466283	1.38448427	1.371992066	1.355211767	1.147905625	1.27302558	1.587012239	1.542721597	1.96457896	1.760034605	1.716264712	1.344645503	1.885565732	1.950041641	1.89360097
P06733	2.647631389	2.776082648	2.802390081	3.002706518	2.984362877	3.069142996	2.972250283	3.331015493	3.172786905	2.920777297	1.081350256	1.239000984	0.920909735	2.011218479	1.814556638	1.662555544	2.198860181	2.24216145	2.313158403	1.995808407
P06737	0.015923451	0.044923561	0.056944486	0.290046969	0.26369232	0.291360981	0.266941073	0.05966643	0.055858086	0.161367651	-0.782753817	-0.761358208	-0.74025942	-0.759647522	-0.820683111	-0.738071531	-0.730858789	-0.61715675	-0.577568086	-0.726444689
P06748	1.938497339	1.815433088	1.746560031	2.067755425	1.993951863	2.037705582	2.025208894	2.236209679	2.01544437	1.740673689	1.770939686	1.461371417	1.594191509	2.211276906	2.040017489	2.074579675	1.935097325	2.102166789	2.135078326	2.087945534
P07195	1.708325383	1.827184978	1.99720763	2.211472683	2.177375331	2.289850609	2.323237553	2.249795885	2.278975707	2.155797581	-0.46379831	-0.075014955	-0.416583663	1.278455439	1.080881824	1.27847888	1.899156171	1.685763231	1.607265393	1.18741746
P07199	0.074206372	-0.226516501	-0.413382083	-0.405163066	-0.335454192	-0.578020891	-0.525610366	-0.429449213	-0.401844409	-0.290415814	-0.84909049	-1.214838786	-1.007917852	-0.990201264	-0.831478712	-0.752302917	-0.990722186	-0.860088809	-0.704840303	-0.570325487
P07203	-0.32251623	-0.356082649	-0.462096095	-0.312478738	-0.425068593	-0.329902477	-0.443148206	-0.210996913	-0.409158468	-0.393795187	0.593567069	0.500418321	0.596975928	0.232702595	0.514902427	0.361574774	0.297210093	-0.951411594	-0.668243149	0.087999658
P07237	2.356702066	2.212898831	2.204214305	1.718440342	1.716235428	1.787681825	1.814588831	1.512929338	1.488130796	1.573880407	1.22570286	1.259122869	1.163691082	1.797483095	1.581496166	1.580397718	1.81952003	1.928878791	1.901575647	2.069451275
P07305	3.119325389	2.80484767	2.82788901	2.707494735	2.579908503	2.588874478	2.670066605	2.683673586	2.586619096	2.705275686	1.11569849	0.916803504	0.967559829	0.786415858	0.707547505	0.367756658	0.36441905	1.423111452	1.30651956	1.63845545
P07355	2.005681885	2.100047036	2.069481985	2.162069179	2.248383468	2.241974212	2.228071767	2.375085314	2.330085316	2.288631734	2.171915231	2.123972631	1.955506028	1.583634137	1.513375586	1.600996557	1.73027641	1.602920074	1.705639088	1.889581056
P07384	-0.266815884	-0.216079518	-0.224706287	0.105606122	0.048834195	0.015954288	0.048506976	0.132242007	0.069339214	0.23166641	0.518738456	1.491401447	0.828583415	-0.238983515	0.240137829	0.1256967	0.443782447	0.492352594	0.503225337	0.419594087
P07437	2.000360114	2.028031347	2.042703301	2.047929959	2.084763547	2.133327169	2.069791363	2.66698055	2.617267914	2.504594811	2.521145958	2.469344527	2.548984865	1.526778732	1.615157982	1.647147746	1.700367462	1.697577732	1.866946809	2.6190272
P07737	1.886852581	1.821273979	1.972637984	2.685468429	2.485397627	2.61510282	2.358121954	2.870145695	2.584892352	2.574379938	0.712888693	0.602169518	0.757383357	1.115181864	0.867519032	0.790813117	1.221390026	1.077627617	1.163915164	1.368820547
P07741	-0.077238295	0.034143276	-0.028919398	0.669752641	0.577768566	0.500901181	0.444101964	1.119936866	0.924333159	1.059201189	-0.348969777	-0.511314641	-0.414489259	-0.884169879	-0.730822498	-0.565199246	-0.669812584	-1.23893567	-1.212100446	0.179023832
P07814	1.030612306	0.999382737	1.06122042	0.926604328	0.873088074	0.964243885	0.917230029	1.116265165	1.054214538	0.758100047	0.467740738	0.57144956	0.469052151	0.511560815	0.56960995	0.452953956	0.915582092	0.655032766	0.624481869	0.580318025
P07900	1.249922616	1.252065575	1.297965693	1.543140185	1.509291792	1.596338427	1.558462092	1.731362262	1.615659884	1.184243963	0.15493851	0.213785241	0.06644107	1.352899869	0.982123349	0.93060032	1.404830701	1.309665923	1.319660659	0.868298833
P07910	1.850121995	1.78536255	1.712375504	1.629269568	1.629030875	1.556611875	1.618165755	1.67922726	1.609600565	1.31761689	3.746012041	3.713852602	3.694277831	2.420312591	3.103534042	2.729434005	2.49755788	3.09590132	3.447020225	3.546443609
P07951	1.071036	1.067327939	0.993608854	0.739065547	0.718032244	0.71386552	0.699809748	0.991890447	0.860569235	0.630836679	-2.063215295	-1.881152721	-2.96907811	-1.851277997	-1.669421954	-1.681658222	-2.082135699	-1.86815609	-1.421047337	-1.667266753
P08133	0.597278677	0.632510622	0.683496645	0.978733489	0.925094186	0.929900574	0.897185473	1.081396064	1.066881143	1.015455566	0.71656971	0.978765212	-0.114833056	-0.37008071	-0.379915337	-0.573466862	0.007749805	0.047159287	0.017452913	0.095858481
P08240	0.28666183	0.131819695	0.074878189	-0.09869651	-0.166221296	-0.105013323	-0.163695254	-0.134272424	-0.210609733	-0.318296799	0.471800814	0.362495261	0.517421751	-0.122019443	-0.070335634	0.062312305	0.040624194	-0.288822528	-0.20502592	-0.49393515
P08243	0.953784641	1.030086581	1.146763295	1.247961201	1.229405142	1.32207699	1.331659939	1.328878444	1.298098114	0.760049253	0.052608682	0.281372369	0.027630747	0.184009379	0.200257563	0.228632952	0.731790116	0.679347833	0.554040966	0.279096898
P08559	0.899214253	0.799074218	0.781907716	0.221977596	0.334116449	0.331483422	0.394421329	0.232092114	0.154946087	0.179202861	-0.482466803	-0.732389532	-0.908382179	0.739406653	1.193199751	1.004154762	0.896255139	-1.151831817	-1.290839967	-0.752028815
P08579	0.663073327	0.518129029	0.482584544	0.625032575	0.663507525	0.526584152	0.513153251	0.438356175	0.419024847	0.587505381	-0.869443552	-0.640144621	-0.391649282	-1.020464103	-1.300188144	-1.100957749	-1.515366315	-1.183358322	-0.67102559	-0.568413366
P08621	1.574884082	1.53176146	1.52671281	1.273518987	1.365358061	1.298922293	1.367510696	1.307516381	1.300928621	1.02876167	1.848476287	1.768238781	1.780791317	1.46264581	1.55709728	1.597707881	1.304851532	1.85650438	2.067137112	2.118328317
P08651	0.399414918	0.371722044	0.395442727	0.448180797	0.507150896	0.512922846	0.506636483	0.469193579	0.545425447	0.261488398	-0.394566644	-0.429121014	-0.759624745	-0.099020751	-0.150513857	-0.352090065	-0.052609747	-0.190365111	-0.349468893	-0.518336493
P08708	1.346408369	1.327577246	1.503872612	1.637151587	1.587612262	1.593977768	1.412318068	1.777928109	1.611537597	1.118240892	1.600520689	1.710624602	1.486762799	1.623657997	1.649246379	1.390895348	1.199785615	1.406662905	1.597423834	1.921846472
P08754	0.598482105	0.510449094	0.500257632	0.197590743	0.269891196	0.207069264	0.126394894	0.384328695	0.50286939	0.349727148	-0.792686353	-1.233055875	-0.714836823	-0.548395658	-0.311869949	0.111645356	-0.190999175	-0.083449907	-0.443073643	-0.810580024
P09012	0.367706059	0.144834464	0.112032964	0.82401361	0.296925623	0.307527443	0.640818039	1.250099351	0.826614863	0.539909283	0.344720089	0.299734387	0.493862294	0.383609529	0.118169713	0.088482526	-0.14104553	0.378249967	0.492785725	0.812091727
P09382	2.838187885	2.933898504	3.042468773	3.150464182	3.188137848	3.249039334	3.153517047	3.269995749	3.183295403	3.030077544	1.80730355	1.902079407	1.732011714	1.184309859	1.105182104	1.059212042	1.34740476	1.153174186	1.315332629	1.609055675
P09429	1.805253338	1.945886896	1.94753258	1.731959975	1.804675414	1.72144149	1.616508612	2.085068556	1.784336105	1.41636466	2.398439545	2.291149534	1.815673567	2.127127712	2.667527305	2.367315973	2.203822686	2.739579154	3.168341509	3.328753775
P09493	1.688526329	1.653032173	1.657237326	1.133616968	1.207891631	1.220466154	1.27589548	1.309730802	1.168862096	0.910708395	0.172639386	0.508485602	0.274095873	0.555978156	0.291652534	0.17529516	0.296514986	0.334356838	0.376010572	0.383829675
P09496	1.419173397	1.385185848	1.212896287	1.046089893	1.026596839	1.14146924	1.081574873	1.208277479	1.154825536	1.163365675	0.603541297	0.682840006	0.434644076	0.493333219	0.256050068	0.242996653	0.786899533	0.606314322	0.471196483	0.24846433
P09543	0.848646672	0.7851182	0.827992141	0.312752291	0.316989948	0.309192412	0.381776427	0.506271994	0.480969467	0.331525342	-0.567093867	-0.38196258	-0.836364188	-0.909596957	-0.442742174	-0.660534931	-0.718160169	-1.144737028	-0.964457348	-1.023274145
P09622	1.470284071	1.274376406	1.249869744	0.922955018	0.897037684	1.021666561	0.969923501	0.670755487	0.663373942	0.842296711	-0.311894408	-0.061360695	-0.059185027	0.292126128	0.260877341	-0.060276243	0.555778396	-0.206611053	-0.294085919	-0.159959427
P09651	1.674783191	1.730290708	1.784402826	1.559408417	1.694100873	1.640917614	1.599085381	1.529835742	1.669314799	1.251373793	2.764482774	2.869599937	2.600054161	2.549594775	2.465140184	2.380077929	2.115922875	2.56521346	2.602102659	2.630958732
P09661	0.78076837	0.720624575	0.676069073	0.671055693	0.674887753	0.693006305	0.598724978	0.699432736	0.544321485	0.631998481	-0.830554538	-0.110849942	-0.680596499	-0.863152098	-1.086687554	-0.934514843	-1.107670791	-0.762043677	-0.471896478	-1.120317578
P09874	1.488348734	1.434799302	1.5269031	1.074692884	1.104605947	1.147276487	1.18852057	1.104174714	1.04492468	0.882075191	1.299359794	1.367090317	1.30191795	1.435700076	1.233107254	1.181227601	1.23165569	1.557845249	1.646417058	1.681463912
P09960	0.266698452	0.442442758	0.488807611	0.748574295	0.755736059	0.769235572	0.761798273	0.635455931	0.715211833	0.466336116	-0.944966328	-1.28169065	-1.038340773	-0.767064994	-0.791314259	-0.671057917	-0.305583108	-0.485501765	-0.333217164	-0.536912223
P0C0S5	1.821515167	1.708928444	1.864193254	1.674741293	1.686945557	1.546307244	1.579493597	1.968240205	1.733626536	1.746135074	1.303981015	2.175678502	2.340398243	2.182325533	2.06604005	2.284840849	2.075078251	2.556853874	2.676847979	2.885361471
P10412	1.73378092	1.539722264	1.259401605	1.696202278	1.67356222	1.500745071	1.817843905	2.042847452	1.961434786	2.133846588	1.096656042	1.255782925	0.819912044	1.377015025	1.076034513	0.951433449	1.008514011	2.129594969	1.89587574	2.115518518
P10515	0.515149313	0.365439204	0.441008411	-0.015787935	-0.056201275	0.040083491	0.028720516	-0.11138868	-0.106050808	-0.244281646	-0.942199894	-0.799211107	-0.631456208	-0.027127833	0.137217168	0.077478753	0.460634366	-1.252071072	-1.314968817	-1.082304252
P10809	2.606717846	2.45975541	2.454773211	2.03475486	2.01427104	2.097026352	2.133796688	1.986810816	1.817602699	1.669135274	0.297851194	0.35105237	0.42706792	1.487027833	1.545590937	1.391897718	1.844709645	0.782847685	0.670110794	0.624530252
P11021	2.238579068	2.10704321	2.038391232	1.540637883	1.5443791	1.632790782	1.651290062	1.703312084	1.580750524	1.548105882	0.487641406	0.516761974	0.417862135	1.301558966	1.116406725	1.121391118	1.57504957	1.557078024	1.496785009	1.178922201
P11142	2.160012371	2.159155087	2.13057535	2.23228124	2.168608273	2.277586162	2.273002683	2.315419545	2.257622181	1.776558308	1.201053032	1.103306429	1.015787879	1.320470753	1.241914547	1.256524851	1.621290895	1.386771947	1.423772759	1.192868776
P11172	0.07584753	0.141796473	0.196945215	0.436990486	0.367825007	0.416737424	0.374685569	0.410233849	0.490694676	0.299828445	-0.350619515	-0.474100205	-0.098713391	-0.477321778	-0.2816918	-0.289462397	-0.196664087	-0.720879828	-0.456612697	0.001824363
P11177	1.729171471	1.636232569	1.663199701	1.105630832	1.093922791	1.180551255	1.19812993	1.045565763	0.95597106	0.822774467	0.112423358	-0.098868655	-0.2382441	1.544574657	2.136910288	1.822021798	1.894036929	-0.421210848	-0.617137887	0.035981186
P11216	-0.436243532	-0.383597419	-0.33160288	-0.220895431	-0.167012681	-0.248397001	-0.217216095	-0.072306515	-0.080037912	-0.317684925	0.025307962	0.121187418	-0.07577658	-0.296186026	-0.418334099	-0.569622433	0.065929869	-0.112769299	0.014338808	-0.142370821
P11387	1.487483413	1.416306558	1.361118259	1.114008017	1.217633989	1.201494222	1.225107144	0.906048445	0.759726847	0.701799481	2.320445802	2.210217405	2.169449691	1.918771143	2.249060356	2.203428003	1.779319736	1.813913077	2.144838609	2.318982787
P11388	1.751588801	1.616284116	1.609547873	0.595356032	0.578698955	0.6198858	0.7213613	0.396725768	0.30893125	-0.156710157	0.720241359	0.782280624	0.946278458	1.369223237	1.430539452	1.303946985	1.588203747	0.6324792	0.621812998	0.17361445
P11413	0.779232525	0.863110577	0.941569625	1.012644175	1.021013929	1.099803673	1.099557508	1.144985326	1.234164785	1.062786083	0.855329958	0.865522999	0.829879638	0.2908765	0.410161594	0.553806783	0.90012882	0.618554273	0.607246256	0.846265804
P11498	-0.141165622	-0.151804292	-0.247454344	-0.433156929	-0.395089436	-0.408645593	-0.404858207	-0.699147349	-0.679912754	-0.333060151	0.032709125	0.545547696	-0.526134615	0.733684503	1.184407398	0.717331336	1.135211651	-0.638079523	-0.444659894	-0.480388618
P11586	0.973382003	1.038152687	1.116878078	1.153958082	1.14405431	1.235695324	1.177703656	1.3202251	1.294727228	1.112313426	0.91167309	0.829465113	0.83463187	0.812146968	0.949264998	0.810453895	1.510626761	0.875506192	0.793877823	1.221208051
P11766	0.599297417	0.789110795	0.999378729	1.026880635	1.072397374	1.173528523	1.055713309	1.253151699	1.247364069	1.028307181	-0.011553175	0.155841487	0.03092189	-0.012728454	-0.162214611	-0.100957749	0.203173805	-0.070464266	0.002164094	0.432382604
P11908	0.280422646	0.270511243	0.507266691	0.698151373	0.629881646	0.773607438	0.726281959	0.322727151	0.499645489	0.619805873	-1.031996564	-0.373152202	-0.530286258	-0.451098457	-0.386076321	-0.430374822	-0.143064698	-0.789444114	-0.480819557	0.033959818
P11940	1.084069119	1.192408429	1.211108782	1.167080282	1.118115495	1.19208927	1.242314411	1.171126029	1.148119108	0.77414945	1.659145634	1.45682778	1.15822182	1.281898235	1.324689684	1.210833104	0.81890217	1.360962194	1.286029034	0.937886383
P12004	1.520969806	1.611433529	1.633664383	1.919221482	1.952993908	1.941736657	1.953343317	1.831367368	1.864302445	1.687549084	0.529455301	0.655730614	0.646682878	0.953178005	0.997605084	0.633322398	1.028565564	0.75482429	0.975724227	1.240500595
P12268	1.313486721	1.339395142	1.482952396	1.465818505	1.385564323	1.466937372	1.452066909	1.677343171	1.541963537	1.290792875	0.739930151	0.678274688	0.783698645	1.137004777	1.240839426	1.164900723	1.644027862	0.915279434	0.766086522	1.163060655
P12270	0.54080585	0.424027101	0.400017414	0.32971194	0.262970907	0.291267876	0.364715513	0.353455656	0.382188443	0.388208883	0.650669785	0.547232891	0.407502437	0.253094147	0.276451857	0.159251288	0.425562808	0.427436712	0.281018687	0.172814528
P12814	1.379475898	1.301305463	1.339714463	1.039906757	1.016542584	1.106010773	1.085357785	0.964837569	0.912283545	0.71867615	1.395585637	1.325610395	1.072686328	0.716910564	0.591105596	0.626851192	1.315496254	0.846099305	0.77199178	0.387370498
P12931	0.203154229	0.212107819	0.095591817	-0.230634435	-0.326486897	-0.149199577	-0.384967135	-0.104716758	-0.141649955	-0.029383761	0.489325728	0.963196409	0.852164394	0.179916624	0.343047398	0.316212338	0.276914752	0.211619428	0.429376307	0.465422865
P12956	1.211641833	1.174076917	1.239692708	1.159531572	1.157367296	1.263138585	1.237774911	1.14926896	1.129338812	1.053423763	1.651945929	1.567279175	1.999300691	1.74943111	1.608356207	1.607166348	1.653609054	1.388215019	1.399319529	1.744569735
P13010	1.310080822	1.265471255	1.320864141	1.31956126	1.280424188	1.307910994	1.375782037	1.2371393	1.30496043	1.113124532	1.274239361	1.169826634	1.474577748	1.34919857	1.305351114	1.240630156	1.337681952	1.276597436	1.221543598	1.236337374
P13489	0.129897629	0.203320627	0.355357763	0.411576967	0.448445735	0.568421056	0.491221089	0.583387308	0.568843428	0.56907609	0.018173032	-0.050283321	0.038149433	-0.353356065	-0.265158926	-0.214784474	-0.243899901	-0.157528953	-0.140939417	-0.157561928
P13639	1.577652626	1.669961543	1.777383262	2.006945402	1.994134066	2.087111958	2.010459953	2.084278816	2.058692173	1.654687627	1.770186863	1.881315095	2.007963253	1.43928407	1.230180872	1.284394446	1.716163431	1.844317465	1.794458178	2.029645592
P13667	1.343168385	1.199887351	1.225029275	0.707190777	0.724033379	0.746757224	0.785981003	0.663521677	0.604796692	0.735818501	-0.008242817	-0.072651134	-0.068498778	0.429757104	0.339732761	0.227864475	0.268432444	0.661284021	0.784325057	0.87475498
P13797	0.703570891	0.684478493	0.774782858	0.73258085	0.721750175	0.710331108	0.706626787	0.822709935	0.780479136	0.596550521	0.013600302	0.200788893	0.113070931	-0.154481451	0.012402086	-0.069295285	0.35743745	0.481812309	0.275062128	0.077352414
P13804	1.028024271	0.892962165	1	0.564930656	0.544101145	0.631120507	0.586780871	0.270706359	0.305453635	0.444547427	-0.222065554	-0.238864418	-0.135612974	1.413748324	1.927332524	1.761325295	1.70386029	-0.57870519	-0.591717724	0.111774127
P13861	0.446058822	0.384225495	0.266143015	0.244248143	0.303161425	0.210839428	0.20206746	0.175056787	0.144563776	0.38701928	-0.958878635	-0.844158513	-0.784202767	-1.35575058	-1.087802896	-1.184424571	-0.969999989	-1.082146071	-0.97358836	-1.318978071
P13995	1.466394896	1.23817954	1.302869217	0.79725435	0.742102833	0.873787721	0.863075806	0.726945339	0.701266016	0.333471724	0.068127244	-0.215429208	-0.141259086	1.418024997	1.503172234	1.44944753	1.437364586	-0.238064214	-0.562162114	-0.003978664
P14550	0.161586416	0.324582548	0.447628284	0.653203248	0.666620137	0.659657031	0.62285237	0.690555419	0.587619727	0.550821291	-0.237090569	-0.201520301	-0.506916699	-0.598793511	-0.638039828	-0.677408749	-0.246647204	-0.482058577	-0.788980601	-0.020003962
P14618	1.882168178	2.00630154	2.060454204	2.254933765	2.25863129	2.319188842	2.244007974	2.481558325	2.400201158	2.173186739	0.7458561	0.877787564	0.685557918	1.051959005	1.103771134	1.100570063	1.743914367	1.518850037	1.446629115	1.255382261
P14635	1.627280443	1.579291758	1.487187285	-0.679470498	-0.61309301	-0.496984319	-0.487867043	-0.077065393	-0.275604412	-0.500925631	0.985544017	0.910052462	0.976365726	-0.58234299	-0.455642663	-0.609041419	-0.362631075	-0.72494376	-0.766984824	-1.509137557
P14649	0.847310726	0.854938718	0.796349484	0.614836808	0.421712349	0.567504407	0.547918669	0.608461075	0.599573473	0.348442659	1.251481231	1.33889576	0.849504067	1.061905716	1.086207485	1.21154933	1.369385303	0.720173261	0.653128887	0.464644923
P14678	0.26663151	-0.009310137	0.052851882	0.56570927	0.421507639	0.298545167	0.635908522	0.970131438	0.597623526	0.514364144	1.410246941	1.392770001	1.570856135	0.670431843	0.90279403	0.582439726	0.383789682	0.842000175	1.255853074	1.741811174
P14866	1.39744431	1.306794998	1.464563669	1.031336745	1.078934468	1.113322278	1.101593397	1.205899547	1.167280356	0.893448379	2.262221988	2.308855156	2.546445744	2.2494601	1.978293431	1.958936443	1.734239631	2.257975208	2.320425688	2.639694829
P14868	1.035944359	0.987989731	0.943813945	1.090078563	1.024389909	1.049284231	1.107149123	0.916384309	1.061896027	0.97561692	-0.051330326	-0.074585253	0.260588975	0.249949335	0.386073159	0.337366603	0.566587191	0.194887601	0.154886198	0.586761628
P15170	0.306694348	0.330831244	0.499356567	0.625078546	0.645903171	0.704560336	0.661379615	0.70288444	0.646601351	0.299923864	1.486761848	1.078816963	1.174122865	0.879253786	0.804766836	0.840872472	0.724333455	0.992147712	0.944642085	1.041134074
P15407	0.156277505	0.141328521	0.269644704	0.655194545	0.763481676	0.724229911	0.708186818	-1.032250519	-1.24729013	-1.581331204	-1.61035633	-1.253121498	-1.683675892	-1.193300699	-1.526464	-1.372554168	-1.457938035	-2.655426766	-2.621744687	-3.148606623
P15408	0.172803402	-0.107037835	-0.482668855	-0.249137756	-0.196378933	-0.303490847	-0.217578741	-0.715267014	-0.886930817	-0.809283151	0.29433671	0.501915669	0.522774986	0.395404203	0.411740899	0.470664016	0.552579837	-0.256476251	-0.18798799	-0.848748786
P15531	1.480641276	1.505571479	1.74382319	2.101746066	2.054851909	2.048714152	2.053841151	1.840815608	2.03438191	1.516653228	0.591420734	0.623550208	0.632692678	1.059549013	1.105365106	1.183349612	1.369385303	1.00830348	1.331061744	1.235525275
P15880	2.082789207	2.049856284	2.334696433	2.200057232	2.121522097	2.231734561	2.041790098	2.178856514	2.176822094	1.718702573	3.364454958	3.796212956	3.842556301	3.384203141	3.333209242	3.290211432	2.825137693	3.726456801	3.831036196	4.07448708
P16152	0.198857294	0.177152185	0.275358355	0.416246727	0.401511402	0.512380921	0.38880408	0.536730964	0.484760409	0.482710434	-1.190386535	-0.49688757	-0.96907811	-1.007228275	-0.853505018	-0.974360179	-0.604088402	-0.81520721	-0.760055915	-0.778912109
P16220	0.978279203	1.01675465	0.949433082	0.886048545	0.930172659	1.0324902	0.979799054	1.017233913	0.861899112	1.177178431	0.85485285	0.593527725	0.684364128	-0.034941287	0.126437329	-0.07557243	0.116035441	0.270980827	0.202937053	0.158004062
P16383	-0.347885885	-0.07814169	0.332380459	-0.245855172	-0.137887445	-0.102520904	-0.179371864	0.01926502	0.21953757	-0.022720031	-0.800180889	-0.504083071	-0.414489259	-0.604595797	-0.676955626	-0.757003347	-0.66574292	-0.482918604	-0.685018862	-0.580405913
P16403	1.317162013	1.14290725	0.824432333	0.792165906	0.712520987	0.57430533	0.851268325	1.638827978	1.63833942	1.512644944	0.464105313	0.215757484	0.152973337	0.534039874	0.403350813	0.090619852	0.118554608	1.757136251	1.59270493	1.796066303
P16435	0.618413234	0.454408234	0.399251981	0.216062603	0.110433527	0.186125839	0.240213744	0.069254358	0.145312238	0.231204393	-0.619970327	-0.591955827	-0.598786994	0.300617589	0.465885718	0.376631799	0.638865342	-0.657014181	-0.552474378	-0.341066204
P16615	0.65296251	0.441327512	0.461231417	0.192050457	0.132609608	0.233456716	0.21192088	0.15985036	0.080051919	0.069474934	-0.329258451	-0.797245582	-0.358463344	-0.257582449	0.123227773	0.03170886	0.443573164	-0.841438752	-1.073942119	-0.708786022
P16949	1.480281719	1.614258953	1.459732745	2.121341138	2.143284879	2.067911285	2.163314129	2.287432135	2.357174694	2.20077014	0.904491302	1.288425271	0.861701157	0.965338494	0.683234576	0.664325898	0.643395	1.568834297	1.445094206	1.362271762
P16989	0.184441035	0.233852772	0.145029528	0.072279043	0.09095538	0.094912291	0.084280531	0.251328746	0.169657802	-0.145634235	1.660128726	1.754435853	1.842869923	1.827427271	1.601225636	1.812907887	0.9330862	1.698878483	1.868740602	1.547431277
P17096	1.7834163	1.438473515	1.463641675	2.199648832	2.232280336	2.10661834	2.328218986	1.942783964	1.991485929	2.007095152	0.416564969	0.371696992	0.276474596	0.791631852	0.706100226	0.613856767	0.295123766	2.525605231	1.901817269	1.206853509
P17174	0.416802012	0.644252632	0.587546441	0.818357697	0.775030749	0.887219498	0.82140871	0.964882973	0.875269531	0.773343588	-2.130902103	-1.420018807	-2.232112516	-0.981115435	-1.202722335	-0.954942725	-0.364828631	-0.426401253	-0.548282525	-1.010237655
P17252	0.00575107	-0.033871423	-0.038608454	0.031588633	-0.080747053	0.021792	0.076847135	-0.179400449	0.059365785	0.283163098	-0.512725012	-0.410973667	-0.205312457	-0.320535888	-0.136020114	-0.246808615	-0.024978628	-0.612443596	-0.573223925	-0.058625256
P17275	-0.283345633	-0.088807098	-0.160679041	0.093282213	0.082279353	0.038750827	0.126294877	-1.249268101	-1.357424498	-1.029383761	-0.237938465	-0.212774212	-0.517866999	-0.471402553	-0.501725053	-0.59645018	-0.630614697	-1.73310613	-1.363653331	-1.244575681
P17480	0.910977856	0.766763986	0.787752954	0.506971254	0.552351568	0.528900908	0.49294003	0.664241806	0.568835531	0.448964922	1.993322601	1.914923493	1.909134178	1.405955257	1.41051501	1.538668848	0.978138936	1.258265261	1.718678849	2.183304524
P17655	-0.084428428	0.041792847	0.100255461	0.219858148	0.237808727	0.269581378	0.15771067	0.35974634	0.356760554	0.094840672	0.490861872	0.30875739	-0.314442082	-0.357149218	-0.251256998	-0.422352401	0.044148273	0.156905832	0.02526619	0.110553974
P17812	0.847101823	0.865971173	0.93707379	1.185942178	1.122508016	1.262148935	1.17284119	0.775536353	0.775769735	0.623088878	-0.198852252	0.012652523	0.072189908	-0.325514237	-0.26678206	-0.107680762	0.070641996	-0.382179036	-0.430446035	0.12687255
P17980	1.093898274	1.187758596	1.28153873	1.281692919	1.293229686	1.349986389	1.288051542	1.485318324	1.449676451	0.953106099	0.302311827	0.522877904	0.378442599	0.577334919	0.748515779	0.616396048	0.847776941	0.224704314	0.322121945	0.64139208
P17987	1.074930643	1.18939578	1.234538032	1.302977037	1.316513849	1.39946808	1.312204869	1.495818382	1.389182285	1.235572148	0.162136766	0.190574294	-0.039523795	0.265653916	0.389231266	0.232872435	1.049191366	0.588085081	0.501002196	0.320918338
P18031	0.410034097	0.278758402	0.334941776	0.347323059	0.261540334	0.257990221	0.360286879	0.055222474	0.207678419	0.021348608	-0.542344098	-0.680333711	-0.70497067	-0.035740963	0.076532424	-0.035396508	0.1327103	-0.835777417	-0.735300616	-0.745350473
P18085	-0.419407182	-0.753763503	-0.486686215	0.353462622	0.240484928	0.175925881	0.265761103	-0.185750185	0.163407666	0.088557496	-0.240485147	-0.147939261	0.482133001	-0.294175301	-0.091154106	-0.18895423	-0.242600371	-1.032194249	-0.959913423	0.716743851
P18124	1.778303517	1.835033915	1.928187444	1.820717561	1.844984493	1.898568177	1.797024759	1.865929418	1.863514176	1.660937619	1.979842377	2.198143495	2.148709268	2.192757733	1.981452502	1.902003328	1.670205121	2.351665827	2.260938913	2.472502283
P18206	0.661470991	0.703589518	0.655610965	0.948965628	0.895280888	0.925836641	0.957415023	0.75022187	0.723072047	0.770660133	-0.381391255	-0.468459162	-0.3317287	-0.275482343	-0.485598631	-0.353476162	0.186046104	0.825573626	0.734135292	-0.372587041
P18583	0.160482003	0.008439382	0.100955769	0.002348429	0.016683784	0.082147139	0.037606264	0.094915462	0.112374075	0.08506553	0.911423744	1.01286389	1.147152827	0.636066423	0.706918432	0.580080377	0.280526082	0.982792431	1.190450322	1.147567888
P18615	-0.337210277	-0.331238232	-0.364485852	-0.273542284	-0.25454449	-0.327279762	-0.280980133	-0.03449596	-0.178291799	-0.514932032	0.057800106	-0.123723024	-0.442904941	-0.405528141	-0.220961453	-0.753644335	-0.557473708	-0.234583645	0.009133649	-0.252229254
P18669	1.161382588	1.298143365	1.414336559	1.549778105	1.577247626	1.613269637	1.595713478	1.761330134	1.715293856	1.290796423	0.026367598	0.305331373	-0.532366568	0.684061126	0.649999286	0.451631777	0.95335592	0.784303599	1.216424406	0.75446984
P18754	1.230438351	1.143958777	1.246295132	0.782782862	0.813728963	0.853411046	0.901875618	0.986181768	0.924696818	0.309240623	-0.129777545	-0.058961779	-0.209427662	0.517846819	0.242421779	0.133751389	0.403955098	0.138090392	0.265531148	0.134019822
P18858	0.249283025	0.300369934	0.281549212	0.446896629	0.370881566	0.455743911	0.453733563	0.38668014	0.322039498	0.347585697	0.233976122	-0.267743532	0.03429925	-0.076728545	-0.366859184	-0.062214047	0.012328985	-0.163366847	-0.208862072	-0.030056104
P18887	0.220003103	0.236082397	0.214467461	0.500848463	0.544702769	0.53876969	0.566835883	0.275245995	0.415567555	0.753529535	-0.518894779	-0.390827094	-0.062187515	0.129875942	0.333080553	0.093109404	0.3158525	-0.619046331	-0.444659894	-0.107534856
P19174	-0.59902558	-0.622802826	-0.641258954	-0.54968146	-0.41535438	-0.446475305	-0.512054043	-0.3408715	-0.36819402	-0.304940087	-1.081362642	-1.424562732	-1.17900118	-1.308986113	-1.410288986	-1.015337323	-1.175486175	-1.044838458	-1.228402259	-1.029836832
P19338	1.753546506	1.684908232	1.62702656	1.756869376	1.762387896	1.765950997	1.783202229	1.779105445	1.630606167	1.570783301	3.026216269	3.224145851	3.153566571	2.638187194	2.935387821	2.85651749	2.44456699	3.088302893	3.323900613	3.216952746
P19367	1.095777864	1.005625435	1.03549781	0.646977383	0.704252672	0.685239802	0.73345501	0.589961777	0.572589409	0.545525075	0.14493776	0.131800276	-0.20310143	-0.055229521	0.012749013	-0.070920072	0.763616341	-0.003937798	-0.217513942	-0.378690607
P19525	0.25242458	0.176633286	0.221122699	0.273657621	0.264837968	0.277765901	0.318380641	0.107513469	0.178338599	-0.040354879	0.524749694	0.726273674	0.774914751	0.633462373	0.783391263	0.538452536	0.607836008	0.610755251	0.57396723	0.931485306
P19623	-0.104341337	-0.046901371	-0.089610186	0.16193578	0.18499478	0.258623065	0.113196566	0.300123833	0.336281374	-0.099044639	-0.28535727	-0.370957988	-0.442904941	-0.515228794	-0.524952533	-0.374272685	-0.19002471	-0.281696241	-0.25598809	-0.318978071
P19784	0.164013154	0.208091653	0.302786586	0.23566297	0.309370389	0.244358481	0.286496313	0.167528664	0.142743586	-0.068652404	0.655831209	0.491401447	0.620573036	0.49061445	0.619572252	0.747868872	0.753226149	0.321114261	0.295159697	0.566046955
P19838	0.384701269	0.606001413	0.535175123	0.635372579	0.630558038	0.700839753	0.678853259	0.166551559	0.168731847	0.06292848	0.022124374	-0.167799684	0.050512618	-0.920928429	-0.687062113	-0.417028797	-0.502607084	-0.44471615	-1.393213128	-0.980269618
P20020	0.409942181	0.418749664	0.174728346	-0.052390613	-0.227226311	-0.236897197	-0.043458671	-0.143486984	-0.084422266	0.193826283	-0.901327613	-0.640144621	-1.70229157	-0.215961297	-0.277104531	-0.321928095	0.069596186	-0.301284047	-0.488161532	-1.49393515
P20042	0.896895073	0.878060082	0.977277002	0.879341715	1.036299649	0.918265326	0.985278028	0.981519665	0.916864651	0.851446857	0.288460143	0.787716919	0.495807938	0.613161742	0.50383876	0.325240829	0.390710348	0.657943932	0.777052172	0.827690461
P20073	0.043183726	0.16894907	0.095075	0.334241574	0.34564178	0.337342782	0.383025355	0.328198958	0.396226162	0.244248777	0.123371697	0.047265149	0.032458034	-0.550139623	-0.61140289	-0.442615648	-0.312604003	-0.057128629	-0.270364905	-0.210289489
P20290	0.467650579	0.471339319	0.483338725	0.975727955	0.977197307	0.899439792	0.813022088	0.945447001	0.894399359	0.522411876	0.133619032	0.437440626	0.348334503	0.686948046	0.457569252	0.471939891	0.017681174	1.018721197	1.117372578	0.848016792
P20700	1.759468916	1.631150335	1.573593182	1.080409058	1.075460379	1.113485481	1.197363549	1.18815326	1.162576528	1.144888496	2.062180153	2.00546548	2.036611712	1.589916848	1.475065033	1.414528359	1.421558689	1.621095588	1.762394333	1.823787666
P21291	0.84936829	0.834338705	1.091106572	1.225976024	1.211414366	1.312654937	1.174103833	0.523499493	0.460321027	0.163446837	0.787284119	1.03569612	0.82099882	0.074632506	-0.318587982	-0.24647134	0.067502288	0.250429268	0.155563795	-0.202573771
P21333	1.697015478	1.665198794	1.631567625	1.278311805	1.288043648	1.374311661	1.391341556	1.478969245	1.39097464	1.302948005	1.750171259	1.745773609	1.582868367	1.388164357	1.350509006	1.358706006	2.020217833	1.529326918	1.367506011	1.106147326
P21359	-0.454891759	-0.300874731	-0.381745159	-0.431025129	-0.445406481	-0.317392983	-0.492403321	-0.38418234	-0.333280123	-0.378597931	-0.432402143	-0.527719436	-0.632794723	-1.136717171	-1.016616807	-0.95648654	-0.850167491	-0.76162617	-0.945019207	-0.960074082
P21399	-0.042465984	-0.037840325	0.021857128	0.305277576	0.228157225	0.304748219	0.245010146	0.161220126	0.134876862	0.095085076	-1.800180889	-2.053421662	-2.214190608	-2.01383101	-2.274562336	-2.086799686	-1.675256723	-1.768320823	-2.034391639	-2.021093199
P21796	1.704076301	1.495447346	1.624475943	1.428797213	1.298944659	1.471702801	1.41735552	1.04519096	0.969995401	1.190302661	-0.510674272	-0.49688757	0.029042156	0.446001636	0.319683405	0.109187612	0.487681848	0.146377187	0.181502916	0.277104378
P21964	0.43250199	0.445834826	0.522529358	0.360622949	0.314009639	0.262690743	0.2659427	0.648378332	0.505518969	0.117098489	-0.54698998	-0.495691801	-0.424757594	-0.1484146	0.095818094	0.094973753	0.13909404	-1.056313777	-1.011876844	-0.199487792
P21980	0.437480034	0.505457849	0.679727321	0.949564016	0.930258993	1.025138969	0.944581947	0.404070509	0.422313636	0.318491833	-0.655711468	-0.495293432	-0.551225596	-0.726130396	-0.588785344	-0.577024681	-0.236551326	-1.126703105	-1.105378232	-0.399314279
P22059	-0.131857879	-0.040681955	0.124386747	-0.06845505	0.034248275	0.059079233	-0.061410716	-0.063681615	-0.110018346	-0.228586555	0.087547449	0.173988834	0.036546439	0.150199417	0.026386316	0.373912167	0.499206486	0.641267459	0.473298006	-0.012402239
P22087	1.510501492	1.276416757	1.365810156	1.245852191	1.153674703	1.256366723	1.194460609	1.154404801	1.11085236	0.912044296	1.718144419	1.727144511	1.792805502	1.733224555	1.634223514	1.633872101	1.386797068	1.675239572	1.663105304	1.86489986
P22102	0.353314352	0.387411885	0.482092932	0.692173936	0.663178157	0.746460975	0.71305175	0.655407253	0.696645981	0.562620783	0.035149296	-0.26468503	-0.127356529	-0.517338169	-0.53396917	-0.477251547	-0.079291081	-0.486795082	-0.603556967	0.090876117
P22234	0.961658486	0.994655883	1.126714274	1.328258572	1.314818139	1.403003649	1.375003625	1.520910785	1.470947231	1.210448825	0.036220188	0.031969829	-0.119933682	0.505504672	0.509196794	0.527219929	0.909933027	0.821874527	0.851163333	0.45312127
P22307	0.64163649	0.422881096	0.578717913	0.530112049	0.442499316	0.425930798	0.351428111	0.390379498	0.219339954	0.410837254	-0.360003828	-0.948266916	-0.568198674	1.246581442	1.540031412	1.4639471	1.616634233	-0.265327169	-0.754143222	-0.382651816
P22314	0.59593128	0.667588352	0.729867194	0.909152636	0.912997198	0.977290442	0.95247147	0.948411691	0.894479731	1.070787881	0.098811342	0.084357601	-0.011075479	0.287226073	0.180147916	0.292018346	0.834373148	0.59680189	0.510992163	0.582238318
P22570	1.277696773	1.089770868	0.999526675	0.613675581	0.648592732	0.663976146	0.70842545	0.149485526	0.129441746	0.414173778	-0.002015139	-0.112681936	-0.045057426	1.496201786	1.935275404	1.908402146	1.737870464	-0.785194641	-0.95267278	0.1356964
P22626	2.214382345	2.21391222	2.226555882	1.926254077	2.064807152	1.97975678	2.038088481	2.001405751	2.038206741	1.887910195	3.140395544	3.155778076	3.271911926	3.069704792	2.84309499	2.937724392	2.487495756	3.085895233	3.172390946	3.173506625
P22676	1.029110269	1.072069243	1.1325614	1.378427166	1.334044797	1.391307862	1.34840486	1.182419178	1.161003202	0.918105164	-0.897303356	-0.738548325	-0.745076436	-0.813348542	-1.347493859	-1.046509965	-1.168751341	-0.828263363	-0.67102559	-0.714060964
P22695	1.266704827	1.137395075	1.079633049	0.718259367	0.714002267	0.726812753	0.765548507	0.398962736	0.478966721	0.542158224	-0.466280153	-0.388605854	0.153318521	0.237575393	0.224048126	0.232872435	0.581970686	0.178279483	0.287536456	0.201610517
P23246	1.394806778	1.368612602	1.344867623	1.077833061	1.097955456	1.137322776	1.179815189	1.269172628	1.196471805	0.760196459	1.625590383	1.490551505	1.470386142	1.939586517	1.783781422	1.747171665	1.255656807	1.729080539	1.946336545	2.062934481
P23258	-0.260607945	-0.191831971	-0.34902797	-0.38185667	-0.296543095	-0.351347961	-0.36796071	-0.156048679	-0.277880726	-0.461967515	-0.798303602	-0.38196258	-0.566066087	-1.055797176	-0.943014551	-0.949168087	-0.911005942	-1.056953979	-0.848630089	-0.910485701
P23368	0.776081128	0.632282589	0.664923274	0.295007207	0.335379341	0.314608347	0.411544548	0.168335339	0.141762235	0.06815647	-0.073773487	0.440775374	0.053289703	0.105713004	0.357460056	0.255830613	0.476678188	-0.117102221	-0.178718692	0.091027351
P23381	0.363201078	0.449477818	0.615302409	0.795196611	0.810766549	0.800313159	0.829378865	0.485661889	0.48931857	0.209704949	-0.185471045	0.024488247	-0.062187515	0.278680597	0.176068097	0.069915459	0.449421654	0.175011769	0.213032931	-0.208765605
P23396	1.001953827	0.902543611	1.081050491	1.588874428	1.405035988	1.410972749	1.44174044	2.017008058	1.782457213	1.360599375	1.443911663	1.491353841	1.642723269	1.856134736	1.879230983	1.847880532	1.561560627	1.848189779	1.88037228	1.899541584
P23497	-0.870564107	-0.644829132	-1.025061922	-0.735660439	-0.611416433	-0.666060926	-0.695535368	-0.887219697	-0.823992298	-0.670529097	-0.326249701	-0.545549689	-0.266328232	-1.404804805	-1.157522915	-1.218748832	-1.122003082	-0.68778214	-0.7975696	-0.226873679
P23526	0.806439008	1.007430985	1.144078133	1.15677488	1.186916792	1.289807812	1.223294471	1.322006453	1.230234214	0.799796432	2.332533033	1.912081093	1.785809392	2.095115394	2.020420756	1.904261502	2.454104212	2.132096696	2.046960406	1.912142807
P23588	0.906281283	0.953889204	0.930959979	1.22704609	1.266293621	1.250415718	1.257907917	1.465841494	1.322683529	0.967440152	0.890240439	0.824151597	0.633620755	1.186723447	1.228727522	1.39176772	0.83412542	1.650494559	1.809780389	1.435675522
P23919	-0.262754538	-0.24658593	-0.159198595	0.315526514	0.30369467	0.17702049	0.23853704	0.374545959	0.281802366	0.466737667	-0.802060622	-0.867168491	-0.445516154	-0.391846379	-0.165154687	-0.086095417	-0.224528798	-1.049290243	-0.898300232	-0.289148717
P23921	0.405831961	0.417831959	0.523990857	0.755142395	0.696676441	0.774511665	0.733558286	0.815925221	0.852544735	0.522979053	0.306251189	0.355886477	0.686273718	0.339000066	0.404778988	0.403850664	0.998547608	0.659503602	0.609999491	0.806050392
P24534	1.416816618	1.487160901	1.578728476	1.638831544	1.718532225	1.796579059	1.661671618	1.694831481	1.485489149	1.280202066	1.02084897	0.745665644	-0.181175551	0.525868514	0.186346318	-0.094144536	0.506798684	0.594948067	0.447618907	0.306924061
P24666	0.249906219	0.210547305	0.219313028	0.417799961	0.440664948	0.468316497	0.408061006	0.580709098	0.39709614	0.350924974	0.02707359	0.121966621	-0.42218365	-0.650158374	-0.742631801	-0.325248453	-0.733340998	-0.4893852	-0.67102559	-0.730002508
P24752	1.397097177	1.246580036	1.343439171	0.88984307	0.90685596	0.996577814	0.967929107	0.853393674	0.756461308	1.013902068	-0.377415275	-0.347848274	0.235493034	1.576635866	1.86319681	1.745412211	1.760143745	0.195717752	0.253423377	0.357774611
P24844	1.256071703	1.1331147	1.383641475	1.044023994	1.208807014	1.025797306	1.293372043	0.498997526	0.816285985	0.780830815	0.301357137	0.379537745	0.144664056	0.094501612	0.310400164	-0.193498155	0.042490956	-0.434697394	0.266362433	0.19599691
P24928	0.164630218	0.061960282	0.048484829	0.169812738	0.174378331	0.186730278	0.17588907	0.10632738	0.152235893	0.101659714	-0.367738413	-0.454452304	-0.523471996	0.04419264	-0.063148947	-0.04357706	0.033848036	0.192547055	0.129949245	-0.006495954
P25205	0.247740725	0.327865259	0.351710703	0.44808037	0.506013753	0.520595324	0.482775203	0.670673314	0.727553623	0.686689841	0.629342091	0.554040975	0.710988331	0.598926669	0.731562869	0.52483994	0.860780503	0.548565817	0.515921955	0.941747486
P25325	0.646800315	0.655140948	0.634350528	0.601078752	0.638185712	0.685494333	0.614854656	0.686709727	0.646284762	0.758276999	-1.38514339	-1.129275417	-1.379114929	-0.597139992	-0.011739609	-0.22571278	-0.339756609	-1.609623077	-1.718207526	-1.155766414
P25398	1.410521432	1.541087806	1.719117468	1.810914643	1.80598972	1.848668374	1.688769365	2.111257669	1.854954135	1.676463855	0.609210047	0.76452242	0.748108683	0.733402919	0.962707747	0.598825154	0.896201513	0.653142946	0.561110215	0.895107141
P25685	1.091292623	1.154900288	1.146130167	1.292717721	1.275513022	1.319999883	1.330142876	1.177897711	1.076362364	1.144531785	1.292576252	1.18372416	1.303940384	1.16537809	1.186715341	1.122044305	1.483107185	0.896188477	0.888335505	1.368939341
P25686	-0.314742833	-0.19687701	-0.320364596	-0.135093749	-0.222160899	-0.134037114	-0.235675205	-0.490047038	-0.493598919	0.032356885	-0.416476597	-0.423425408	-0.449441858	-1.167305491	-0.935465109	-1.096695722	-1.098499145	-1.035975889	-1.352443523	-1.616993546
P25789	0.592250151	0.609667657	0.639543197	0.940191519	0.883338124	0.912241157	0.881004554	0.78365314	0.84753828	0.649444568	-1.074530608	-1.092656826	-0.766954287	-1.176535817	-0.990724015	-0.947248333	-0.912210697	-1.105797339	-0.845483534	-0.832403515
P26038	1.356310569	1.347749466	1.221660353	1.137019695	1.109621256	1.163746581	1.20479459	1.235199286	1.126052826	1.037131941	0.75817908	0.860622752	0.706542943	0.233200574	-0.041839819	-0.053573357	-0.057171632	0.339439329	0.441817127	0.34038682
P26196	0.12241987	0.17509625	0.167751685	0.292758236	0.227428776	0.302019374	0.215122058	0.483780318	0.277291038	0.008844292	0.508020223	0.628942347	0.473488457	0.730635355	0.603408089	0.566696838	0.535971254	0.874375865	0.915455271	0.901482017
P26358	-0.089409657	0.003459304	-0.043152379	0.03179151	0.022553409	0.07641465	0.03491812	0.395213852	0.386436816	0.174039775	-0.402149815	-0.528738216	-0.654180218	-0.186654238	-0.44012838	-0.228041586	-0.217892655	0.173557072	0.195997344	-0.330184397
P26368	1.159597863	1.127994117	1.221800741	1.232675465	1.217588008	1.24082967	1.307775846	1.255996658	1.203979242	0.866443939	0.880764619	0.845883676	1.1548816	1.538362157	1.465503433	1.39307529	1.041402305	1.356251373	1.391317528	1.527944004
P26373	1.203601092	1.278424236	1.181270349	1.116097461	0.937254089	0.911248002	0.843014968	1.252787293	1.189409152	0.791162934	1.18186198	1.237114227	1.270520419	1.224310744	1.132016969	1.199902454	0.979737926	0.898914519	1.014338808	1.048050278
P26583	1.745527364	1.769940359	1.889113612	1.317358437	1.431301109	1.367436992	1.378291165	1.601654302	1.511556937	1.121115742	0.809613465	0.925198122	0.605042325	0.381319857	0.759170855	0.58595712	0.759292681	3.462467646	3.33301588	2.116602239
P26599	0.878637996	0.885197693	0.934653765	0.711440377	0.650440581	0.756667236	0.7028311	0.851310359	0.734940435	0.653584821	2.369660621	2.571663467	2.458234734	2.27550263	2.240771035	2.074127434	1.817468817	2.592010784	2.560479173	2.800627804
P26639	1.125511771	1.160951906	1.238774828	1.54754081	1.486342006	1.56785217	1.593003112	1.572132863	1.559991963	1.132375983	-0.032925687	0.085680416	0.087345698	0.608153621	0.518320794	0.662937451	1.028017833	1.0094385	1.054608532	0.755424319
P26640	0.356465345	0.336001511	0.389364493	0.467290731	0.487884637	0.499386196	0.512483765	0.609036599	0.619907827	0.434473585	0.027275239	0.1948762	0.115856791	-0.010375811	0.01069778	0.050374452	0.460972788	0.124624659	0.233865404	0.177600354
P26641	1.424225879	1.419193978	1.425581217	1.647500501	1.591253179	1.682696218	1.754780193	1.540737608	1.54387148	1.259807548	0.478390837	0.607826808	0.292274544	1.106487605	1.030855509	1.07688309	1.370741514	1.219431976	1.132848966	0.871086949
P27144	0.53351003	0.440757164	0.504233612	0.18758991	0.252963868	0.236504923	0.250975335	0.146175423	0.156488252	0.018568178	-0.622115499	-0.308735473	-0.516036167	1.196218436	1.632779736	1.409055341	1.317109651	-1.099188555	-1.280330051	-0.430330912
P27348	1.213554224	1.263333641	1.426617319	1.553985697	1.614010977	1.640459858	1.654353748	1.486764363	1.582190404	1.513438675	0.446163854	0.546940932	0.754070847	0.012725426	-0.154948972	-0.086940581	0.085859598	0.159222883	0.291162519	0.641917693
P27361	-1.863806741	-1.696176012	-2.323585413	-1.950399288	-2.284470263	-2.422789775	-2.307264778	-1.731568827	-2.025626159	-1.654988246	0.247851807	0.123523767	-0.092561164	-0.961836373	-0.404718728	-0.865212564	-0.606036674	-0.69075984	-0.502958534	-0.275436645
P27635	1.368184485	1.357355115	1.544336291	1.313253424	1.295436927	1.24191973	1.147410609	1.445758423	1.393367857	0.667855555	1.368444805	1.593527725	1.672772943	1.215477809	1.147443188	0.881627118	0.961491233	0.88734163	1.110187827	1.627925941
P27694	0.415761752	0.33435967	0.492837746	0.557822754	0.527731292	0.557088396	0.535680165	0.578595001	0.511602127	0.374388912	0.31073736	0.065772537	0.26214307	0.257931825	0.415534032	0.469347088	0.452818023	0.713290898	0.84464381	0.910108504
P27695	0.967331769	1.033967722	1.235653207	1.184186752	1.2023871	1.234797669	1.20198981	1.268704385	1.246668545	1.164314984	0.226701121	0.684599176	0.710401989	0.435807764	0.22374847	0.354415411	0.234237524	0.702503551	0.705198991	0.679234756
P27708	0.016504808	0.102728346	0.144572369	0.119306298	0.14760275	0.189751526	0.195093237	0.205029162	0.287505467	-0.002960489	0.223052439	0.203892779	0.160095275	-0.503417596	-0.371481296	-0.318756173	0.185660588	-0.415390134	-0.460038738	0.084319229
P27816	0.954532833	0.828547506	0.878215624	1.048729256	0.951153212	1.016976224	1.094230345	1.099953309	0.985002741	0.753987972	1.512527564	1.709865728	1.589306501	1.144868036	0.84579851	0.787616266	0.714507654	1.08750842	1.08723282	1.224993614
P27824	1.433592515	1.224416832	1.269221874	0.792779923	0.795137595	0.817868721	0.893230135	0.756917419	0.833259064	0.639733479	-0.059213364	-0.208686559	-0.523649351	0.146947106	-0.135097453	-0.146486088	0.153291934	-0.25427198	-0.165840921	-0.028412381
P28331	0.566653627	0.356481813	0.34712645	0.042816587	0.023929447	0.055115782	0.091265966	-0.221885779	-0.27106253	-0.023052487	-0.795180208	-0.976345439	-1.411933554	-0.501244565	-0.332213041	-0.265822993	-0.231529758	-1.33194822	-1.216158663	-1.47889127
P28482	0.476875314	0.595325049	0.676037658	0.697453988	0.684970042	0.734686521	0.644790788	0.805751203	0.817892643	0.668250794	0.843274496	0.952723078	0.637635535	0.449205846	0.421180595	0.194550829	0.825477871	0.665725477	0.501990682	0.537847677
P28838	0.436790932	0.555000293	0.554981679	0.558860377	0.582287146	0.647775021	0.602784319	0.611655529	0.595789353	0.363687372	-0.309396852	-0.379754936	-0.341179495	0.500146432	0.700199625	0.609820161	0.769772991	-0.227647598	-0.229222205	0.231552226
P29083	-1.317561348	-1.181916502	-1.431138554	-1.503652929	-1.264570706	-1.324636656	-1.2971689	-1.148429062	-1.279508866	-1.075187451	-1.925711771	-2.039414804	-1.799153109	-2.01383101	-2.084459453	-2.77391673	-1.745100712	-1.739258357	-1.867654915	-2.331084674
P29353	0.094587872	0.168566392	0.160755234	0.024447235	0.132569589	0.025544135	-0.006565176	0.302187862	0.298049598	-0.134416333	0.247124826	0.330223632	0.143622022	-0.165834104	-0.02877532	-0.055580955	-0.061136968	0.120337484	0.153258667	-0.106378387
P29372	0.079474893	0.110581397	0.037602113	-0.08518918	-0.013664491	-0.053021139	-0.040969535	-0.083056901	-0.135739684	0.065394464	-0.815287782	-1.022095328	-0.78916902	-1.319853924	-0.904673203	-0.884675862	-1.845863689	-1.27274464	-1.015408535	-1.090284411
P29401	1.359194559	1.470054506	1.547321123	1.702780653	1.745075008	1.801038982	1.77758751	1.83022451	1.775654249	1.537955152	0.180434747	0.147255695	-0.035018715	0.963553955	0.694591073	0.805932847	1.374643282	1.287560614	1.211900665	0.792862325
P29558	0.197781057	-0.010284602	0.214562629	0.252782529	0.177872951	0.319968121	0.066667518	0.172404286	0.123751465	0.316391076	0.105907986	0.562178371	0.430947408	0.466386671	0.166838845	0.138407751	-0.087025274	0.80485076	0.660008916	0.89535458
P29590	-0.871411008	-0.557044164	-0.907770809	-1.014590346	-0.868681556	-1.035218064	-0.906481262	-0.923321976	-0.901813794	-0.647920922	-0.049753035	-0.489727778	0.149862962	-0.232551516	-0.338173231	-0.180660689	0	-0.395303956	-0.246549605	-0.582816431
P30038	-0.381272053	-0.42896593	-0.623911253	-0.670542841	-0.633705704	-0.656279905	-0.627168037	-0.842862471	-0.908535639	-0.290015677	-0.828637335	-1.128348533	-1.237759079	-0.535274737	-0.113128796	-0.035250847	-0.245634431	-1.66417924	-1.845483534	-1.554152673
P30040	1.322800445	1.183188813	1.169127271	0.762536099	0.822845634	0.799721089	0.784450902	0.565815298	0.49054184	0.638354208	0.068127244	0.134376978	0.064344891	0.373646209	0.261753294	0.092487419	0.351091519	0.594540469	0.762002585	0.770925412
P30041	1.250425342	1.370225214	1.522644662	1.718459439	1.765612164	1.76015818	1.745586132	1.543182273	1.624442085	1.344925877	0.843675301	0.998629415	1.033736905	0.661964208	0.840572923	0.722767497	0.898068317	0.554026599	0.699644989	1.24981961
P30043	-0.048593508	-0.029913409	-0.077166206	0.318895861	0.286826553	0.278924972	0.237602987	0.291593641	0.218657073	-0.035163675	0.267343105	-0.143437869	0.206845632	-0.388839421	-0.457371477	-0.318946292	-0.43628498	-0.989036666	-0.719743125	0.440159954
P30044	1.030988361	0.793277568	1.07330474	1.200641688	1.086159028	1.086279894	1.164784817	1.131829052	1.038033658	1.180069605	0.348295693	0.198020335	0.120372371	1.421485617	1.670056938	1.227146185	1.714038123	-0.339911956	-0.494924658	0.621280307
P30048	1.872484539	1.806040473	1.942356008	1.5453396	1.634046449	1.55073949	1.647775978	1.195470069	1.406679198	1.129998863	0.188503798	0.342911616	0.602674533	1.496434123	1.515866473	1.380996887	1.690619151	-0.035975889	-0.12225574	0.723344348
P30050	0.822705686	0.744576643	0.854857	1.352950979	1.103120654	1.161670132	1.047589019	1.659233757	1.30391261	1.444984541	0.371412933	0.418114777	0.542674543	0.684231105	0.759946039	0.758690365	0.823790367	0.492352594	0.586350117	0.760821138
P30084	1.002056586	0.84535706	0.917275496	0.538546309	0.574105886	0.598733938	0.617060161	0.288261628	0.336495461	0.413134475	-0.00793286	-0.09673032	0.018185902	1.823927105	2.257697544	2.080069504	2.071273472	-0.287694982	-0.266821021	0.161848688
P30085	-0.057094016	-0.169042802	-0.008675948	0.481460252	0.361806198	0.362818229	0.344279672	0.475387958	0.25280922	0.11860627	-0.457365428	-0.450971735	-0.559687174	-0.650158374	-0.419386777	-0.565199246	-0.552455634	-1.200232141	-0.893418011	-0.067037496
P30086	0.77464609	0.763825729	0.874770244	1.334728889	1.202625385	1.27403123	1.205804804	1.125658212	1.113739148	1.36632226	0.813301652	1.045586099	0.867761249	0.753746043	0.63080348	0.638992586	0.539420472	1.031073761	0.959174761	1.28362517
P30101	2.046297301	1.933000523	1.912418647	1.427571412	1.463086742	1.525368965	1.587029523	1.333008501	1.256622085	1.439920862	0.773536419	0.804344377	0.540147065	1.130416643	0.98592104	0.996513423	0.981162508	1.517296451	1.581617521	1.600272587
P30153	1.215004975	1.160939539	1.330021545	1.395178446	1.342860953	1.456335705	1.407520974	1.399118729	1.453125079	1.118386483	0.701940543	0.797086463	0.791998161	0.682676267	0.699257719	0.67949258	1.192698447	0.805515053	0.836567913	0.794156713
P30260	-0.556030208	-0.514988938	-0.634957715	-0.438083947	-0.538449511	-0.512096316	-0.360933443	-0.361865007	-0.449433868	-0.130829025	0.032709125	0.24866552	-0.194291051	-0.099020751	-0.634775811	0.159940913	-0.106750998	-0.301284047	0.002164094	-0.708786022
P30405	1.42932875	1.462554404	1.51192055	1.013466234	1.127773605	1.104167122	1.086265133	0.720177509	0.684294612	0.317516862	-1.25071707	-0.914319584	-1.074260347	-0.154481451	-0.074475364	-0.30216484	-0.253247615	-1.066591257	-1.036782186	-1.166573169
P30419	0.704925911	0.782719078	0.796060442	0.923407283	0.905553908	0.890216431	0.930310189	1.232325602	1.038361613	0.710675208	-0.364857889	-0.169943893	-0.314442082	0.326509122	0.320524382	0.331448251	0.172058219	0.633550907	0.694790149	0.569035871
P30520	0.266771476	0.480197223	0.466001037	0.509650433	0.657546553	0.671838126	0.616134035	0.743494612	0.780876862	0.49269905	-0.726931907	-0.93362014	-0.844956799	-0.759647522	-0.671928809	-0.710674296	-0.520869291	-0.661255845	-0.236622765	-0.641911179
P30566	0.225043402	0.226518262	0.3059387	0.451554734	0.444054968	0.474534118	0.465967055	0.782098962	0.651548907	0.215200309	-0.992825967	-0.835056306	-1.273269841	-0.91782919	-0.873562671	-0.738071531	-0.352783289	-0.225918784	-0.291229096	-0.920105392
P30622	-0.687327943	-0.734311141	-0.814571765	-0.83967247	-0.811871408	-0.828925646	-0.779534354	-0.672271643	-0.710169373	-0.835005716	-0.074530608	-0.189386546	-0.266905425	-0.575001015	-0.804547993	-0.482246457	-0.500793514	-0.167716372	-0.301971477	-1.041946515
P30626	0.500052815	0.326642071	0.35154698	1.072132925	0.936203641	0.914168438	0.870643063	1.237127053	0.926029449	1.401292487	0.630271662	0.216195394	0.524777339	0.08217081	0.017078573	0.064216853	0.205767581	0.080374895	0.213032931	0.342929014
P30837	0.728853789	0.629456332	0.639999628	0.234164667	0.278015522	0.280143511	0.38877689	-0.017305206	-0.099476686	0.000505811	-0.876688326	-0.842499289	-0.989891121	0.685760014	1.185792607	1.11624237	0.97979205	-1.163918441	-1.432805307	-0.940054338
P30876	-0.075310846	-0.100985618	-0.114824857	0.010207274	-0.093860723	-0.019198167	-0.067712161	-0.062862879	-0.052401999	-0.091735011	-0.073712934	-0.284992013	0.003614544	0.510030157	0.355114437	0.486052096	0.432437474	0.505576673	0.496942308	0.490465036
P31040	0.693607112	0.494245813	0.622513382	0.244692733	0.216817219	0.287275816	0.294453357	0.083497888	0.162229318	0.31801693	-0.693981485	-0.426840072	0.066179214	-0.134556909	0.024839189	0.155183464	0.192004497	-0.632343153	-0.551697189	-0.374972318
P31150	-0.13004695	-0.081466168	0.05823099	0.313052504	0.285722778	0.2734983	0.266680201	0.299683327	0.253710059	0.018245102	-2.156324699	-2.147939261	-1.629228108	-1.524627492	-1.323647117	-1.263432446	-1.126190879	-1.841438752	-1.402431658	-0.893928769
P31153	0.527440195	0.591904313	0.613390909	0.898339555	0.920933836	0.948982698	0.949169217	0.736448322	0.766976831	0.330338689	0.608738501	0.535640238	0.593164314	0.561910604	0.604632587	0.753191385	0.858819947	0.290740612	0.201923569	0.40344736
P31483	-0.132582888	-0.14934864	-0.344464142	-0.19749215	-0.366932423	-0.492868211	-0.238033776	-0.499838541	-0.346529976	-0.364311085	0.045773723	0.209123943	0.32503204	-0.257147181	-0.374460906	-0.274087553	-0.847399288	-0.247679303	-0.131966607	-0.003763321
P31689	1.108773604	1.163368123	1.207554699	1.272433449	1.285463222	1.36779423	1.309301539	1.210480809	1.143233523	0.482695423	0.567888987	0.706721376	0.690561077	0.92970899	0.709988505	0.727141796	1.084571693	0.596414469	0.412302794	0.233745606
P31930	1.074294339	0.840906502	0.920409263	0.438643003	0.458779105	0.494120852	0.499759289	0.29166348	0.293676467	0.265849467	-1.045293387	-0.958114702	-0.881615269	-0.336704825	-0.258684592	-0.114435253	0.255205951	-0.723491041	-0.449429138	-0.719355264
P31939	0.094571351	0.250426997	0.305775993	0.544212729	0.51086131	0.590650482	0.507810579	0.7079104	0.610083012	0.35885681	-0.815287782	-0.69124261	-0.423041122	-0.367447539	-0.423839905	-0.268217508	-0.128678285	-0.359061465	-0.243509151	-0.030202303
P31942	1.249474806	1.17601036	1.18845029	1.003133928	1.070131382	1.058279798	1.09682064	1.129424059	1.171614596	1.101307794	3.072782501	3.241557643	3.252357967	3.049564071	2.8730457	2.76388773	2.416451109	3.045767887	3.290183843	3.377631121
P31946	0.876525704	0.904498249	1.068995204	1.378517532	1.3493771	1.407285224	1.36519588	1.215873796	1.156552473	1.259059874	0.315296328	0.148976946	0.40378695	0.701800442	0.43677745	0.589598201	0.727541781	0.531206694	0.84257246	0.735246437
P31947	1.091569637	1.161248686	1.335634284	1.47980101	1.48543578	1.464303256	1.526396937	1.482350699	1.350631746	0.822662651	0.09362623	0.254006863	0.254923564	-0.191428285	-0.022363332	-0.085391491	-0.006418645	-0.02340878	0.087776404	0.530803797
P31948	1.220493578	1.32244137	1.381990043	1.381716295	1.404000239	1.449642756	1.454550373	1.701997648	1.602334342	1.121391518	0.238651026	0.185961475	0.178005646	1.309608948	0.92694531	0.833127722	1.323573998	1.256183825	1.230461482	0.813489011
P31949	0.242305672	0.019303582	0.266894093	1.458614424	0.934483074	1.097162734	1.264580167	1.341247239	0.973827262	1.276424669	-1.2052343	-1.420018807	-1.247978922	-2.067769817	-2.188295264	-1.850785494	-1.78868998	-1.965766887	-1.836084836	-1.602246961
P32322	1.294989316	1.148506558	1.332029609	0.786405998	0.843896466	0.740671942	0.936732848	0.984757001	0.917357439	0.444306958	-0.554364122	-0.433693744	-0.442904941	0.652612893	0.829094873	0.680557169	1.032819918	-0.336604582	-0.785458763	0.101074014
P32969	1.898055129	1.90655351	2.038650671	1.932569757	1.924029656	1.984688005	1.780960688	2.024856083	1.9316131	1.622677756	1.101691632	0.966236863	1.113070931	1.661964208	1.887013139	1.696403204	1.791100241	0.549827833	0.524865148	1.410129797
P33176	0.57285755	0.598798561	0.544137966	0.726718138	0.654328308	0.716677569	0.681450299	0.830530397	0.766210459	0.640095011	0.551093001	0.550449717	0.37319863	0.468498427	0.490245555	0.446131751	0.745988852	0.667452939	0.604801487	0.409817535
P33316	0.119860106	0.201638362	0.202661359	0.311825297	0.400416464	0.301228615	0.368364341	0.670180475	0.676097014	0.563450757	-0.2052343	0.074855642	-0.341544226	-0.597139992	-0.597363806	-0.740285952	-0.581870363	-0.076293345	-0.030515428	0.128346944
P33991	0.612647263	0.639599156	0.695260562	0.797309984	0.810175285	0.834233458	0.861131193	1.067291953	1.110386207	0.843649455	0.439072869	0.245808697	0.361838768	0.665205678	0.825041068	0.607558202	1.092442126	0.626710084	0.430242011	0.709144495
P33992	0.387399123	0.392761978	0.393815262	0.546964695	0.51009001	0.508491155	0.545816942	0.70892287	0.72476109	0.409869976	0.076745275	-0.18042478	0.398215289	0.150199417	0.2339913	0.260710958	0.376901417	-0.000444339	0.00809036	0.336309968
P33993	0.468004053	0.509148058	0.422418802	0.635826669	0.63067022	0.648121648	0.700427528	0.880634913	0.860469087	0.824728699	0.475030707	0.313901266	0.5317052	0.48587292	0.677975061	0.614047977	0.783197435	0.445021139	0.40647672	0.837674427
P34897	1.479715801	1.328095397	1.447348548	0.943328707	0.947597219	0.98367183	1.052503019	0.771106843	0.824032976	0.777016682	-0.94795151	-0.724904181	-0.716412678	0.004254293	0.349146792	0.262779265	0.274698011	-0.854258572	-0.858111142	-0.941679687
P34932	1.215190189	1.231826414	1.258833153	1.456582901	1.391699516	1.473162253	1.493645506	1.601441274	1.486280484	1.076621719	0.076808221	0.215858552	0.178032573	0.600408554	0.554083229	0.635628389	0.974345456	0.990840517	1.004555606	0.764091719
P35080	1.058580831	1.104892647	1.272618626	1.506439303	1.471208624	1.435762924	1.352497329	1.657622495	1.682862088	1.438724838	0.430773546	0.717278485	0.494446263	-0.141770399	-0.085573073	-0.358879231	0.039170597	0.356161208	0.40139589	0.433973227
P35221	0.563364514	0.445482698	0.463913524	0.261869352	0.200879198	0.245402399	0.191803921	0.500412997	0.44478439	0.405019063	0.086053636	0.020806586	-0.035213919	0.18376895	0.137259284	0.098294363	0.331385568	0.437661251	0.478255344	0.054086285
P35232	0.969740196	0.787631978	0.823122238	1.136295029	0.97689339	0.928321516	1.111651163	1.402079383	1.047882511	1.137239122	-0.570721143	-0.62081773	-0.592301539	0.078225167	0.116963194	0.096722919	0.597907101	0.061837574	-0.133245026	-0.381316076
P35240	-0.049589019	-0.180662258	-0.079028246	-0.491106464	-0.500531411	-0.47035215	-0.55486668	-0.0335332	-0.00101174	-0.488010529	0.778925491	1.289466051	0.955734393	-0.016038654	0.292510005	0.331052829	0.202431868	0.729484608	0.86611534	0.334437553
P35241	0.953501274	0.956111868	0.871772913	0.647500501	0.555174197	0.677370174	0.723347521	0.8535286	0.735616127	0.656367239	0.768227683	0.827704026	0.82997218	0.203420037	-0.05751891	0.030101193	-0.106356981	0.607469125	0.625697044	0.571631588
P35249	0.331118834	0.337406589	0.461087035	0.254328826	0.227194553	0.315626076	0.332479008	0.378433261	0.233303849	0.147943489	-0.011967505	0.031969829	-0.034123596	0.259643817	0.465085859	0.097012898	0.442705809	-0.41135345	-0.28208458	0.124341505
P35250	0.525511315	0.571207794	0.623819209	0.582117782	0.592183102	0.652592037	0.619480963	0.62117686	0.666550775	0.516081297	-0.333934449	-0.479054277	-0.232676179	-0.337000489	-0.116539424	-0.07557243	-0.044660994	-0.751642082	-0.817469158	-0.221855605
P35251	-0.021859064	-0.071904555	-0.148143406	-0.249911215	-0.195344373	-0.326802608	-0.236103749	-0.111254242	-0.161433392	-0.047173074	0.113456539	0.039722105	-0.012701953	-0.023167532	0.104266746	-0.08556744	0.041713432	-0.011803288	-0.016292811	-0.108113439
P35268	1.223542792	1.294609766	1.356114232	1.428405894	1.493805075	1.493702558	1.293817388	1.35974634	1.233499561	0.992161769	2.536976392	2.455571181	2.136175669	1.91885782	1.945492339	1.845230472	1.358062183	2.342936184	2.307403293	2.468506197
P35269	0.013636105	-0.064196885	-0.118299743	0.399349401	0.283214246	0.303117897	0.470342801	0.295499416	0.36793981	0.422219868	-1.091544018	-0.671305552	-0.84865507	-0.289271961	0.152174891	-0.013104394	-0.153474481	1.229055618	1.624797013	1.214007543
P35270	0.150567623	0.185768227	0.251870002	0.491016738	0.54011981	0.448445324	0.430626808	0.744234776	0.57115413	0.477823582	-1.608162117	-1.298273534	-1.364216052	-0.847341583	-0.527977052	-0.488747185	-0.412904281	-1.155666588	-1.402431658	-1.165368413
P35573	-1.256545573	-1.247045314	-1.374211486	-1.295895854	-0.959339736	-1.161829697	-1.36937028	-0.952595706	-1.09962674	-0.621879934	0.423820785	0.237923139	-0.336082913	-0.111359086	-0.082790633	-0.124626655	0.166362614	0.00140172	-0.080503563	0.02923225
P35579	1.601383516	1.494703821	1.497150286	1.167223725	1.138753181	1.193822728	1.250003318	1.287210478	1.213086979	1.015653453	1.530109558	1.390656474	1.165182583	1.113340063	1.226061941	1.152086539	1.774110772	1.159734908	1.041403105	0.615721466
P35580	0.896945036	0.807001468	0.781316396	0.414819683	0.379430586	0.406177392	0.447104501	0.292962534	0.241556986	0.349346026	0.26259176	0.21855109	0.019379362	0.160273591	0.172525368	0.126678459	0.556202846	-0.31270687	-0.409477349	-0.686879387
P35606	0.743700264	0.653090792	0.691611844	0.910622075	0.82427789	0.887669213	0.870112246	0.730950659	0.735759415	0.734782494	-0.444229212	-0.509338797	-0.488930515	-0.627657489	-0.613591777	-0.498766531	-0.054301491	-0.521196189	-0.580735713	-0.523519247
P35611	-0.474703165	-0.42272499	-0.734483182	-0.370194236	-0.485536509	-0.334026916	-0.409045554	-0.376863077	-0.389484934	0.282714847	-0.113680362	-0.103545142	0.293016735	-0.127379306	0.01863404	-0.221066415	0.117610435	0.257655663	0.239944085	0.057368039
P35637	1.551613751	1.424380506	1.542947445	1.337815081	1.309088742	1.373756773	1.34229784	1.560746467	1.331518658	1.042566081	2.562360728	2.496457838	2.2381803	2.060263572	1.853506268	1.757692108	1.554959606	2.463112479	2.369419453	2.429016636
P35658	0.00128571	-0.107037835	-0.180471027	-0.027919498	-0.118260677	-0.086150696	-0.112194453	0.058113007	0.03405424	-0.009209744	0.162179614	0.019165221	-0.025184355	-0.378293149	-0.368349221	-0.434253438	-0.071029909	-0.261632685	-0.343044825	-0.759088273
P35659	0.893345378	0.825496638	0.832239392	0.747192068	0.733451645	0.685457352	0.713010517	0.74654314	0.726044297	0.836653451	1.103700957	1.308158424	1.283735132	1.042346799	1.520882875	1.390041429	1.107763155	1.63094468	2.013959899	2.348000004
P35998	0.617747522	0.692477754	0.751324987	0.811595101	0.876017478	0.886804182	0.866314112	0.97097119	0.880772525	0.719368164	-0.579721944	-0.747059825	-0.274894367	0.061905716	0.055470808	0.016225791	0.268574225	-0.320065228	-0.279291835	-0.087771601
P36507	0.099124004	0.312311768	0.216057298	0.575881544	0.494806136	0.649966567	0.543752269	0.698901828	0.708150743	0.723523377	-1.090522641	-1.426840072	-0.946710297	-1.347387107	-1.23572061	-1.382896112	-1.074023053	-1.23024471	-1.325890103	-1.106378387
P36578	1.490123295	1.470306579	1.507732753	1.521350179	1.395520619	1.522032777	1.350400916	1.644383303	1.485680862	1.325298246	2.18301067	2.413149755	2.520059029	2.355376114	2.217234315	2.207354352	1.864253943	2.533308294	2.447554774	2.754270911
P36639	0.560470758	0.612730144	0.657287339	0.985875114	0.903449941	0.96742037	0.832937895	0.809938504	0.90582769	0.757148067	0.055725778	0.011932076	-0.139355375	-0.415693121	-0.209990335	-0.157541277	-0.174522129	-1.187558311	-0.909756748	-0.136161856
P36776	0.925891096	0.850174199	0.814253076	0.327401828	0.384948516	0.418383925	0.477790675	0.442398472	0.345862303	0.20220288	-1.043923956	-1.071123664	-1.118771043	0.581108557	1.008312744	0.82804538	0.739334913	-1.312177667	-1.433350303	-0.990572874
P36915	0.001825367	0.076489985	0.075035439	0.332397426	0.35617637	0.383676514	0.319141544	0.225797082	0.13864085	0.234276679	0.43822385	0.78387271	0.591775772	0.554389787	0.390127357	0.365160684	0.286175315	0.541739474	0.575328603	0.806887659
P37802	1.482538021	1.347637751	1.494514387	2.23877021	2.055442233	1.999877919	2.045848129	2.574278382	2.2571896	2.201083853	1.27614887	1.004806506	1.055557893	0.791976048	0.666644992	0.664896516	0.89036223	0.892575867	0.979600271	0.88714397
P38117	1.261302732	1.094628987	1.139815108	1.168436941	1.113388002	1.020933261	1.102836798	1.093700994	0.931413507	1.252776445	-0.360557752	-0.476221296	-0.572949074	1.842231811	2.209344252	1.972679979	2.000085389	-1.210451983	-1.692349358	-0.147892594
P38159	1.048548461	0.874075706	0.812101093	0.619916437	0.688315208	0.651220228	0.662392927	0.709500475	0.590785981	0.646181289	2.286751452	2.271669853	2.267175315	1.711940159	1.648392609	1.768107647	1.150525058	1.806329905	1.912450746	1.932709378
P38432	-0.411924381	-0.499615884	-0.574588444	-0.565443128	-0.54819183	-0.517637462	-0.522246655	-0.496518183	-0.474150091	-0.328944043	0.002620547	0.193743068	0.21170862	0.257548867	0.45581423	0.394584266	0.304793586	1.081709915	1.148309324	0.862588065
P38606	-0.532279841	-0.544352146	-0.535650696	-0.429960409	-0.48740237	-0.551770535	-0.436801099	-0.555642205	-0.51302164	-0.610772579	-2.118356849	-2.327760299	-2.214190608	-1.911650615	-2.261918127	-2.07557243	-2.120609847	-2.459875957	-2.304129585	-2.025458392
P38646	1.782623926	1.656806263	1.653712058	1.165105331	1.179100529	1.248095697	1.351228436	1.116697919	1.135039832	0.786933604	-0.009986518	-0.092363684	-0.07557159	2.294366955	2.587980047	2.494998884	2.347636025	-0.036590063	-0.100639201	0.250954135
P38919	0.956361374	0.956639209	1.046085997	0.917297536	0.960847149	0.990975195	1.004459189	0.763372137	0.910534777	0.545525075	0.835537231	0.712759771	1.033736905	0.926723706	0.808111471	0.804224505	0.746752385	0.561240874	0.651041755	0.966321101
P39019	1.204795768	1.274357577	1.216375564	1.369657433	1.286144459	1.275974756	1.136516926	1.444868798	1.390230821	1.093268509	1.053128666	1.178864709	1.227244581	1.661359937	1.36858249	1.439821811	0.924403057	1.863152366	1.880676487	1.820867762
P39023	1.328894102	1.369329308	1.53809084	1.245792178	1.267025649	1.267522291	1.199282396	1.269917142	1.333092025	0.736925004	1.235992723	1.398553323	1.424401731	1.620019644	1.465051904	1.133578642	1.415210941	1.301768911	1.167878168	1.667268052
P39656	0.819417464	0.580730569	0.507072454	0.287179537	0.262367048	0.281895664	0.374559262	-0.016629539	0.007596594	0.242713178	-1.958878635	-1.808089258	-1.683675892	-2.274220695	-2.730822498	-2.092446249	-1.606036674	-2.632343153	-2.195980781	-1.961328054
P39687	1.277878658	1.359200745	1.461488062	1.739175986	1.753432529	1.839467107	1.682398137	1.957334897	1.706577248	2.032845641	1.225881407	1.546543002	1.945805276	1.451604342	1.983821224	2.27999086	1.661053667	2.413004814	2.499286183	3.019581418
P39748	0.912641665	1.050557359	1.117546191	0.995152928	1.06494613	1.094178128	1.087848099	1.115820757	1.033300318	0.889479476	0.768661946	0.73745207	0.59545249	0.419373482	0.476481895	0.177290995	0.508780532	0.02228151	0.044503168	0.483661593
P40222	0.380805319	0.427720459	0.447486583	0.553907219	0.593364857	0.533722687	0.584871522	0.754118203	0.61989036	0.190979637	0.54374505	0.571021651	0.54143883	0.790211178	0.594890316	0.582140684	0.514530476	0.991799529	1.049307816	0.541080039
P40227	0.885985545	0.96920797	1.049210169	1.0444461	1.107564417	1.182955414	1.128726657	1.258479412	1.19181347	0.925961192	-0.127755547	-0.067727374	-0.061094978	0.386086931	0.422320615	0.49328754	1.013021534	0.601822809	0.633889275	0.24352528
P40261	1.187748904	1.297087657	1.436993892	1.812663743	1.798405309	1.794517357	1.84323231	1.132644122	1.311584471	1.252491084	0.230792714	0.411756481	0.421807357	0.012400531	0.113394292	-0.030839451	0.155670278	-0.374406615	-0.21075024	0.489333355
P40692	-0.648752364	-0.555255128	-0.743051757	-0.723890758	-0.858652925	-0.664589539	-0.577449298	-0.603535437	-0.535522844	-0.300455486	-0.322647464	-0.426840072	-0.291945766	-0.357149218	-0.447029532	-0.23974234	-0.572633516	-0.128496387	-0.2926568	-0.667266753
P40763	0.062665692	0.133350031	0.119167465	0.252473071	0.244008448	0.292455623	0.278777989	0.06889971	0.086012221	-0.018957535	1.074698027	1.175340727	1.097549299	0.376846771	0.508938587	0.293877822	0.708385512	0.315783006	0.290590588	1.013360857
P40925	0.875179906	0.933256638	1.057262903	1.271535062	1.231825101	1.321123796	1.258295888	1.433327945	1.342507229	1.2095163	-0.059837935	0.088074931	-0.469232223	0.275976388	0.137217168	0.131158012	0.478671179	0.481812309	0.490208452	0.294501049
P40937	0.226499217	-0.015569626	0.143893378	0.271454211	0.203816218	0.168984789	0.210189952	-0.020682607	0.206049375	0.2003985	-1.43094708	-1.406472275	-1.038340773	-1.694552494	-1.794952836	-1.018021408	-1.362631075	-1.841438752	-1.2040181	-1.267659294
P40938	0.1393014	0.246236497	0.380480277	0.039288337	0.10796459	0.160896569	0.084042874	0.149534435	0.204026296	0.142366859	0.775448394	0.715804542	0.710401989	0.067054606	0.415006827	0.33421317	0.261325557	-0.291564528	-0.082089814	0.262727564
P40939	1.401329606	1.244375567	1.33205409	0.909114899	0.872431346	0.972004662	0.949267835	0.660409657	0.637740127	0.582660841	0.089914464	-0.032288653	0.044570244	1.653377124	1.980885203	1.792400632	1.99278774	-0.090248918	-0.399813756	0.390070852
P41091	1.249817208	1.308297465	1.426028112	1.445185849	1.430865315	1.534536275	1.486211976	1.447607854	1.44178884	1.377040608	-1.018821176	-0.790387257	-0.752332252	-0.187690731	-0.212725303	-0.226876713	0.296167307	0.098598653	0.18714747	-0.181109262
P41214	-1.596845105	-1.578770057	-1.671131886	-1.565735438	-1.62657624	-1.48419032	-1.382118773	-1.200423699	-1.216398822	-1.503500493	-0.676059577	-0.241048666	-0.156098639	-0.064767329	-0.270915762	-0.175969604	-0.547766988	0.173375132	0.101699768	0.115394612
P41223	0.498014081	0.405866517	0.490858934	0.64293551	0.689243045	0.644324421	0.595761109	0.72416758	0.78306645	0.474126517	-0.848572373	-0.677619326	-0.931988792	-0.938617663	-1.143538686	-1.001991298	-1.131793585	-0.745436932	-0.829852882	-1.032031046
P41227	0.183281487	0.29785269	0.41735455	0.560375134	0.572847272	0.450548261	0.49335887	0.643786604	0.680854162	0.261215393	0.150687403	0.20646756	0.032531142	0.26588757	0.489648464	0.313774838	0.205291523	0.753885952	0.946458591	0.812877866
P41250	0.270044843	0.291146783	0.487753825	0.531392488	0.489936127	0.577462988	0.519126599	0.703059401	0.603387914	0.407179207	-0.392407324	-0.417105251	-0.378223771	0.140250486	0.234985682	0.264218399	0.406166125	0.110254628	0.009878394	0.005588436
P41252	0.573477966	0.520285916	0.652026503	0.595815884	0.589634492	0.646065343	0.554675548	0.595990938	0.683100941	0.552288428	-0.408579266	-0.167228432	0.004380102	-0.048576252	0.128743797	0.128975967	0.380513657	0.189658545	0.003473453	0.081734902
P41743	-0.649139613	-0.515603766	-0.222852596	-0.526704927	-0.411459149	-0.478433923	-0.595646136	-0.443553367	-0.457520332	-0.961966	-0.545939602	-0.668158997	-0.065196265	-0.779200319	-0.63967461	-0.585957806	-0.621718296	-0.717839374	-0.70199194	-0.363874609
P42166	-0.430348045	-0.283268283	-0.303004535	-0.361878968	-0.224203233	-0.259989208	-0.201797627	-0.106571664	-0.035496403	-0.239582759	-0.414318489	-0.414076542	-0.394484583	-0.530532924	-0.439001159	-0.459493805	-0.363454766	-0.612443596	-0.416370849	-0.593106307
P42167	0.363393066	0.157906391	0.196367097	-0.104258893	0.004626439	-0.180546474	-0.009446862	0.131678858	0.080234743	-0.098208513	-1.717440458	-1.688507643	-0.908382179	-0.728541922	-0.839346955	-0.785303491	-0.653602357	-1.234583645	-1.051209257	-1.449266101
P42224	0.37527391	0.404892147	0.480268232	0.557747616	0.567126765	0.604780353	0.545783557	0.52237243	0.550356667	0.366563999	0.380142709	0.469987296	0.463762022	-0.356274911	-0.343991563	-0.517418726	-0.007813123	-0.386828174	-0.337999786	0.212077516
P42226	-0.272118377	-0.197370155	-0.144477089	0.136434791	0.123033564	0.004631449	0.150692446	0.256082781	0.215381941	0.445749173	-0.01227833	-0.103545142	0.033736905	-0.439940667	-0.440603263	-0.441141253	-0.322034839	-0.347528231	-0.336894696	0.177600354
P42285	0.289259864	0.222687225	0.244960441	0.142475284	0.107369999	0.201112732	0.128206501	0.341030731	0.20790637	-0.047235227	-0.572494168	-0.693821442	-0.424000075	-0.106058302	-0.305444702	-0.11230074	-0.149736132	-0.008398495	-0.004839294	-0.381540484
P42356	-0.925793628	-1.010284602	-1.008305694	-1.219859963	-0.915236453	-1.435280719	-1.407958778	-1.25240099	-1.335310658	-1.333060151	-0.365552662	-0.794792436	-0.897615748	-0.471402553	-0.656952602	-0.23974234	-0.39426674	0.021553979	-0.69914919	-1.055274046
P42677	1.535556043	1.61946582	1.744235259	1.544537758	1.612985314	1.485426827	1.521923461	1.679158747	1.754874836	1.170506662	1.615560879	1.947457762	1.905903237	1.268173433	1.222361749	1.194695729	1.282542043	1.329221381	1.18522567	1.317949431
P42696	-0.616589041	-0.595247103	-0.816216033	-0.977366336	-0.652202047	-0.960847811	-0.749575207	-0.737043957	-0.829705949	-0.66533019	0.367887601	0.347471655	0.602463875	0.336349006	0.109993427	0.227972356	-0.216899861	0.372102752	0.391947178	0.335288952
P42704	1.630426411	1.486654442	1.523677177	1.119815099	1.115441361	1.184557547	1.215098546	1.024512331	1.029557661	0.844675442	2.113289278	2.157011281	2.312910588	1.828822627	1.901074283	1.779344568	1.582512161	1.732761083	1.772868256	2.060118426
P42765	1.004948726	0.889422698	0.998631048	0.516573483	0.490055813	0.572244904	0.590718082	0.15168621	0.084005287	0.346914677	1.691672207	1.595212133	1.713916473	2.219392859	2.394272722	2.247194197	2.567782244	1.551508806	1.440160444	1.786573017
P42766	1.47287708	1.492307481	1.540899617	1.613030051	1.481535875	1.453035472	1.405096055	1.531920903	1.432851297	1.452938698	0.032709125	-0.044651453	0.251300217	0.955443284	0.199914839	0.526068812	0.177448297	0.848014304	0.660894277	0.478584114
P43034	0.051563629	0.135647014	0.125021141	0.076072923	0.058998301	0.072262925	0.101994125	0.148164354	0.164999752	0.058562557	-1.105919746	-1.410973667	-1.236627997	-0.761498318	-0.922472271	-0.970455724	-0.903798458	-0.539949549	-0.778940929	-0.483387985
P43246	0.317947627	0.257615559	0.260883471	0.439953948	0.424049833	0.420246835	0.431147417	0.424760543	0.430736258	0.39865509	0.642660241	0.43994241	0.735209823	0.41164691	0.530129222	0.53362381	0.587158877	0.426754076	0.256525715	0.733274048
P43304	0.695166837	0.512677356	0.464784596	0.218612037	0.134031092	0.167266094	0.216026081	0.052173538	0.040673827	0.145556144	-0.357237393	-0.56579728	-0.278207101	0.190605527	0.365224189	0.422975319	1.012487724	-0.816832783	-1.045782184	-0.591285106
P43355	0.585374053	0.650626752	0.578876338	0.869874243	0.863921577	0.866716842	0.831098114	0.730179312	0.871320827	0.420299881	1.171841568	1.278325493	1.111073199	0.917557118	1.024065004	0.861202445	0.802895463	1.243296508	1.169369594	1.015354356
P43358	0.98718331	1.106991113	1.059701769	1.226317481	1.287341359	1.263635618	1.188736925	1.322858717	1.25010332	1.044922915	1.206803891	1.127762004	0.856025225	0.240856829	0.259881293	0.130497135	0.437089388	0.485773946	0.549050063	0.727396336
P43487	1.415397614	1.450800265	1.573939401	1.822624566	1.868934769	1.847462285	1.856141483	1.920425068	1.98354364	1.663385987	1.265908301	1.151726683	1.36407724	1.089581931	1.001745589	1.018977901	0.983338139	1.257655663	1.290590588	1.512628224
P43686	0.809123229	0.901748456	0.928936675	0.959208979	0.952484453	1.049806642	0.979708798	1.006251867	1.014510842	0.786904286	-0.023199616	0.156754296	0.219757963	0.462586353	0.658105741	0.662566973	1.052900413	0.237120946	0.30821585	0.536145469
P43897	0.523365085	0.460797376	0.469784318	-0.021239529	0.0201219	0.012317642	0.029580235	-0.215630112	-0.099195377	-0.307018939	0.242187826	0.20177199	0.228411639	1.296876723	1.601060845	1.367499608	1.301027208	-0.573754829	-0.553407557	0.325038855
P45880	1.881938256	1.649393152	1.721876137	1.413978593	1.380944617	1.462801419	1.424626259	1.036615498	0.992194547	1.167650866	-0.345538872	-0.122799699	0.452986656	1.015240883	1.022709178	1.213052249	1.290156613	0.444302805	-0.13949359	0.301052809
P45954	0.128758412	0.130051902	0.081467998	-0.4764681	-0.408253483	-0.363498156	-0.257868958	-0.340501032	-0.406106436	-0.019399672	-1.069239083	-1.140444725	-0.950414266	-0.189558298	0.185792607	-0.013997151	-0.038508767	-1.743374466	-1.672883536	-1.021093199
P45973	0.77980428	0.767706935	0.75614178	0.69170712	0.676198698	0.634293757	0.644409878	0.796823393	0.734638784	0.86384115	-0.140383156	-0.162097324	-0.095633998	-0.039425192	-0.025565764	-0.10737449	0.002133218	0.762516464	0.468249199	0.003753529
P45974	0.497421651	0.61331533	0.567780425	0.728803319	0.759390993	0.789537759	0.76451829	0.932675985	0.910690551	0.840376818	0.485028649	0.43819683	0.320940737	0.452203343	0.354486377	0.450722076	0.806470235	0.802152699	0.685303159	0.608659602
P46013	1.039809444	0.954222547	0.926679826	0.107427139	0.132283709	0.124191869	0.157173478	0.398920786	0.359778511	-0.036219391	1.564161557	1.686489929	1.76053138	1.092602079	0.966834532	0.925968206	0.717091457	1.43258892	1.394077169	0.666309703
P46060	0.474287246	0.438636753	0.517287059	0.829032769	0.740220901	0.846597197	0.806358671	0.678483239	0.625078729	0.260435094	1.013837763	0.87273208	0.83361775	0.362359665	0.420134785	0.412880136	0.653925668	0.489286291	0.556001256	0.116014034
P46063	1.086418482	0.997891921	1.168549454	0.860408937	0.815363977	0.925956332	0.956137088	0.419300689	0.44407877	0.206500113	-0.081134385	-0.162097324	0.070115129	-0.040885466	0.075486613	0.033827006	0.096680763	-0.266437361	-0.184206871	0.263168629
P46087	0.895951043	0.808933181	0.687058314	0.64948813	0.593273987	0.681976962	0.678245099	0.604997552	0.479571889	0.351043386	0.715518949	0.855461525	0.813101083	0.90856472	0.704409898	0.665580961	0.479130709	0.788318895	0.881547082	0.563687682
P46109	0.674626988	0.79818394	0.694438854	1.073118934	1.021945916	1.034944888	1.012331237	1.036615498	0.868419904	0.806783511	0.220336128	0.421441698	0.203974347	-0.399391308	-0.466481895	-0.446554749	-0.262436787	0.103763438	0.182530842	0.242690146
P46199	-1.985665084	-2.20181606	-2.05687066	-2.076902009	-1.865430833	-2.024431017	-1.848324457	-2.289463084	-1.723063389	-1.634524144	-0.664044201	-0.576186618	-0.74025942	-0.566482335	-0.10717953	-0.092446249	-0.426611701	-0.96216465	-0.963320024	-0.918074856
P46459	0.454671543	0.375540237	0.360175564	0.191550141	0.20872793	0.234344981	0.302122721	0.188056966	0.251757528	0.328747349	-0.639189012	-0.316315324	-0.077901986	-0.621303512	-0.47886562	-0.425021588	-0.226026147	-1.244758867	-1.087921035	-0.366641044
P46734	-0.184611679	-0.140786626	-0.174902678	0.156282657	0.234593205	0.162786769	0.154620822	-0.074752763	-0.043589053	-0.301351292	-0.268799429	-0.245564147	-0.117329069	-0.347387107	-0.129401575	0.062312305	-0.358519658	-0.361695563	-0.109461186	0.039455806
P46776	1.281438986	1.137227456	1.143863983	1.283776507	1.0074934	1.212417537	0.955094051	1.379066068	1.059262739	1.161903978	0.797747503	0.681783474	1.253475317	2.100169158	1.429312	1.733219678	1.650157986	1.8262555	1.599185842	1.64912552
P46777	1.20307761	1.201004273	1.230785008	1.220599631	1.199319928	1.169131181	1.148653897	1.33777922	1.33152974	0.890929706	3.047970067	3.008143815	3.031961404	2.972414891	2.787183442	2.795566337	2.203809447	2.976348769	3.192610597	3.324283236
P46778	1.866062786	1.849577527	1.946284654	1.847766462	1.706708618	1.779725024	1.648847578	1.861064381	1.810481593	1.493532723	1.717816496	1.825219953	1.842898584	1.912886616	1.87950696	1.638992586	1.642711485	1.707789537	1.693303462	2.090838306
P46779	1.749832616	1.629927759	1.746979383	1.738301444	1.563155532	1.706861699	1.479488194	1.749231572	1.669197768	1.65890253	1.960816207	2.040340491	1.916236951	2.285587084	2.311510967	2.033438192	2.357187481	1.855433091	1.710375384	2.116137887
P46781	1.511299579	1.510262566	1.461228587	1.545262437	1.437638544	1.459042925	1.375388721	1.440782912	1.49242419	1.344557051	1.617269817	1.718787715	1.848819189	1.457412713	1.210209915	1.351695163	1.063743105	1.495911337	1.539524204	1.691603742
P46782	1.719188129	1.718273313	1.824214066	1.890965096	1.869109916	1.935234018	1.741788342	2.07858082	1.98458404	1.797635426	1.169445462	1.117206921	1.225678744	1.366715444	1.368399512	1.328994889	1.204656534	1.331130971	1.328695871	1.602254554
P46783	1.231828538	1.153852247	1.297764768	1.637750835	1.545416872	1.485666115	1.479096636	1.730096643	1.71722933	1.42933929	0.774097261	0.894404119	1.09499097	1.29713607	1.063781722	1.056583528	0.688335698	1.119147773	1.261628102	1.409927753
P46821	0.004151288	0.031850546	-0.0354362	0.143210965	0.184836899	0.150053443	0.196665153	0.658804263	0.562538774	0.219387187	-0.216680191	-0.168037772	-0.408426836	-0.057217291	-0.127393249	-0.147036841	-0.143300451	0.723252654	0.741834388	0.035532238
P46939	-0.220952503	-0.24093219	-0.291335914	-0.672808064	-0.76323336	-0.760348522	-0.671340863	-0.175306638	-0.201629825	-0.46897072	0.046702397	0.111019289	-0.118891273	-0.734209781	-0.812823513	-0.716112279	-0.711328135	-0.090314449	-0.111034635	-0.61925983
P46940	1.05666841	0.889336611	0.954660243	0.686691614	0.642444703	0.669670017	0.665987485	0.668861242	0.658016576	0.638457473	0.849718383	0.716820087	0.662435811	0.24507153	0.320244111	0.251812908	0.616912665	0.245129895	0.237418338	0.128510673
P47897	0.655922436	0.607483296	0.662939372	0.726935759	0.648707373	0.730894994	0.744651275	0.573936174	0.598656179	0.403881196	0.40250807	0.404582057	0.529540995	0.530169486	0.562517144	0.571068388	0.981822304	0.539146806	0.564649615	0.54020695
P47914	2.015404315	2.11832983	1.874770244	1.991564852	1.84527068	1.790244592	1.908309121	2.205009631	2.069786849	1.773192438	2.853261349	3.140696148	2.953060259	2.865173235	2.368277513	2.314346497	1.896968178	3.120762143	3.100476626	3.181014345
P48047	-0.610920291	-0.582630113	-0.667619541	-0.059508288	-0.25603208	-0.260871213	0	0.147364539	-0.299851958	-0.099522643	-1.340749271	-1.265296212	-1.78916902	-0.169146838	-0.048184067	-0.182165064	0.157202614	-0.723926704	-0.86128539	-0.930301159
P48059	-0.02746728	-0.078550443	0.224425952	0.230172958	0.037778395	0.271001567	0.144483481	0.035572306	0.061219355	0.006565924	0.648279612	0.832200316	0.884231445	0.28272743	0.162061239	0.253050317	0.673956559	0.897180361	0.824906586	0.779083344
P48449	-0.212956305	-0.382182808	-0.403910663	-0.591304262	-0.545656244	-0.583535855	-0.492270421	-0.625044015	-0.546699596	-0.300455486	-2.454406052	-2.315049247	-2.456008528	-1.723121646	-2.019167993	-1.724855912	-1.691713499	-1.745436932	-2.097870695	-2.272839533
P48634	-0.540723412	-0.488321952	-0.646550299	-0.661517349	-0.650356461	-0.610367426	-0.564867474	-0.469575702	-0.484735783	-0.486285091	-0.050547307	0.111751702	-0.063523962	0.301966226	0.122070582	0.086044486	-0.323636943	0.55024826	0.533162405	0.367996639
P48643	1.4435245	1.468402417	1.581187361	1.639059849	1.640835965	1.674477814	1.668330669	1.739370822	1.72219366	1.253275691	0.342158281	0.334410362	0.36509358	0.865606616	0.742024836	0.862496476	1.301562689	1.134446257	1.026567768	0.641767537
P48681	0.859188331	0.799074218	0.633860636	0.506625434	0.527152991	0.506453856	0.630171313	0.632472949	0.611212372	0.651723412	0.435725527	0.564634213	0.540964302	0.185639341	0.080724198	0.136060474	0.234682179	-0.081617824	-0.199885235	-0.062256963
P48729	0.475987775	0.386111899	0.469485283	0.657241544	0.626688664	0.694281052	0.621078927	0.320312965	0.437774362	0.19109907	-0.154722595	-0.30244921	0.325542639	-0.168532794	-0.136597076	-0.195015982	-0.263974022	-0.237483536	-0.106633295	0.162808246
P48735	1.404710361	1.307825919	1.390537265	0.895617254	0.96439437	0.908138547	0.828436503	0.256542018	0.170294051	0.624412296	-0.577788468	-0.533229417	-0.952269823	0.956921347	1.558327678	1.345220161	1.219583958	-1.874913457	-1.966734689	-0.395307117
P48739	0.535167079	0.654588584	0.692457145	0.963629017	1.029070046	1.010850404	0.992146831	0.770344388	0.907782266	0.577958466	0.390960598	0.457910606	0.460537854	0.558724946	0.243866413	0.416429774	0.515426839	0.803158448	0.778140587	0.486883437
P49006	0.806237261	0.586184999	0.698130283	1.000383992	1.036745214	0.993974056	1.054104057	1.237902487	1.283126547	1.167013452	-0.226954496	0.262865389	0.002465444	-0.36416282	-0.385390467	-0.381167298	-0.547454953	0.343603354	0.368352219	0.158966179
P49189	0.740030706	0.823861059	0.873880372	0.911829998	0.917638716	0.912045071	0.915864276	0.842589409	0.878240752	0.889599907	-0.717440458	-0.501680581	-0.641151275	0.0477074	0.136978489	-0.115256132	0.597291486	0.017302717	-0.027243672	-0.055274046
P49207	1.332467893	1.298521761	1.491742668	1.372330081	1.408087123	1.42327695	1.31766413	1.393805504	1.359334153	1.255675897	2.566661684	2.712150045	2.717422417	2.418533016	2.174972468	2.308045758	1.75750787	2.566193763	2.686351728	2.881806881
P49257	0.926107733	0.7412293	0.70277373	0.281124145	0.276923767	0.243662116	0.413808802	0.144389909	0.230332282	0.207250583	0.282559542	0.198574472	-0.032440171	0.194310109	0.25473073	0.22608327	0.410761577	0.233774595	0.342833259	0.320316445
P49321	1.048229443	1.087802079	1.113835519	1.314156433	1.377900607	1.329852365	1.373781416	1.24586687	1.195829143	1.167281088	0.62841192	0.67090917	0.791087381	0.657642429	0.455656624	0.438354041	0.506062305	0.600439406	0.69082224	0.87814962
P49327	0.787638744	0.853589575	0.957562776	1.053523504	1.074528782	1.137694189	1.074597926	1.196519298	1.201831003	0.705437624	0.535822391	0.553622026	0.491799336	0.297312574	0.210181316	0.364487196	1.15705058	0.709849818	0.583768515	0.301783219
P49368	1.166504582	1.241700551	1.266962922	1.33544129	1.330632098	1.404620463	1.353640515	1.48071752	1.461439164	1.012579532	0.169849295	0.234855387	0.187603774	0.571015383	0.590004723	0.702862651	1.195796076	0.757389257	0.721222029	0.559158925
P49406	0.171570505	0.015797639	0.091063377	-0.249137756	-0.210269321	-0.405789422	-0.120329833	-0.512106926	-0.411451737	-0.590130024	0.09362623	-0.104911978	0.228138583	0.973706819	1.225732534	1.311944006	0.917864301	-0.523486852	-0.619055599	0.012562686
P49411	1.636545092	1.550681008	1.622898455	1.053372947	1.134706967	1.150546707	1.225430413	0.941122523	0.968198663	0.760559969	0.213994601	0.118847279	0.21930468	1.819832816	2.340873027	2.238681457	2.189807013	-0.292022036	-0.411127857	0.527268918
P49454	0.485368024	0.459961061	0.394854952	-1.025462674	-1.002854431	-1.034531607	-0.929861961	-0.60592663	-0.562225638	-0.457841776	1.825441868	1.783887629	1.782296882	-0.16858291	-0.118213235	-0.273650115	-0.185003736	0.317047296	0.184273529	-0.345069967
P49588	0.756721035	0.824503639	0.858245299	0.823626104	0.797632007	0.837405748	0.817087566	1.203113236	1.205671145	0.847032714	0.436184164	0.593392888	0.477508975	0.364171456	0.330377658	0.352033743	0.546418653	0.945426136	0.95674348	0.790564084
P49589	0.644322606	0.71143728	0.733759727	0.808250744	0.874107061	0.89477108	0.911895374	1.002177381	0.995530493	0.920962351	0.443858538	0.797637585	0.487556322	0.597264565	0.402852783	0.429034526	0.47218037	1.272811556	1.326884053	0.921952744
P49591	0.592925728	0.708821859	0.72259652	0.885913883	0.911647127	0.921646951	0.889497852	1.142781055	1.049813121	0.530244008	0.55683787	0.304769976	0.09593404	0.278434969	0.328071191	0.270252407	0.068930275	0.633550907	0.768053722	0.548332742
P49593	-0.098199894	0.017102497	-0.070509796	0.123917	0.155488611	0.03650479	0.132066318	0.12188251	0.056355686	0.0669099	-1.425141458	-1.153585824	-0.721150597	-1.270262681	-1.48620013	-1.326911502	-1.245634431	-1.225918784	-1.087921035	-1.236962497
P49643	0.122646727	0.173723997	0.342866478	0.303328576	0.247430994	0.25061069	0.260029075	0.755743409	0.709042411	0.356984395	-1.571362199	-1.900011748	-1.33245349	-1.343223482	-1.307965495	-0.998011447	-0.908599444	-0.48808956	-0.848630089	-1.602246961
P49674	-1.830486668	-1.575881778	-1.946349946	-1.741812666	-1.472542611	-1.741611959	-1.74407922	-1.994603233	-1.858618641	-1.619364336	-0.573501109	-0.727277213	-0.594038679	-1.237694819	-1.241915103	-0.967858613	-1.244622369	-1.004761019	-0.821585266	-0.769728787
P49711	0.063883901	0.009968262	-0.012412283	0.041563393	0.024327693	-0.030654591	0.018150496	0.271370736	0.178418221	0.205941818	-0.216471272	-0.064459934	-0.258271677	-0.223594622	-0.335521217	-0.571099847	-0.178140629	-0.317301444	-0.309539021	-0.039461251
P49721	-0.16440456	-0.104954521	0.122721528	0.482889916	0.489291687	0.317074877	0.369709154	0.683468673	0.569501321	-0.002365178	-0.382328374	0.20299992	-0.083381737	0.240352478	0.262628716	0.081245583	0.354434962	0.304762055	0.604487756	0.256576976
P49736	0.390372302	0.408202326	0.458230791	0.53470945	0.532205287	0.551943466	0.567388533	0.756609438	0.739640683	0.600572433	-0.269579475	-0.299003406	-0.401882549	-0.426003614	-0.225005192	-0.453895341	-0.029939488	-0.149167181	-0.102871376	-0.02956279
P49748	1.132410703	1.003697898	1.039326128	0.678715364	0.647118612	0.660192486	0.720210685	0.223551151	0.275713781	0.452979913	-0.635992257	-0.592985032	-0.64329082	1.329058218	1.662963943	1.438161723	1.587176922	-0.86815609	-1.017767808	-0.121652171
P49753	1.236552666	1.158773655	1.019740719	0.521607023	0.595816182	0.486678049	0.708854887	0.448842682	0.496794876	0.675160356	-0.527162395	0.184470318	-0.445516154	-0.270262681	-0.005402725	0.019108823	-0.021940917	-0.856963676	-0.811316931	-0.653688346
P49756	0.637282909	0.658551415	0.578260144	0.44859359	0.430871772	0.441762719	0.475785903	0.500592307	0.456587635	0.292742221	1.591113853	1.560220872	1.383280659	0.660483913	1.18396187	1.045263911	0.970406087	1.867086969	2.024508875	1.937264884
P49757	0.279202092	0.076719439	0.070152685	-0.032861448	-0.168253392	0.024226929	-0.047611426	0.073285757	-0.058122158	0.103863125	-0.281855581	-0.369862132	-0.309082218	-0.196113885	-0.218210842	-0.108446727	-0.471194132	-0.470071724	-0.151586662	-0.360768699
P49792	-0.01205671	-0.057645391	-0.059943579	0.015279213	-0.026709555	0.007762978	-0.035715505	0.189723525	0.12079209	0.092557809	0.744647529	0.428492596	0.535754862	0.068822626	0.07678482	0.110365804	0.464197916	0.643575232	0.424497022	-0.076407768
P49821	0.252188965	0.201765875	0.13056022	-0.355673818	-0.215353714	-0.308269569	-0.37856621	-0.481725129	-0.571769411	-0.420866532	-0.017364643	0.716246883	-0.626262649	0.618864101	0.36032539	1.020744346	0.533238115	0.390376923	0.49331838	0.237576014
P49841	-0.604468877	-0.526450154	-0.41464318	-0.425709371	-0.267962623	-0.277018635	-0.335324561	-0.310688083	-0.197543267	-0.373062949	-0.405956401	-0.588243519	-0.559687174	-1.263690027	-1.019167993	-0.892042831	-1.027152344	-1.200232141	-0.897756947	-0.679253606
P49915	0.146165724	0.121780855	0.139234141	0.450416912	0.414504438	0.46567357	0.396677668	0.361908761	0.457749929	0.131701455	-0.300866479	-0.294406913	-0.291006205	-0.273164162	-0.352310875	-0.281055813	0.031003276	0.039034099	-0.050242951	-0.272061311
P49916	0.05650437	0.04554889	-0.028774556	-0.306457608	-0.344199087	-0.330846813	-0.204059496	-0.191000445	-0.242455271	-0.196306274	-0.4945751	-0.152957336	-0.466842996	-0.727818041	-0.523744499	-0.746949683	-0.609159392	-0.764760421	-0.667131673	-0.575596925
P49959	0.287774943	0.1969892	0.146859199	0.16034339	0.140800044	0.111546653	0.198569073	0.1279189	0.158076885	0.340711616	-0.633599331	-0.923937587	-1.16817821	-1.223594622	-1.339501068	-0.913122549	-1.115050321	-1.464964834	-1.184008139	-1.148606623
P50213	1.222651125	0.960834278	0.971563351	0.679568895	0.624271494	0.631053945	0.78318271	0.353835227	0.379210923	0.31393632	-0.654673253	-1.009667461	-0.624782202	1.141683548	1.583506241	1.582140684	1.322141559	-1.236758017	-1.314968817	-0.285217666
P50281	0.819942176	0.756969344	0.762413506	0.107211435	0.123788704	0.129327196	-0.018955992	-0.012750579	-0.004469507	-0.019399672	0.129570664	0.297075585	0.265910347	-0.601484528	-0.672556204	-0.628393072	-0.647570174	-0.574824114	-0.234563243	-0.072955386
P50395	0.98148449	1.004389572	1.140818991	1.437508422	1.425960199	1.509589533	1.454679392	1.420077826	1.354638968	1.209959177	0.013065872	-0.10628011	0.154396688	1.061709471	0.883887346	0.959130578	1.428041002	1.275310571	1.28173252	1.159507089
P50402	1.241470296	1.135172544	1.125710311	0.770122403	0.953976939	0.849713992	0.909442938	0.6690519	0.663266265	0.67925311	0.751847722	0.742325016	0.471098951	1.324983728	1.519670458	1.178229257	1.331884504	0.031224363	0.105498478	0.288578918
P50479	0.881483956	0.92342936	0.934577582	0.833036472	0.947140688	0.924051147	0.840601944	0.360239485	0.213032448	0.272887375	1.061078372	0.940186431	0.57781635	0.256675072	0.182095757	0.155779004	0.533385622	0.04352056	-0.130051101	-0.011860788
P50502	1.170885107	1.354792489	1.437023023	1.459871455	1.541277682	1.586936973	1.483885913	1.639426731	1.566241811	1.199197429	-0.127755547	0.061514104	0.060209117	0.267833214	0.289291858	0.055626517	0.381235021	0.614981605	0.676847979	0.566046955
P50552	0.634535368	0.708353627	0.601977553	0.688747105	0.789394765	0.804402244	0.714501451	0.707141502	0.620758317	0.52326441	-0.394188529	-0.33415807	-0.406835686	-0.420071561	-0.458236661	-0.444386913	-0.131232334	-0.305842329	-0.40150715	-0.761331449
P50748	-0.236330813	-0.236972505	-0.297294115	-0.381916721	-0.478031629	-0.512586445	-0.469208183	-0.386224067	-0.189334753	-0.417949049	1.187241045	0.863287994	0.988023931	-0.106058302	0.152174891	0.311944006	0.440640004	-0.28319359	-0.327352542	-0.128511406
P50750	-0.466362009	-0.548020003	-0.662585479	-0.635971296	-0.629118434	-0.520803351	-0.705514852	-0.800114978	-0.857159161	-0.773044008	-0.703904978	-0.845300337	-0.324191792	-0.607713791	-0.662550477	-0.622253935	-0.909200692	-0.648897082	-0.83764704	-0.403273427
P50914	1.265476276	1.342313611	1.338069845	1.328411508	1.221208988	1.366087908	1.129516936	1.471074473	1.284449514	1.120739599	1.763841541	1.884932988	1.895727084	1.848797817	1.69242437	1.687246073	1.478763097	1.921563412	1.806621736	1.953735528
P50990	1.230189181	1.336420504	1.407787154	1.544140911	1.517308684	1.616511875	1.555090325	1.761074818	1.732240581	1.113925838	0.567772542	0.569188765	0.584128776	0.66776823	0.666082923	0.727750738	1.223217952	1.060079685	1.018927769	0.743389973
P50991	1.082335241	1.159849535	1.321420053	1.359186538	1.324864456	1.415887712	1.372368189	1.454938134	1.402508109	0.990625586	-0.396458703	-0.344377912	-0.481001705	-0.086889417	-0.025000112	0.023338137	0.480427417	0.097533016	0.105817242	-0.226282411
P50995	-0.396680731	-0.244075416	-0.370175973	-0.14098036	-0.167035964	-0.113992324	-0.078484229	0.109733427	0.094945786	0.115529908	0.064693072	-0.004981307	-0.623303274	-1.05409488	-0.948576025	-1.173910349	-0.845863689	-0.315002328	-0.324429146	-0.592498984
P51003	-1.465722375	-1.855165536	-2.06608919	-1.60095013	-2.118111877	-1.580331052	-1.373607273	-1.436112943	-1.607313527	-1.471388308	-3.137215876	-2.193742951	-2.881615269	-2.515228794	-2.195490765	-2.479469372	-2.71115338	-2.543533886	-2.384053129	-2.829538182
P51114	1.063847551	1.094958558	1.076764065	0.988293091	1.118292332	1.01599252	1.056100576	1.11814744	1.127491314	0.797556987	0.555226683	0.589763098	0.504315435	0.757143476	0.656123753	0.655801253	0.35235265	0.864940886	0.893149371	0.776337005
P51116	-0.547668734	-0.302579037	-0.502421468	-0.418300063	-0.526363404	-0.494423342	-0.377856746	-0.36536017	-0.455100144	-0.641070288	-0.255287988	-0.072192723	-0.025391159	0.40805624	0.127302687	0.436860276	-0.14674685	0.627108695	0.473549983	0.322207265
P51148	0.801083149	0.477924666	0.588822188	0.997726872	0.665138778	0.571572952	0.924114372	1.095722318	0.896423374	0.641993492	0.194549674	0.427599986	0.303318399	0.452562625	0.404778988	0.842458723	0.696420709	0.255182117	-0.04325652	0.083142094
P51149	0.833518125	0.706443966	0.820888015	0.995366329	0.845305899	0.808866442	0.810464742	0.871772203	0.822090477	0.936170332	-0.457958032	-0.301195238	-0.419100968	0.430845782	0.716009083	0.702733959	0.770373864	-0.696733741	-0.599310621	-0.30458299
P51153	-0.332255233	-0.501833108	-0.651051691	-0.224160101	-0.296543095	-0.419339175	-0.32561733	-0.32887972	-0.361971026	-0.213783033	0.914637013	0.601930166	0.868549823	0.839120778	0.707547505	0.566269291	0.818231773	0.250687978	-0.026946607	0.594061331
P51398	1.01840458	0.764142367	0.783576536	0.587494959	0.525680827	0.581809193	0.648847578	0.375758343	0.35764176	0.333227547	-0.471399123	-0.475513919	-0.239214632	0.723512698	0.842895245	0.919025335	0.79226298	-0.523676468	-0.500128332	-0.189481836
P51531	-0.082692196	0.037335528	-0.116673978	-0.293917042	-0.177960636	-0.217975064	-0.140043985	-0.169866232	-0.164031649	-0.208101881	-0.7412872	-0.436641028	-0.43658303	-0.672744335	-0.431168878	-0.536877533	-0.471067307	-0.367810127	-0.160356871	0.119266056
P51553	1.026682812	0.731796543	0.806577234	0.547784026	0.415969455	0.431510561	0.531504115	0.035067634	-0.073244179	-0.129635235	-1.259299457	-1.315049247	-1.136188096	0.048763933	0.309553264	0.579424317	0.330866491	-1.075644505	-1.471896478	-0.924175056
P51610	0.369662256	0.174763702	0.207103238	0.218985884	0.159511372	0.300315661	0.206718818	0.491994138	0.284810113	0.230256484	-0.085519069	-0.108521673	-0.085324014	-0.254538329	-0.445079154	-0.495192342	-0.288226308	-0.127273453	-0.148322544	-0.145040008
P51617	-1.58846544	-1.51929825	-1.532909232	-1.405163066	-1.467984329	-1.330457894	-2.021446976	-1.458550332	-1.233338685	-1.404892896	-1.149926928	-0.752762184	-1.594038679	-1.785777254	-1.636406897	-1.711760254	-1.559989306	-1.845857423	-1.381012675	-1.740728915
P51648	0.943976153	0.891803467	0.932368645	0.314365709	0.43014839	0.394009993	0.510601163	0.478803244	0.482776883	0.148435624	0.36304946	0.160399769	0.25009041	0.936517541	1.397265245	1.314346497	1.363423745	-0.770419289	-0.581925369	0.214161834
P51659	0.608235573	0.537818721	0.546186008	0.284659545	0.248918758	0.246906722	0.300628852	0.171646937	0.17759082	0.207775371	-1.181795387	-1.227586406	-0.90298892	-0.091144326	0.282186562	0.357309311	0.384672934	-1.198112089	-1.310623347	-0.975510861
P51665	-0.029734481	0.121536216	0.222439745	0.164337896	0.26451429	0.160790172	0.13824768	0.289049204	0.237954619	-0.05329173	-0.058713903	-0.034197095	-0.42604629	-0.125590472	0.037169991	0.007937819	0.037507548	1.47385625	1.078695031	0.408714894
P51784	0.079784208	0.151820895	0.198915878	0.260633271	0.181802839	0.162010141	0.239369604	0.060458759	-0.010087374	-0.054350676	0.842071415	1.059075059	0.438897725	-0.10488299	-0.197897263	-0.204156636	0.123893276	-0.131190496	-0.035586417	0.208132236
P51812	-0.026586552	0.205407985	-0.04656974	0.500913598	0.168144694	0.278075078	0.303580357	0.241773418	0.319718601	0.613759811	0.267701583	-0.021234788	0.269326629	-0.268287739	-0.012798468	0	0.104565015	-0.519510657	-0.543175634	0.659768232
P51858	1.071518494	1.009586843	1.108290702	1.380723692	1.33728174	1.329541793	1.385344022	1.42500017	1.36761135	1.394786621	0.243219296	0.333676726	0.176969789	-0.400275764	-0.562799534	-0.633716159	-0.375866902	-0.060976285	-0.02994707	0.045214792
P51911	0.348091298	0.528263149	0.559258382	0.169299425	0.300110522	0.217176084	0.296486575	0.045127672	-0.02328602	-0.506153726	0.032709125	0.164943694	0.264541566	-0.642463983	-0.615345281	-0.273018494	-0.609941128	-0.527474035	-0.463832203	-0.746122174
P51991	1.197102147	1.326888121	1.437404204	0.964430189	1.203443541	1.106809552	1.097916186	1.15091313	1.275626016	0.802242216	2.379049658	2.32493616	2.001812138	1.983722818	1.715459889	1.860305897	1.479047169	1.957425521	2.0444492	1.838430924
P52209	0.926107733	1.067281752	1.150407959	1.375131043	1.330403143	1.457696849	1.376452701	1.240323036	1.233988727	0.955439038	-0.696893081	-0.787092177	-0.690628652	-0.256494526	-0.215465465	-0.14428518	0.318679551	-0.068042417	-0.109461186	-0.368546049
P52272	1.456001019	1.294641974	1.298186365	1.097170227	1.015703279	1.119004867	1.126098905	1.240276837	1.17187048	0.913866404	2.65729771	2.55744628	2.668766611	2.680591267	2.457428818	2.44454696	1.989589161	2.646368928	2.815129815	3.12200237
P52292	1.217695363	1.129543261	1.170752947	0.761197587	0.569636237	0.627997113	0.652151129	0.690878262	0.53758745	-0.107653	1.219100944	1.159261548	1.203557745	0.589035242	0.521500129	0.571858107	0.672082059	0.414593161	0.403160655	-0.248078529
P52294	-0.572539199	-0.130861413	-0.670472669	-0.504143058	-0.635493589	-0.504337738	-0.555984015	-0.236250211	-0.536106577	-0.439420579	-1.502500341	-2.265296212	-2.0148818	-3.875124739	-3.794952836	-3.857980995	-2.661684703	-3.609623077	-3.643439758	-3.636893104
P52306	-0.169950727	-0.116100458	-0.082949409	0.28566807	0.16031458	0.162172726	0.186628142	0.186451117	0.24013804	0.169925047	-2.276618933	-2.241048666	-2.881615269	-4.197052834	-3.839346955	-2.524557261	-3.230527539	-2.459875957	-2.478380512	-3.636893104
P52565	1.201598069	1.346772788	1.318810761	1.695251139	1.781044606	1.765352818	1.702931703	1.845722661	1.835246372	1.494642756	0.186609254	0.274125505	0.011061467	0.390412174	0.288647366	0.069915459	0.248444266	0.682698556	0.70555658	0.449390583
P52597	1.358296727	1.236958683	1.324906478	1.230172958	1.243267369	1.246706236	1.28971502	1.183266252	1.165993914	0.964480662	3.297231612	3.269044497	3.508947936	3.280665757	3.227889665	3.209121146	2.733241223	3.210133379	3.4262912	3.545566166
P52630	-0.881442161	-0.950704821	-1.073041951	-0.92602707	-1.059332465	-0.889598798	-0.993790634	-1.165676289	-1.084519848	-0.52877053	-0.897303356	-1.06047642	-1.136188096	-2.242856524	-1.778651024	-1.600970377	-1.645565038	-1.808723177	-1.637985328	-1.148606623
P52701	0.439885255	0.366306149	0.367537977	0.576596884	0.555981781	0.611417843	0.574773702	0.587865186	0.629892205	0.547362304	0.309272541	0.256776565	0.495399571	0.33111907	0.430247296	0.367293935	0.563483912	0.411079127	0.413616604	0.78451723
P52732	0.992457781	1.015368427	1.010641365	-0.059144001	-0.059947354	-0.058378349	-0.024660107	0.338317908	0.383179387	0.063812009	0.859815003	0.842342014	0.778065888	0.060335008	0.04138448	-0.017517761	0.322269622	0.074687234	-0.090712448	-0.526917389
P52756	0.511070234	0.348091383	0.189605206	0.097767994	-0.029249312	0.075803468	0.147739129	0.250099351	0.125721015	0.362933662	0.487616981	0.285762082	0.634136095	0.349270035	0.220147732	0.33140432	-0.147787108	0.551928744	0.616961068	0.622937324
P52789	0.25390264	0.237674483	0.153251199	0.357651867	0.314806835	0.278924972	0.29320072	-0.069931896	0.050516696	-0.254390266	-0.508626443	-0.49688757	-1.050214873	-1.159963516	-0.549328108	-1.092446249	-0.177416202	-1.166679581	-1.439906364	-1.936453386
P52907	0.894934418	0.838302968	0.996834376	0.850138972	0.93291714	0.956765137	0.893920514	0.774783839	0.86077081	0.762798526	-0.243887731	-0.312941584	-0.310866628	-0.302235071	-0.461413451	-0.417914701	-0.238564858	-0.310415058	-0.153855305	-0.521415886
P52943	1.133944318	1.226518262	1.275130243	1.223083533	1.385228461	1.344126202	1.333345752	1.030855159	1.202376231	1.183915512	0.528743316	0.688111094	0.16534821	0.064519769	-0.284758104	-0.103806111	0.129368406	0.208426446	0.067053625	0.378057238
P52948	0.752981859	0.726337824	0.751770168	0.575149941	0.574085485	0.620417942	0.648875429	0.63385225	0.633301949	0.480828024	0.538755437	0.490914321	0.349377793	0.206669352	0.443206901	0.392514215	0.751559223	0.154482955	0.054928982	-0.084404627
P53041	0.128024116	0.150658837	0.179890051	0.421073528	0.468040476	0.449227543	0.413399004	0.468400889	0.47803096	0.809431087	-0.716258406	-0.646102076	-0.924683991	-1.038863941	-0.935465109	-1.009984089	-0.565665491	-0.332335677	-0.563712565	-0.674961145
P53350	0.740837018	0.660457761	0.627933786	-1.215183476	-1.117462745	-1.160257963	-1.07125303	-0.950570464	-0.938303596	-1.36795353	1.020210844	1.105199108	1.198590917	0.188665793	0.36155165	0.39510063	0.308217537	0.324952396	0.293447977	-0.263786285
P53396	0.51895311	0.631271629	0.62963897	0.786631733	0.741707491	0.832227163	0.805563469	0.913464593	0.916727306	0.451352259	0.229424896	0.18624806	0.169292157	0.144622787	0.116414707	0.166229558	0.871495255	0.469348785	0.217321667	0.462848067
P53582	-0.268097859	-0.028728119	-0.009972586	0.011429801	0.071047242	0.085259961	0.059980623	0.091006832	0.07045165	0.025979023	-0.507859256	-0.335761956	-0.539671369	-0.502985199	-0.501167705	-0.449948529	-0.398059427	-0.424747734	-0.30845551	0.101574515
P53597	1.556757872	1.361354986	1.562786932	0.980613323	0.958386261	1.002427851	1.072982593	0.93238197	0.914113316	0.694931576	-0.021446645	-0.101360895	-0.116080523	1.787270676	2.1229707	1.783333814	2.04385838	-0.341900025	-0.707123048	0.584210622
P53618	0.632283206	0.601264451	0.715140339	0.790387743	0.786411452	0.826516625	0.810182044	0.579743363	0.686482242	0.631266075	0.016269489	0.03569612	0.188268825	-0.241887296	-0.155913662	-0.052172646	0.391280149	-0.041667001	-0.179048715	0.131658833
P53621	0.403154895	0.430046534	0.42407046	0.568974871	0.500758875	0.53543906	0.531129599	0.488249651	0.465575306	0.419148718	0.76062958	0.561790775	0.635938338	0.161964579	0.398161793	0.41814341	0.737371148	0.214739057	0.255962942	0.383160843
P53992	0.142919122	0.113281227	0.114651568	0.131010604	0.160826537	0.194727713	0.118655738	0.081341965	0.087568313	0.176234403	0.445530259	0.430622129	0.478831638	-0.474131486	-0.366453077	-0.263432446	0.124441725	0.063509295	0.044842346	-0.037641442
P53999	1.83861166	1.845665927	1.898483933	2.004768207	2.029054114	1.901322567	1.977343723	2.018157498	1.894478124	1.382005961	1.251254659	1.605486438	1.930089966	1.362642908	1.594890316	1.611090957	1.307467339	2.36003325	2.505152374	2.407804581
P54098	-0.810857861	-0.770176593	-0.819622634	-1.144571836	-1.006485516	-1.095895427	-1.072191775	-1.192880179	-1.192276028	-0.901628214	-1.127755547	-1.315049247	-1.881615269	-0.81623105	-0.490618801	-0.45562263	-0.5650337	-1.463266547	-1.722049593	-1.680974172
P54136	0.902160554	0.919379239	0.984558626	0.98044953	0.936464154	0.992860024	0.932859811	0.96616783	0.898070474	0.664001505	0.119439172	0.32760118	0.270463594	0.30418409	0.456148685	0.41147968	0.659239563	0.469099586	0.452326387	0.442690444
P54278	-1.629903394	-1.436630592	-1.647587836	-1.60936237	-1.489380622	-1.561952523	-1.471628306	-1.609381388	-1.2045963	-1.017190338	-1.153122267	-0.853318512	-0.743468976	-0.670010309	-0.580388405	-0.402051065	-0.75948463	-0.78307459	-0.630744685	-0.612061251
P54577	0.955793864	1.028676203	1.136387265	1.272668229	1.221218035	1.312580447	1.300481118	1.439290018	1.407706859	1.120807119	0.650244869	0.753789629	0.711072075	1.149073905	1.045550362	1.057676479	1.013719243	1.491039262	1.593378624	1.597664581
P54578	0.4029901	0.670937606	0.796162464	0.882325289	0.955095509	0.937258181	0.917135475	0.983729458	1.050446326	0.686447415	-0.02027918	-0.076476899	-0.009076178	0.6883046	0.352945859	0.118993564	0.543820277	0.601454031	0.515106181	0.444269749
P54687	-0.015622581	0.036706629	0.215395079	0.221602174	0.312796039	0.366687656	0.26139591	0.733812058	0.557422409	0.390342384	-1.726931907	-1.518582641	-1.354368266	-1.548395658	-1.659437865	-1.931981577	-1.450917607	-1.464964834	-1.156452417	-1.291118267
P54727	0.685454061	0.73571076	0.739435287	0.793823153	0.914346227	0.909053789	0.850416234	0.922073837	0.96017996	0.947700423	-0.17812907	-0.071123664	-0.003293826	0.846430205	0.801801642	0.853513912	0.898755478	1.092549609	1.083655592	0.638196741
P54819	1.740270127	1.635208313	1.712114331	1.280555147	1.342779878	1.314642132	1.301810179	1.303021741	1.180899857	0.899271686	0.063317111	0.139003476	-0.046245971	0.20097824	0.300204397	0.081872433	0.249162919	-0.511590994	-0.452617416	-0.253508806
P54886	1.075713628	0.931459825	0.85970161	0.593397706	0.519445575	0.580980819	0.622675123	0.399141012	0.327532126	0.277003483	-0.600760214	-0.762242754	-0.743963389	1.108833526	1.48175725	1.342989267	1.311055603	-1.042105711	-1.226511852	-0.585416886
P55010	0.728217094	0.822249654	0.851030387	0.903005	0.89601358	0.921516338	0.847996907	0.987747388	0.918380386	0.677208184	1.148742509	1.053484565	0.653496709	0.505367248	0.439434348	0.313317348	0.326981749	0.80732521	0.839643129	0.768450999
P55011	0.034247872	-0.140359857	-0.091277523	-0.272661379	-0.332965355	-0.282650503	-0.243451629	-0.224446928	-0.234854121	0.004936312	0.384143491	0.44102517	0.561783366	0.396732499	0.4202394	0.5884517	0.253324059	0.499946433	0.765299547	0.816941479
P55036	0.950200304	0.961242222	1.025635678	1.11518677	1.127326784	1.168324953	1.150465482	1.213813616	1.146986678	1.046548625	-1.045293387	-0.919120571	-1.056188774	-0.94596498	-0.923467576	-1.018021408	-1.021074173	-0.81520721	-0.637985328	-0.792797635
P55060	0.652917532	0.692552615	0.797014061	0.962179615	0.939872537	1.01116732	1.02676992	0.842631119	1.009343286	0.855644929	0.688403147	0.82168709	0.592740179	0.291233647	0.275552144	0.310874947	0.938952118	0.65455885	0.619240407	0.971624125
P55072	1.061052152	1.145150156	1.126200514	1.084412534	1.099211999	1.142557573	1.128320099	1.223066678	1.106418585	0.943872294	0.259583129	0.317838223	0.17575591	0.668769301	0.596431059	0.740104884	1.333380967	1.015896837	0.964825687	0.457139066
P55081	-0.367824732	-0.44679663	-0.473747159	-0.538571345	-0.343363952	-0.495917847	-0.401887915	-0.444150262	-0.448554444	-0.238920618	0.404390255	0.269913254	0.302384918	0.675365544	0.934616413	0.834669375	0.479130709	1.262282161	1.423953859	1.14519506
P55084	1.542476331	1.426537858	1.518749447	1.000049376	1.021338167	1.02132411	1.155688752	0.636001934	0.746678972	0.541917434	-0.28897085	-0.176715064	-0.148190033	1.560306306	1.76834296	1.56649326	1.634483946	-0.479767675	-0.625337951	0.097398356
P55209	0.713551493	0.570447595	0.72982558	1.137770583	1.032037556	1.1188632	1.05817298	1.053165149	0.842719393	0.713206382	0.068813099	-0.166847724	0.186583433	0.3753316	0.144121737	0.22608327	0.367069846	0.406720949	0.392539539	0.389169193
P55265	0.553966923	0.58697275	0.569109566	0.392394229	0.417886294	0.411101965	0.466642015	0.48593608	0.492094919	0.376650605	1.294847408	1.357616212	1.388048174	1.236229721	1.060984268	1.025387558	1.040885285	1.297509887	1.318288567	1.335165393
P55735	-0.05943169	-0.107796151	0.021966986	0.002699737	0.042113568	0.029084492	0.115122177	-0.209562896	-0.064599874	-0.150615491	-1.081362642	-1.235049925	-1.009076178	-0.833648103	-0.749234536	-0.697706164	-0.643562685	-0.699729993	-0.777940793	-0.473662755
P55786	0.464564654	0.561621746	0.634912041	0.773982921	0.788778719	0.784137413	0.770883662	0.844594527	0.820739988	0.609232099	0.117091725	0.415066292	0.232555751	-0.113130351	-0.153546935	0.050447655	0.50101778	0.420492254	0.410724641	0.07826812
P55795	0.899816028	0.888786489	0.893466984	0.713945634	0.755058101	0.717520483	0.809798566	0.925107183	0.795966001	0.457820185	2.794382972	2.779439859	2.944674374	2.786452399	2.614081982	2.682609061	2.280921038	2.839128602	2.908893456	3.137218141
P55884	0.529350046	0.551632986	0.594402566	0.858637895	0.78763065	0.898670527	0.827506144	0.822041821	0.845261588	0.402128725	0.116030334	0.235285013	0.13595736	0.297617592	0.172967193	0.248218409	0.389733023	0.409349795	0.445736498	0.301270689
P56182	0.768026469	0.717135494	0.749368006	0.638831544	0.645110353	0.687319982	0.64975246	0.721689334	0.654698198	0.337003219	0.073832761	0.154318854	0.228630048	-0.085743251	-0.127163904	-0.122458818	-0.459698493	-0.081364334	-0.104374967	-0.201709031
P56192	0.221528957	0.235622134	0.154739871	0.24962532	0.179550049	0.257791269	0.24426985	0.436580205	0.369187277	-0.01532354	-0.167736402	0.006418585	0.596629833	0.054608884	0.118282773	0.119881718	0.482468351	0.501986852	0.195364803	0.123650449
P56537	0.240216323	0.049295179	0.053011552	0.478993504	0.373931662	0.409925674	0.464929305	0.449485523	0.265012709	0.132205381	-2.242185436	-2.349197469	-1.96907811	-1.472160072	-1.604130494	-1.539905226	-1.525163942	-2.17777729	-1.737521001	-1.616993546
P57678	-0.0105759	-0.030704144	-0.154766349	-0.062007794	-0.101777965	-0.193307929	-0.038837113	-0.108496541	0.050373138	-0.06659484	-0.024076901	0.046817593	-0.010235435	-0.404370977	-0.243157199	-0.158429363	-0.009681691	-0.352235234	-0.208053613	-0.016958464
P57723	-1.438692169	-1.107037835	-1.550591509	-1.457359277	-1.596414269	-1.137812816	-1.304565628	-1.547144256	-1.455310434	-0.793694517	-1.302994349	-1.58061692	-1.0148818	-0.899372286	-1.171644023	-0.792178937	-1.530087821	-0.66417924	-0.647087535	-0.533022506
P57740	0.32591836	0.251499526	0.253275632	0.007266664	0.096647428	0.022307424	0.060802079	0.035843979	0.157466079	-0.052691134	0.214093242	0.105156121	0.064845392	-0.13652065	0.000143167	-0.11225473	0.15322911	-0.278706199	-0.390709173	-0.338101508
P60174	1.522462716	1.690994694	1.780596981	1.986945104	2.002837849	2.108566587	1.949610185	2.246404867	2.134120439	2.009364557	-0.502500341	-0.419400288	-0.73465982	1.105966798	0.668943031	0.586730239	1.193778743	1.092116562	1.132478071	1.05852854
P60228	0.743601934	0.701190461	0.718361102	1.027525082	0.925156389	0.982263636	0.932391851	0.870535763	0.829276217	0.617177171	0.229566454	0.00485259	0.249121833	0.568923847	0.540464589	0.679066524	0.813575098	1.099805425	0.606327341	0.197683287
P60468	1.720031728	1.33177805	1.220261234	1.257416457	1.17593254	1.12814862	1.097605695	0.836291246	0.68219309	0.885204384	1.176462785	0.568594433	1.429665582	1.387909666	1.244132372	1.441165956	0.855992056	0.953255316	1.036679976	1.635434279
P60709	3.288173664	3.389895404	3.436065876	2.989379146	3.034495418	3.036699824	3.043703046	3.211952382	3.182467763	2.50986344	2.081216358	2.115460364	2.100595417	2.115578056	2.315400845	2.111747671	2.59465505	1.76106433	1.963217814	2.533341084
P60842	0.713043114	0.712732715	0.865375679	1.05049099	0.964806509	1.038148575	1.062491842	1.080151288	1.040071474	0.390654419	1.439092159	1.622889785	1.72123739	1.270182176	1.368111135	1.299503749	1.364238137	1.064087517	1.227773935	1.83318028
P60866	1.934854311	2.027240092	2.131618967	2.028609815	2.023605791	2.096150469	2.00539387	2.261446733	2.183685412	1.898723321	1.72599228	1.992251442	2.022727145	1.833307769	1.800897981	2.053327095	1.882450543	2.057488465	2.12327318	2.02290463
P60903	1.091114287	0.895045479	1.3393796	1.330703611	1.099170036	1.18683478	1.25592078	1.56091549	1.351623816	1.072672941	0.672848333	0.500717915	0.130708009	0.067650392	0.438327902	0.096835696	0.542648307	-0.1258073	-0.322969667	0.109061274
P60981	0.144176738	-0.041820176	0.282979342	0.6749578	0.447678315	0.609240114	0.494579793	0.562494897	0.453051549	0.39812309	0.720765119	0.649722265	0.678380316	0.237575393	0.024839189	0.109187612	0.122325129	0.207360546	0.314981138	0.519611382
P61011	0.108284629	0.08306848	0.088131728	-0.030035404	0.015273684	0.044359757	-0.051000422	0.249176616	0.174486273	0.050094438	-0.743091697	-0.817022383	-0.832086998	-0.532901882	-0.656952602	-0.552010474	-0.772189285	-0.530138293	-0.421047337	-0.554152673
P61019	1.173624749	1.108936959	1.08502495	0.885487367	0.901396282	0.861336287	0.975225006	0.787948299	0.80334693	0.776300408	-1.810234554	-1.738548325	-1.515121622	-1.445136899	-1.42149444	-1.567163433	-1.375866902	-2.29371877	-1.964457348	-1.674104183
P61020	-1.145842109	-1.42272499	-1.382824616	-1.032861448	-0.924574318	-0.929095332	-1.239966389	-1.014411714	-1.145207774	0.236708676	-1.018821176	-0.406472275	-0.850137038	-0.83950083	-0.908609618	-0.277835511	-0.81549004	-1.070464266	-1.080503563	-0.75153567
P61026	0.622743243	0.507728738	0.403813479	0.722095899	0.720530418	0.512200234	0.685286416	0.876583301	0.795094341	1.126371467	0.368630492	-0.056944729	-0.146772847	0.342105977	0.565794508	0.602324719	0.688070716	-0.987571257	-0.891253427	-0.123823522
P61106	-0.056451819	-0.115401308	-0.158406123	0.071381228	0.039288663	-0.065757879	0.048535251	0.098579359	0.111877365	0.174902723	-0.85897022	-1.197626385	-1.018765234	-0.481281462	-0.339501068	0.024335985	-0.046423602	-0.468367418	-0.96901563	-0.628568239
P61158	0.515168802	0.619001537	0.678812721	0.752849964	0.745173769	0.773178922	0.720199861	0.6336513	0.577968245	0.54570206	-0.452436502	-0.182154977	-0.356823918	-0.466111028	-0.263177573	-0.375993252	-0.077623043	-0.403422689	-0.220228327	-0.275436645
P61163	0.631423882	0.680956362	0.638612555	0.773222835	0.69738239	0.749239431	0.690997384	0.633731045	0.726065697	0.854423222	-1.657222935	-1.205424756	-1.647150015	-1.887197572	-1.553944736	-1.656347134	-1.637572247	-1.587255264	-1.710553954	-1.299023465
P61204	0.520398036	0.373018043	0.628362458	1.37899012	1.127257266	1.072670153	1.362679246	1.161558005	1.215381941	0.76686019	-0.670897872	-1.034197095	-0.174662244	-0.294175301	-0.572560415	-0.367410865	-0.3268465	-0.454804968	-0.498009318	0.1356964
P61221	0.902619996	1.038404028	1.101521945	1.264588941	1.179471827	1.332711771	1.218198844	1.395276413	1.375718838	1.041005567	0.833419846	0.90462879	0.56975748	0.375121034	0.354999518	0.324446466	0.670522178	0.730833993	0.614043328	0.684868003
P61225	-0.253782318	-0.24761975	-0.120870476	-0.7733674	-0.579106666	-0.669131144	-0.684308112	-0.752901696	-0.671276586	-0.796296739	-0.792686353	-1.042903791	-0.43769665	-0.714132863	-0.487671517	-1.023404604	-0.320434511	-1.419798518	-1.231137226	-0.170193485
P61247	1.699943589	1.829586237	1.825858913	1.799686641	1.761793704	1.781825089	1.716700065	1.97337888	1.851754555	1.534815399	2.176669597	2.360895409	2.126384848	2.091159593	1.895574312	1.909726765	1.695669604	2.157278466	2.17433852	2.266888342
P61254	0.122646727	0.443227045	0.318279479	0.211189854	0.188498808	0.108681319	0.100663333	0.394796707	0.37871552	-0.138012583	1.484450453	1.632600506	1.556442699	2.14390993	1.639928075	1.842458723	1.383691509	1.96686127	1.894308104	1.461138979
P61289	0.859821696	0.840708557	0.904127341	1.307660007	1.277602522	1.273030799	1.22758369	1.253536661	1.227072351	1.257493176	-0.579936934	-0.452130992	-0.38411561	-0.724926143	-0.748352423	-0.575047032	-0.40045254	-0.463266547	-0.567163991	-0.527594461
P61313	1.701409411	1.681567783	1.742796252	1.742247325	1.738569978	1.748892927	1.597462856	1.732282016	1.694760859	1.419744036	0.379728201	0.168719396	0.194152238	1.447003716	1.372946762	1.354328936	1.444096316	0.273019973	0.177383869	0.297780648
P61353	1.394569722	1.315450991	1.376429045	1.337162996	1.320977245	1.380479496	1.250883592	1.385028931	1.288557669	1.198880702	2.485606613	2.651612199	2.820591375	2.586945762	2.347386334	2.245796372	1.759923147	2.725208851	2.747141778	3.027191988
P61604	2.73821097	2.609692052	2.532987345	2.281386684	2.317500469	2.28191197	2.281122705	2.46032728	2.172219442	2.219408807	0.623285232	0.999265664	0.799106214	1.074928869	1.158302995	0.936954668	1.016978072	0.250429268	0.343752466	0.975634145
P61758	0.400584703	0.372220643	0.421029367	0.63471163	0.615278263	0.589080078	0.630277112	0.593452643	0.536199843	0.369280769	-0.618614481	-0.581885223	-0.555450181	-0.463472525	-0.518546406	-0.755322864	-0.631606581	-0.284317622	-0.11134953	-0.061143781
P61927	0.371051717	0.360206458	0.594683831	0.348548609	0.27352519	0.463689361	0.200945445	0.463237763	0.403279593	0.203466463	0.238372352	0.319666289	-0.101181646	0.74975599	0.16346806	0.271631743	0.05733872	0.753635625	0.721981319	0.422000585
P61956	1.769765704	1.890353784	1.676932704	1.89871038	1.806759408	2.018437248	1.943645713	2.206674188	1.915821659	1.889037812	0.460346661	0.371696992	0.288309732	1.485941749	1.063028159	1.120214635	1.252750822	1.707789537	1.788912327	1.531918277
P61978	1.435913354	1.406650816	1.349904686	1.34061406	1.335711635	1.390149964	1.400679948	1.514532641	1.410386927	1.260829332	1.935315304	1.849282996	2.028101371	1.923329061	1.778350074	1.738375942	1.402831012	2.085822734	2.156087174	2.364586175
P61981	0.765246031	0.789767694	0.812351761	1.170474373	1.152138075	1.095048406	1.207214872	0.795060364	0.985554171	0.896291128	0.653775599	0.961238442	0.711281413	0.982026882	0.812153265	0.881867108	1.049315155	0.859509943	1.059100259	0.982307941
P62070	0.664242606	0.684344657	0.604521669	0.177356259	0.221796907	0.145493985	0.169257691	0.520953261	0.47803096	-0.186218763	0.333674858	0.323735953	0.299268944	-0.01383101	0.290794553	0.253050317	0.1518323	-0.221605791	-0.131966607	0.093042288
P62081	1.833388194	1.889439735	1.941207674	1.850692288	1.846986608	1.846202516	1.689629175	1.942516417	1.838053293	1.413252615	1.478761281	1.594446737	1.526776917	1.727399805	1.557744221	1.505699823	1.227015019	1.977301984	1.987241043	1.968941802
P62136	1.477983971	1.353404251	1.347213257	1.479919029	1.424983768	1.556681962	1.574003883	1.195101546	1.313684014	1.44654978	0.487069754	0.361439888	0.583975142	0.839303966	0.899420882	0.849101997	1.136843527	0.678089303	0.742618674	1.195434346
P62140	-0.039219689	-0.018104107	0.238159737	0.211189854	0.07125604	0.204834952	0.256834746	0.038886513	0.119804281	-0.238663201	-0.12070079	-0.016082301	0.596975928	-0.195175547	-0.019167993	0.120214635	0.236534521	0.085605215	0.070389338	0.756378167
P62191	0.939610231	0.957930719	0.9841083	1.078257171	1.052209851	1.105151532	1.076730684	1.210293908	1.177847913	0.881138682	-0.202252497	-0.395725893	-0.3281102	0.081241737	0.263678521	0.189208369	0.48445059	-0.26443963	-0.19197885	-0.04294182
P62195	0.954103363	0.975412743	1.072911109	1.107853061	1.150639709	1.168171466	1.13787565	1.225797082	1.146628589	0.795516066	-0.820358771	-0.684414888	-0.391649282	-0.120237237	-0.075581302	-0.040357738	0.232179212	-0.557960957	-0.484078045	-0.136161856
P62241	1.455214368	1.427886499	1.454128461	1.505740384	1.428247785	1.509556839	1.401018813	1.559255608	1.423865955	1.493105559	1.378207318	1.499669063	1.474210817	1.532662311	1.493994778	1.517869362	1.446448153	1.285573496	1.247085545	1.329745858
P62244	1.049720246	0.947178284	0.960881068	1.572976802	1.287610946	1.29426417	1.202559145	1.774399069	1.50237679	1.285581248	0.756325166	0.394125281	0.900515733	1.555327812	1.378307878	1.382333334	1.494668278	0.608940159	0.778752461	1.516518184
P62249	0.868051514	0.857878904	1.085805523	1.739469299	1.537480835	1.464203182	1.369365865	2.00360253	1.715840828	1.485147667	1.185661048	1.173537921	1.443068286	1.33237772	1.369131287	1.265685201	1.212747573	0.98283396	1.026926797	1.512966898
P62258	0.946084981	1.065496095	1.250279379	1.348663767	1.415240637	1.419721493	1.485012059	1.358054918	1.454681698	1.27057968	-0.886294183	-0.820386617	-0.806686782	-0.288159886	-0.520804146	-0.591944101	-0.308884924	-0.435945941	-0.190480984	-0.343804692
P62263	1.26149004	1.221730757	1.323730567	1.452902103	1.395548412	1.418383925	1.191257029	1.479983577	1.312099347	0.978018487	1.092614877	1.044705817	0.84195247	1.425521985	1.417872496	1.233356155	1.237466093	1.287357972	1.23358205	1.175564374
P62266	0.924547219	1.036329157	1.146510077	1.063029886	1.067754669	1.118685188	0.939126228	1.008508319	1.098250688	0.84981372	0.848476287	1.147337706	0.658716306	0.938513956	0.389128196	0.154843045	0.438391204	1.196658012	0.894935363	0.633161151
P62269	1.530328688	1.504093599	1.519162283	1.684882166	1.643724571	1.632866658	1.464434875	1.607651355	1.635439321	1.506035633	1.609563605	1.707318566	2.014271817	2.21021493	1.761495159	1.971868565	1.417410507	2.371765819	2.277770059	2.324234991
P62277	1.483106826	1.511110968	1.637875796	1.668883286	1.6587859	1.687157467	1.435239	1.904802285	1.738721184	1.358719407	0.87929921	1.345165631	1.391220316	1.283232487	0.938524765	0.980970772	0.819683907	1.510290709	1.416601073	1.546052949
P62280	1.087922803	1.102941335	1.196246626	1.365102538	1.291335075	1.289612043	1.14317422	1.449344926	1.322189797	1.314418834	1.688633034	1.890855052	1.925739653	1.581422582	1.416968969	1.485814423	1.098269767	1.719459737	1.61698411	1.866330332
P62316	0.506514008	0.440971071	0.548337522	1.364968352	1.196476976	1.027188953	1.109924015	1.497541288	1.171367086	0.838924372	0.579197478	0.843582585	1.266936082	0.996472526	0.852396564	0.726981506	0.413328651	0.871167124	1.168980675	1.468142367
P62318	-0.857080878	-0.989637451	-0.908547913	-0.284624742	-0.322366871	-0.479152218	-0.030338808	-0.172336601	-0.205834133	-0.689753664	1.573409326	1.391865774	1.790810073	0.913792934	1.297644157	0.669756637	0.700209799	1.251980832	1.450864566	2.052975484
P62424	1.866062786	1.744726678	1.889683114	1.915439247	1.75375779	1.888398654	1.74210307	1.806985461	1.749748251	1.654025549	1.564196992	1.729804989	1.692106164	1.865143248	1.538947901	1.584564461	1.404517388	1.881094118	1.740107455	1.852761622
P62495	0.260846066	0.241536827	0.410890629	0.737345746	0.705349957	0.796935105	0.772309892	0.246231456	0.505329874	0.386749119	-0.569760094	-0.670180995	-0.084907591	-0.300215903	-0.424661719	-0.471170049	-0.357698779	-0.275349792	-0.132286106	-0.21810347
P62633	1.157938639	0.992442242	1.261238892	1.645210457	1.362076447	1.665745666	1.657144239	1.598859196	1.447097907	1.247085333	0.702319451	0.807226277	0.92540285	2.182165064	1.350477604	1.699469942	1.474016578	2.138103711	1.979967596	1.750113649
P62701	1.649164421	1.619717797	1.708343106	1.66308871	1.62572939	1.687416005	1.574498814	1.751367437	1.711273857	1.343980889	1.115632112	1.037101329	1.225868111	1.408581007	1.085836564	1.083007904	1.135289401	1.073042387	1.084480697	1.246938117
P62750	2.045441475	2.02718073	2.124922557	2.149776328	2.118447046	2.117483035	2.078864131	2.287474269	2.161455932	1.915192745	1.789886289	2.190518582	2.054214211	2.243527996	1.767443788	1.703956064	1.528435899	2.391374536	2.355022461	2.280478976
P62753	1.432015825	1.512599077	1.492552282	1.537768154	1.490316797	1.496073462	1.405049679	1.778925637	1.564926869	1.189515776	1.71775862	1.725866701	1.673823039	1.644187744	1.412344294	1.428900153	1.128196912	1.673260933	1.704736096	1.81021714
P62805	1.66131763	1.48923093	1.582199246	1.851921601	1.679175111	1.509125088	1.577574573	2.103556489	1.641732721	1.697107742	0.913682913	1.055408742	1.222392421	1.204774808	1.210047845	1.191649773	1.020139336	1.520947486	1.484593631	1.923510501
P62820	1.385397557	1.099301848	1.273760812	1.518521868	1.310078287	1.251650096	1.417655227	1.562773436	1.316618252	1.094699247	-0.145544861	-0.014797049	0.025275326	0.74301601	0.944060587	0.640908092	0.856935302	-0.354594507	-0.31714647	0.409321451
P62829	0.687884372	0.659566796	0.737838687	0.620079998	0.590793509	0.679933289	0.389883835	0.769352593	0.596994468	0.46365625	1.603257274	1.734703788	1.9263457	1.207804885	1.216748801	1.127519435	0.904241017	1.228320165	1.276506991	1.894488357
P62847	1.802449265	1.54541787	1.665267143	1.918855892	1.704034098	1.705071167	1.565255713	1.654041494	1.677261613	1.413471993	1.754727673	1.705370294	1.648389355	2.16306266	1.669066841	1.620343716	1.381112087	2.358593704	2.127549419	2.382697625
P62851	1.373232456	1.327817622	1.49018525	2.05749861	1.830081853	1.864736866	1.722671592	2.218289458	2.001288843	1.786668671	1.025943837	1.311082443	1.318172533	1.393409464	1.339317896	1.245348782	1.189236054	1.483926536	1.504212302	1.634258629
P62854	1.123327083	1.178749222	1.217319765	1.0595848	0.924983103	1.035133537	0.942936039	0.888188006	1.027485178	0.75327072	1.512702066	1.76465073	1.81588384	1.785560534	1.468536894	1.506031058	1.199311563	1.913742848	1.801813416	2.122884141
P62857	0.939690705	0.738331352	0.666708769	1.590558657	1.382286329	1.326970509	1.186628142	1.794841492	1.50740855	1.275523829	0.62887708	0.740803988	0.970501104	1.121113342	1.142220327	0.863391664	0.756641712	0.915897732	1.3407629	0.896220284
P62873	0.449556665	0.414468052	0.42123554	0.050045919	0.084246359	0.147356729	0.151675543	0.433896527	0.423835171	0.539158857	0.273068093	0.240078024	0.452986656	0.121866511	0.292510005	0.005957455	0.520793348	0.37621886	0.528911981	0.322464912
P62879	0.512369374	0.311643493	0.429048358	0.076510037	0.031031563	0.203492701	0.069271191	0.31547244	0.319718601	0.241791033	0.240565453	0.207411835	0.208341428	-0.106058302	0.195452007	0.219262004	0.417170717	0.170096278	0.235493608	0.304317565
P62888	0.891080761	0.812307759	0.925868647	1.616866708	1.401874625	1.241156774	1.275331817	1.884701531	1.584794734	1.066110943	0.665871288	0.93040219	1.023657955	0.779954445	0.635517818	0.62117564	0.460634366	0.827980394	1.059639842	1.243419258
P62906	1.709052026	1.685293414	2	2.184341616	2.097120753	2.072977554	1.918544547	2.487252895	2.267459719	1.812596133	1.467191042	1.682773996	1.610002073	1.442287874	1.466999598	1.150111426	1.487491526	1.182353744	1.232146718	1.559504109
P62913	0.878374129	0.92083621	0.862220389	0.858354395	0.787667305	0.887901348	0.668728059	1.015742615	0.855385805	0.775265162	1.24421323	1.259328503	1.248879587	1.192399255	1.394871723	1.277061291	1.332223683	0.620397359	0.514289947	1.281970133
P62917	1.358410564	1.447018624	1.514452705	1.29849941	1.322187309	1.354864913	1.152300802	1.695804627	1.540333498	1.169528357	2.769305561	2.863556808	2.876085206	2.607119565	2.361598793	2.458164747	1.956050219	2.979379781	2.885995347	3.152791474
P62993	0.844046903	0.752188721	0.781971937	1.045476016	1.002164502	1.042534241	0.942652072	1.079035264	0.933216517	0.670542085	0.428637801	0.564587739	0.525777474	-0.048152615	-0.30309974	-0.20034099	-0.121306296	0.4189737	0.413485277	0.119477889
P62995	0.800222337	0.677098963	0.74588236	0.698151373	0.710846744	0.66272084	0.664085017	0.518657803	0.550566132	0.52141052	2.872598011	2.635959328	2.503815768	1.606432541	1.946922672	2.034312876	1.284120772	1.657514727	1.889783773	2.217213396
P63010	0.439540696	0.420340077	0.486136524	0.19139492	0.196987662	0.176557488	0.267687656	0.197568856	0.312553871	0.136654113	-0.028471346	0.250376902	0.070937568	-0.160696034	-0.29941271	-0.586555319	0.391621922	0.352694578	0.050258382	-0.206905263
P63096	-0.975917107	-0.786778561	-0.927325121	-1.102402382	-1.410001145	-0.917366039	-1.633251089	-0.677930863	-0.882173369	-0.976916341	-0.210217707	-0.283753117	-0.38411561	-0.822013403	-0.625027834	-0.501837185	-0.93774579	-0.795841886	-0.616371515	-0.540031565
P63104	1.575023967	1.678712265	1.907781078	2.035885222	2.193207065	2.131754973	2.10312702	2.184376927	2.021844811	1.860767902	1.042955022	0.820087472	0.417323313	0.698662686	0.509872831	0.386906064	0.701085486	0.642253782	0.816433389	0.728457271
P63151	0.582078346	0.577982502	0.602374334	0.74127022	0.748663481	0.745291526	0.80928893	0.761431963	0.855116026	0.554768919	0.712010874	0.813992698	0.745167407	0.134859349	0.192239388	0.161127828	0.209834117	0.226427278	0.431971861	0.429993376
P63241	1.065028443	1.001752487	1.264551943	1.537887193	1.645110353	1.585786957	1.707952921	1.131378421	1.455226452	1.488941547	1.208247733	1.544094977	2.022916054	1.750015842	1.465954821	1.716726051	1.550686441	1.760337714	1.893837481	2.088252209
P63244	1.194359848	1.27503937	1.387298452	1.475616919	1.426066679	1.55934577	1.456704081	1.416597903	1.499125363	1.236889779	0.621219602	0.682117199	0.912116369	0.948856972	0.969024546	0.856062025	1.010121546	0.944763816	0.933061164	1.280225936
P67809	1.209255334	1.219331033	1.140962685	1.24960743	1.295496504	1.253207802	1.298884628	1.491916132	1.274985705	0.972729752	2.241146399	2.373955576	1.548591278	1.85847611	1.631227191	1.670694501	0.913564164	1.972690002	1.87710948	1.62624566
P67936	1.085706374	1.148550218	1.0138058	0.924251977	0.941031763	0.991761821	0.961204942	0.685772276	0.520707105	0.548744284	1.159338132	1.057853988	0.379650044	0.639523572	0.369497036	0.312745281	0.503278703	0.049480887	-0.129413164	-0.340231768
P68032	4.367616336	4.36757076	4.479246602	4.023228993	4.083211427	4.003860572	4.062589848	4.078515888	4.022241347	3.357676195	3.196527969	3.381979267	3.272905039	3.394781143	3.482862889	3.417026052	3.803262514	2.91638703	3.348683193	3.466103222
P68036	1.375644773	1.363173793	1.382871812	1.852855585	1.869908042	1.9092035	1.773769085	1.882735413	1.770528787	1.857123689	1.011818097	1.352570697	1.046336942	0.712840249	0.542916803	0.112872659	0.647489303	1.121413045	1.178414734	1.178075002
P68104	1.744962313	1.815236023	1.918538399	2.213278339	2.114528158	2.197753738	2.18429356	2.167417663	2.158044079	1.729321764	1.256456826	1.200604488	1.206679336	1.556628207	1.594151553	1.42445881	1.756957559	1.204425255	1.249662553	1.593527691
P68366	0.669298558	0.730834129	0.786567022	0.950383058	0.943255603	1.103573298	0.957344745	1.182750865	1.11898059	1.024156694	1.412518136	1.50311243	1.794549241	0.516276396	0.702524054	0.784951574	1.204934376	1.158974805	0.81001796	1.373090985
P68371	1.81468645	1.737944518	1.721311125	2.012389633	1.821729141	2.117260304	1.930388306	2.324699393	2.273165437	2.304516976	0.165603395	-0.120033265	-0.155296919	-0.689258194	-0.800427966	-0.414374344	-0.430059002	-0.146098704	-0.498009318	-0.393190176
P68400	0.822223995	0.879408691	0.834586407	0.78939235	0.84065785	0.931165227	0.845822551	1.016827348	0.958275847	0.630476143	0.273960574	0.004345581	0.046336942	0.314040904	0.376792601	0.388427092	0.526584628	0.027001544	0.170924223	0.31600989
P78316	-0.309122268	-0.302465354	-0.308464126	-0.536029858	-0.557154839	-0.504520531	-0.451334787	-0.444299525	-0.471595518	-0.233524478	-0.292973546	-0.09145207	-0.038340773	-0.45309113	-0.411684917	-0.361717507	-0.551203838	-0.093047551	0.027174769	0.047704017
P78332	-0.377256757	-0.521149045	-0.823037299	-0.473905586	-0.573383301	-0.594270243	-0.541412222	-0.611894065	-0.572567582	-0.66533019	0.579486277	0.497791214	0.859587318	0.886586045	0.654668562	0.776519343	0.353793622	0.826672043	0.86951494	0.732263139
P78345	-0.587537363	-0.597198009	-0.794985355	-0.608659474	-0.661713407	-0.480589881	-0.457317979	-0.601869508	-0.727501088	-0.320065891	-1.379518841	-1.318216526	-1.321619684	-1.262379082	-0.898299349	-1.056822339	-1.541228378	-1.049290243	-1.265769111	-1.089141682
P78346	0.263548827	0.080385757	0.319607316	0.414173144	0.354890546	0.388704877	0.285780069	0.308181065	0.376649509	0.127120725	-0.045293387	0.158122428	-0.350692608	-0.442165332	-0.702355843	-0.746949683	-0.582829283	-0.174994849	-0.199993843	-0.094291105
P78347	0.405354278	0.332876242	0.280205349	0.050363841	0.128203747	0.06458167	0.181961443	-0.124398661	0.048327581	0.305652062	0.637224423	0.845282206	1.925133351	0.927757773	1.156985294	1.106232783	1.046217247	1.148266913	1.375561204	1.514659077
P78362	0.202617812	0.410104326	0.519258594	0.349272309	0.366209209	0.363886694	0.359959745	0.388525019	0.375822276	0.264215611	-0.37112292	-0.373152202	-0.217534051	-0.058354391	-0.158108543	-0.027117238	-0.241842852	0.124239643	0.060358972	0.068163242
P78371	1.17452769	1.237109241	1.286853994	1.398499318	1.393789481	1.432214702	1.432443785	1.526761646	1.49479609	1.116935051	0.339680487	0.350275335	0.005075712	0.38768195	0.343837267	0.180040082	0.996424642	0.478321868	0.4967034	0.32970702
P78395	-0.734909008	-0.558672488	-0.509141066	-0.839862812	-0.890626986	-1.001547126	-0.725006486	-1.349698191	-1.159527446	-2.374880327	0.190395857	0.499519165	0.341534671	-0.114903793	0.11920576	-0.146486088	-0.108130907	-0.292210463	-0.089781377	-0.056948678
P78406	0.398190128	0.364993313	0.321953577	0.399499144	0.25276663	0.36908416	0.38364772	0.452168583	0.342370432	0.447464217	-0.063215295	-0.147939261	0.132459916	0.287658193	0.192239388	0.580311856	0.552579837	0.66805178	0.272168055	-0.056390251
P78527	0.808099313	0.680910641	0.752254576	0.643420036	0.586003399	0.664496769	0.669677203	0.525726062	0.620516304	0.610436771	0.940762221	0.86945525	1.167039153	0.706383576	0.7576134	0.759586171	1.019710318	0.719439805	0.712612243	1.172752144
P82650	0.703823618	0.636915801	0.597897613	0.210393445	0.240856231	0.203940257	0.310287295	0.120066657	0.138848093	-0.135614087	0.70496903	0.344915359	0.270520419	0.14650304	0.218644768	0.034410031	-0.143064698	-0.311560509	-0.175093414	-0.103779716
P82663	0.465518082	0.096769851	-0.100304906	-0.020187618	-0.159774516	-0.105013323	-0.004921079	-0.318582067	-0.216398822	-0.203070681	-0.744898454	-0.876476233	0.160204907	0.548901543	0.399057784	0.360800173	0.361431072	-0.587255264	-0.463832203	-0.018915546
P82673	0.505861943	0.293030708	0.205014645	-0.046667248	-0.071431639	-0.202429319	-0.164088376	-0.269301164	-0.41958394	-0.620082631	-0.630255888	-0.644113523	-0.730673371	0.059549013	0.310400164	0.016815971	0.058569164	-0.858079018	-0.92462151	-0.790009818
P82675	0.786614258	0.859924586	0.624714681	0.203766226	0.222831064	0.20787277	0.322648444	0.182879729	0.123751465	-0.030385981	0.891136136	1.131505502	1.327838096	1.53916116	1.444744529	1.441165956	1.163086963	0.882897779	0.929939665	1.034693827
P82912	0.946434534	1.018666771	1.172315549	0.788968796	0.931035773	0.670513945	0.868053482	0.755418514	0.511556937	0.437315858	1.806738342	0.902816358	1.013915464	1.616372092	1.491569923	1.476396587	1.503730463	0.641464777	0.564042982	0.936894321
P82914	1.218889482	1.074882781	1.140612133	0.824534156	0.911635467	0.752652231	0.892958824	0.572396374	0.557148783	0.512262621	1.305852296	1.191274492	1.490060724	1.53216326	1.583768955	1.494938914	1.184670967	0.711016322	0.830397746	0.964907156
P82933	0.271243219	0.089091096	0.185652308	-0.141518512	-0.204716553	-0.161563591	-0.074312217	-0.274585048	-0.252397021	-0.400234744	0.813396097	0.639963298	0.509458183	0.695309277	0.671982145	0.60967113	0.594991598	0.198421745	0.093057353	0.158141547
P82970	0.163572232	0.124380367	0.116725323	0.431806819	0.442845161	0.352466673	0.394421329	0.511287697	0.462608379	0.14409906	1.026367598	1.140029575	1.061589026	0.589640324	0.86724499	0.634869175	0.153880492	0.154511317	0.75349651	1.994261491
P83731	1.331230375	1.274735829	1.42923475	1.349403851	1.182492958	1.213993922	1.277206425	1.4429855	1.376762277	0.886224052	1.733498255	1.85638926	1.878461138	1.683629552	1.40391859	1.344858629	1.087047414	1.874580136	1.832709256	2.144522657
P83916	1.111913066	1.164706611	1.207885681	1.169650659	1.153357755	1.127811707	1.091324524	1.154563209	1.097111092	1.074819754	-0.885297503	-1.223126758	-0.90298892	-0.681352996	-1.031992033	-0.77391673	-0.882389565	-0.475196757	-0.461421684	-0.537691426
P84095	0.274922001	0.334850884	0.243019818	0.199197308	0.148489144	0.219606399	0.259755552	0.272796366	0.289992764	0.437315858	-1.109018985	-1.217201924	-3.576760688	-0.83950083	-0.89683245	-1.341965848	-0.997866782	-1.739258357	-1.347983874	-1.244575681
P84098	1.380746046	1.53147132	1.559900579	1.316526033	1.286566016	1.306694238	1.164456098	1.496521046	1.393453007	1.278280876	1.661980522	1.906212801	1.545964613	1.453998857	1.194305464	1.187578468	1.034800998	1.538217817	1.517348449	1.425602822
P84103	2.012980662	2.034818284	1.967333811	1.828543501	1.951232487	1.932044036	1.963156173	1.839798042	1.807461066	1.910211	1.958412485	2.023550316	2.596896622	2.158848804	1.807061748	2.13607067	1.640658995	2.332891428	2.357300071	2.448800645
P84243	0.881561294	0.794840497	0.648156327	1.006896261	0.874728332	0.814626253	0.859956015	0.545965149	0.477259878	0.659708279	0.563223842	0.566306256	0.042149145	0.270552716	0.601522212	0.495342296	0.131708545	0.517081396	0.613662318	0.679011203
P85037	-0.149946507	-0.204215696	-0.217558841	-0.145512622	-0.292219763	-0.184089399	-0.127261097	-0.152081456	-0.147950542	-0.046438925	0.968003436	0.643585432	0.612540947	0.121197047	0.313782804	0.324358177	0.279027559	-0.104473158	-0.000166593	0.189733844
P98179	0.611472131	0.614236372	0.224992937	0.521056586	0.500465729	0.464223198	0.519151085	0.691642604	0.563701535	0.203601781	1.313175426	1.334756672	1.160491127	1.165215724	0.915911563	0.921628936	0.303451033	1.029617127	1.214541237	1.107733131
Q00059	1.435121381	1.256244827	1.155197615	0.947199705	0.886687284	0.85247026	0.919574097	0.690388086	0.620246377	0.498638946	0.47221562	0.593527725	0.55683415	0.831958252	0.770939702	0.665580961	0.615129771	0.326425887	0.033948891	0.262497389
Q00325	0.813105992	0.5297963	0.771821715	0.347323059	0.435767661	0.331861487	0.521353113	-0.208153092	0.049439656	0.029777069	-0.263609873	-0.162097324	0.649307392	1.057975736	1.248115886	1.312745281	1.710813567	0.939198832	0.918571335	1.140818833
Q00403	-0.508295091	-0.562097963	-0.46732089	-0.474161632	-0.356784468	-0.40876289	-0.54268388	-0.510113525	-0.456488625	-0.510009602	-1.670897872	-1.131130974	-1.665297362	-1.77078808	-1.605727278	-1.829411843	-1.852015916	-1.643838792	-1.913046818	-1.677535088
Q00534	0.37486585	0.532029229	0.467090768	0.616040056	0.595090297	0.67342554	0.590954446	0.622780746	0.401248486	0.01716766	0.125620778	0.245451196	0.047730177	-0.729447284	-0.4653943	-0.579996248	-0.450917607	-0.844751486	-0.840776531	-0.619466032
Q00577	0.207705744	0.23476697	0.265516818	0.402191856	0.464467973	0.423709305	0.4785091	0.418178293	0.535644426	0.046243944	0.675890212	0.429017403	0.698476997	0.85845557	0.535420859	0.657718843	0.101285145	0.828908901	0.831556664	1.161128601
Q00653	0.213468208	0.231473144	0.335446762	0.386095701	0.401220758	0.465183607	0.410527152	-0.121505923	-0.275019654	-0.286818567	0.619277743	0.591118012	0.519335902	0.101937073	0.07396991	0.410196714	0.495057827	-0.000708254	-0.384053129	-0.153717131
Q00688	1.1339876	1.245483065	1.256372347	1.388608123	1.403107304	1.338649765	1.39259932	1.342778515	1.345981441	1.156776343	0.500988646	0.698446595	0.377752177	0.699495817	0.431115244	0.321075018	0.30818798	0.923150275	0.870313469	0.877429579
Q00839	1.456466814	1.498516197	1.457171167	1.196786789	1.153018803	1.270937491	1.228255423	1.415911028	1.26491476	1.044567047	2.361598346	2.410501383	2.355557292	2.050132972	1.90387458	1.800754143	1.643702476	2.059981746	2.043821036	2.333492445
Q01081	0.531147825	0.539595439	0.577520364	0.485854697	0.554344585	0.479302291	0.569658321	0.436736079	0.438038568	0.297286146	1.187421506	1.144711041	0.582218168	1.192399255	0.697316563	0.903000265	0.739537255	0.873616889	1.034973654	1.025167681
Q01085	0.567570444	0.455983888	0.468687553	0.362237204	0.289317162	0.450548261	0.543431278	0.443205574	0.32615634	0.210553566	1.750138368	1.74940202	1.966741742	1.601208939	1.437294452	1.519297028	0.955632565	1.743033453	1.59808203	1.798558521
Q01105	1.329154313	1.516663963	1.543705163	1.684165299	1.806994509	1.739900571	1.808991559	1.680477036	1.659600465	1.584689834	-0.005765023	0.420189602	-0.142529623	0.055349788	0.781025625	0.68922203	0.730632719	2.964733924	2.903220897	2.296305751
Q01130	0.832478345	0.57727501	0.521183471	0.652265214	0.606300667	0.578246272	0.571251173	0.823949896	0.526169478	0.662811963	2.494056928	2.363072092	2.671844625	1.763673161	2.074477435	2.02319416	1.288060053	1.435112549	1.89148206	2.713923332
Q01196	-0.560879608	-0.489098012	-0.777844222	-1.041372948	-0.833808854	-0.891318681	-0.785818728	-0.726114397	-0.809806391	-0.545866524	-0.58424349	-0.49688757	-0.361747797	-0.860174398	-0.842167474	-0.763744925	-1.039386051	-1.133889646	-0.906474164	-0.299023465
Q01433	0.345090314	0.382052365	0.26050405	0.391969143	0.396104149	0.437686999	0.347098129	0.31665512	0.308126245	0.199622402	0.602404869	0.562867172	0.871385123	0.17276259	0.14706398	0.304229041	0.706502917	0.449991779	0.408617747	0.461372974
Q01469	0.96054238	0.90786952	1.051454019	1.52929117	1.44004359	1.53334434	1.409988042	1.491847872	1.350440018	1.011362581	-1.060641351	-1.023079431	0.026083333	-0.279325577	-0.619486992	-0.487418125	-0.759278132	-0.42616492	-0.316523948	-0.268767781
Q01484	-1.468282615	-1.417544751	-1.497402229	-1.379756459	-1.371181896	-1.32657446	-1.416675995	-1.431667038	-1.421123472	-0.988231654	-1.266202317	-1.028998188	-1.123588059	-1.7267329	-1.347493859	-1.787591667	-1.382530632	-1.714805314	-1.55855086	-1.59736474
Q01518	1.15787715	1.265626929	1.307215964	1.577040482	1.502457944	1.661779936	1.652903513	1.448038728	1.428771954	1.323865945	-0.593515341	-0.10628011	0.10452793	0.687626482	0.483332348	0.417522763	1.017942239	0.842471047	0.761904345	0.662823712
Q01581	0.343458512	0.320454663	0.525888594	1.178781948	1.136753036	1.262314769	1.213298728	0.289453189	0.278818508	-0.591362044	0.049484838	-0.113415386	-0.067607791	0.481253865	0.426502466	0.399934796	0.845005092	-0.112569632	-0.063952387	-0.359734879
Q01780	0.105532706	0.095864489	0.026171022	-0.079091044	-0.125471059	-0.065462486	-0.051773475	0.015652184	-0.026810675	-0.146338258	0.374059451	0.370077416	0.483465969	0.292598394	0.138690487	0.134360918	0.01784656	0.325455285	0.355400586	0.15395047
Q01804	-1.218692674	-1.065932632	-1.171582319	-1.297027824	-1.171461301	-1.350033433	-0.461070114	-1.027770096	-1.232077036	-1.214415655	-0.088227183	0.036109559	0.052364602	0.455194626	0.204591696	0.376213728	0.024553501	0.609141949	0.573085656	0.409119294
Q01831	0.61534644	0.603501876	0.865739307	0.307728746	0.493738313	0.395421402	0.357575969	0.370733002	0.437140071	0.446469739	0.563515856	0.59823912	0.565419323	0.124875261	0.420396308	0.229481846	0.142192447	0.295162053	0.345313775	0.691632236
Q01844	1.549544382	1.407431093	1.483917562	1.22914125	1.219443792	1.40119964	1.25540642	1.323220464	1.225232086	0.781306874	2.19464394	2.416567523	2.235340198	2.376988737	1.792739458	1.670590324	1.636133212	2.167118367	2.165865543	2.188242362
Q01970	-0.769389534	-0.709109119	-0.750307082	-0.735498892	-0.640816571	-0.647584323	-0.666791067	-0.638297646	-0.670399424	-0.287575137	-0.843078848	-0.792588165	-0.867102439	-1.010525866	-1.309916401	-1.194636376	-1.270139395	-0.486148279	-0.692066726	-0.902183484
Q02218	0.384627568	0.302927626	0.316190406	-0.105373948	-0.073161341	-0.111084329	-0.012452294	-0.06761803	-0.14724476	-0.095271697	-0.452436502	-0.435985555	-0.662256908	-0.632268215	-0.289883136	-0.439341259	0.118397288	-1.022158069	-0.797062947	-0.464002644
Q02224	0.066075034	0.054523693	-0.058269686	-1.259606142	-1.234469181	-1.345584364	-1.20688361	-1.072510708	-1.238451413	-1.075412292	1.864458979	1.76289082	1.697034912	-0.126350455	-0.041037173	-0.079772419	-0.126645288	-0.162746555	-0.259944908	-0.591770535
Q02241	0.773175966	0.660224466	0.657937348	0.06415753	0.03486017	0.082912071	0.171059587	-0.354899982	-0.410584962	-0.197520814	0.096367762	-0.126681641	-0.090457854	1.358193631	1.577902804	1.599200514	1.303955073	0.610720699	0.79678765	0.689550651
Q02252	0.543087296	0.400315197	0.485921501	-0.039304938	-0.048093612	-0.082883939	-0.059725117	-0.420011269	-0.454641436	0.260619567	-0.622263097	-0.735157736	-1.040707787	0.968189174	1.28761558	1.281815901	1.195289799	-1.072016385	-1.34976608	-0.220353579
Q02447	-0.804373828	-0.841226345	-1.129904288	-0.81776152	-0.863434023	-1.144634082	-0.679710401	-0.606037945	-0.768066883	-0.728988828	-0.716258406	-0.514944064	-0.651665497	-0.665671374	-0.51741886	-0.697706164	-0.617781882	-0.422271004	-0.704840303	-0.820976168
Q02539	1.47706543	1.338135959	1.394062875	1.065542256	1.028959882	0.994910343	1.050117774	1.403590757	1.460636868	1.574850766	0.354074656	0.551343988	0.452986656	-0.062056166	-0.43278761	-0.421463768	-0.336518235	0.998323642	0.911459117	1.155595957
Q02543	1.653124052	1.589915338	1.801630808	1.655528948	1.600577214	1.669750412	1.509652093	1.575922782	1.665632446	1.311973268	2.017276564	2.165447692	2.263742511	2.077174309	1.894045049	1.85547044	1.661413643	2.409581522	2.281072865	2.726998284
Q02750	0.29429899	0.41916334	0.526778508	0.725763027	0.724091751	0.717886813	0.728472089	0.526186348	0.520406374	0.21089018	0.728598776	0.926202202	0.731361608	0.939083854	0.565794508	0.25638603	0.305525361	0.946882978	0.710909815	0.912570716
Q02790	1.038631201	1.166066148	1.278271318	1.387013232	1.448818927	1.424347862	1.471870811	1.617021592	1.633686921	1.019946985	0.011193804	0.179613383	-0.053198732	0.087385725	-0.041280235	-0.066948378	0.114212207	0.285952206	0.465243089	0.141001441
Q02818	0.722466024	0.59104786	0.352844562	0.119353791	0.027269644	0.037395406	0.107266068	-0.149341294	-0.147881909	0.057817129	-0.992825967	-1.053421662	-1.127775856	-1.518354895	-1.424309456	-1.064431873	-1.434668256	-0.916136119	-1.015408535	-1.032031046
Q02878	1.580014699	1.607960101	1.726325712	1.574334845	1.634985853	1.632641084	1.557540747	1.57597535	1.648585985	1.338803167	1.815683111	1.919719173	1.914837943	1.98506559	1.657950489	1.73231495	1.494314708	2.045460368	1.971319652	1.878222647
Q02880	0.553155635	0.514620406	0.454971904	0.167014315	0.147958956	0.120718299	0.187723999	0.185796794	0.181800238	0.263631642	0.098672387	0.175556129	0.123679031	0.362088686	0.369788508	0.394166085	0.527299661	0.407548442	0.307134388	0.365065749
Q02952	-0.67264557	-0.781977574	-0.670252998	-0.28413083	-0.314762059	-0.314986485	-0.301925352	-0.455297762	-0.531978825	-0.717751482	0.078891762	-0.01994494	0.224975162	-0.138610058	-0.243157199	-0.260449821	-0.588596226	-0.124800183	-0.032750432	-0.491102447
Q03001	-0.594289616	-0.592029635	-0.763836171	-0.38681275	-0.488711345	-0.565529947	-0.452860745	-0.613462152	-0.642516126	-0.625277478	0.153890312	0.234180364	0.14518479	-0.314409785	-0.295412927	-0.330781481	-0.069593475	-0.157215756	-0.312654276	-0.632214525
Q03164	-1.549991292	-1.300080076	-1.20174429	-1.551481454	-1.647040342	-1.791591808	-1.953275474	-1.061717428	-1.151157041	-1.428920167	-0.37205339	-0.366579548	-0.696059616	-0.91989461	-1.004349278	-0.370837695	-0.848936523	-0.487226445	-0.602140129	-0.993036914
Q03188	-0.12145795	-0.074060513	-0.035209878	-0.678486731	-0.248846353	-0.295877663	-0.205569381	0.232465676	-0.106546154	-0.229682411	-0.237429668	-0.540608947	-0.118578697	-0.558013661	-0.625999673	-0.627777982	-0.465700169	-0.038249641	-0.062125034	-0.168020205
Q03252	0.933188826	0.882284826	0.768397443	0.378581158	0.377391052	0.325863796	0.471727611	0.531734121	0.563030826	0.457559144	0.111886566	0.051733084	0.05100308	0.277885767	0.217211073	0.168923189	0.185437867	0.215429227	0.287761245	0.051528638
Q03701	0.736683938	0.68131945	0.759197941	0.652357811	0.598830422	0.694297818	0.687178991	0.680661662	0.715234282	0.441380148	0.739805037	0.780431062	1.034411692	1.294426182	1.082017963	1.187461976	0.909705778	1.238937272	1.236741126	0.95413465
Q04206	-0.155609189	0.06981988	-0.075221578	0.07246167	0.094811825	0.123661229	0.073816344	-0.158954718	0.060292867	0.081462008	-0.058713903	-0.555482224	-0.318026419	0.025339587	-0.25063232	0.086877451	-0.112278572	0.263821036	-0.274205948	-0.134392763
Q04323	-0.015197095	0.021616892	-0.016507162	0.507883723	0.405167757	0.417776061	0.38122308	0.448258033	0.354260551	0.722982806	-1.255860373	-2.136712006	-1.839795093	-2.242856524	-2.118247767	-1.760370199	-1.749400849	-1.643838792	-1.164271921	-2.431778674
Q04637	0.440646501	0.436118918	0.412575208	0.477136776	0.46081629	0.52740478	0.545082677	0.667955673	0.64185922	0.33283704	0.616136844	0.862702683	0.852065493	0.86056974	0.694690588	0.737869822	0.657846734	1.04537903	1.115123028	0.768807085
Q04837	1.42421071	1.241566065	1.255640718	1.210165819	1.239489898	1.167689731	1.14139016	1.038276171	0.961198453	1.035223579	1.185977186	0.890065183	1.224036518	0.495659522	0.818864528	1.068651046	0.40883327	0.493664732	0.688653316	0.883179866
Q04917	0.627297098	0.508692784	0.648948799	0.928435022	0.91127103	0.813086909	0.921445841	0.881913714	0.948631976	0.586279931	-0.885297503	-1.02554263	-1.268638392	-1.111949266	-1.496531494	-1.118132892	-1.347341204	-1.308889204	-1.185333537	-1.234433671
Q05048	0.164894593	0.14623446	0.207885681	0.072395927	0.069166692	0.103509334	-0.005578493	-0.144422079	-0.102390525	-0.135374457	-0.440675336	-0.664123484	-0.432507094	-0.427398621	-0.696389001	-0.534130588	-0.600847118	-0.632343153	-0.593316278	-0.379156067
Q05519	1.246735517	1.193325747	1.116623477	1.245997925	1.265107644	1.20595254	1.111061637	1.238057524	1.061064982	0.94761342	2.555589687	2.741238731	3.009325925	1.90848158	2.298193162	2.58940928	1.683900308	1.893492778	2.396879618	2.626990854
Q05639	1.064757618	1.156936477	1.266894093	1.397445435	1.304102313	1.39753593	1.36390734	1.72053841	1.619217206	1.444759573	0.154876989	0.375187033	0.19023263	0.767020576	0.642004017	0.452359125	1.004405179	1.178460805	1.145056137	1.019024044
Q06124	0.090244582	0.064584909	0.03975218	0.406457484	0.313678758	0.363686417	0.343813795	0.33354127	0.330112007	0.22660646	-0.207723852	-0.293070878	-0.745076436	-0.695215649	-1.018370263	-0.888968688	-0.692403289	-0.406887034	-0.369291068	-0.612676866
Q06203	-0.020600257	0.015871278	0.068063688	0.378253905	0.343216383	0.462423788	0.364206716	0.469772577	0.413299429	0.493999478	-0.499447017	-0.566738679	-0.445516154	-0.074656203	-0.039255968	0.001988553	0.084168987	0.196926545	-0.000458194	-0.014027811
Q06210	0.487381783	0.508601205	0.574177141	0.816826919	0.730022371	0.831768983	0.822125115	0.586065154	0.69958873	0.530878299	0.651529771	0.836608663	0.560529908	0.70289908	0.850015748	0.914288585	1.319122965	1.050210688	0.881503925	0.834576847
Q06265	0.409145332	0.357043282	0.152760091	0.372139342	0.337418807	0.291974564	0.341861621	0.29703094	0.256409209	0.368013579	-1.027591385	-0.973013579	-0.638161232	-0.813348542	-0.87645095	-0.603991729	-1.177416202	-0.652521035	-0.500481804	-0.939539366
Q06481	-0.61943179	-0.677479918	-0.998344584	-1.285747899	-0.940273004	-1.307312558	-1.36937028	-0.74805695	-0.858618641	-1.104791164	-0.320131239	-0.127792688	0.045500355	-0.7409038	-0.36037515	-0.386013207	-0.978556028	-0.750398915	0.067053625	0.403122575
Q06587	-0.739025116	-0.82398964	-1.016101055	-0.747217471	-0.987333205	-0.861981136	-0.776438363	-0.806336595	-0.860566912	-0.631986421	0.092614877	-0.247072453	-0.725904127	-0.268287739	-0.2081699	-0.321928095	-0.257834885	-0.258683895	-0.411709472	-0.365948938
Q06787	0.159929479	0.172235915	0.169814573	0.069236739	0.047998992	0.049548595	0.147739129	0.122487287	0.26447649	0.171669188	-0.117771459	0.00751147	-0.015609148	-0.018387983	0.011230592	-0.007481581	-0.322034839	0.381544429	0.26672597	0.275330936
Q07021	0.956014218	0.930009152	0.952346406	0.558123268	0.743116328	0.664868144	0.768710053	0.525761867	0.439754726	0.41294543	-2.014455983	-1.903813318	-1.555450181	-0.339901213	-0.217295136	-0.11554355	-0.487802675	-2.024660576	-1.977027444	-1.717235212
Q07065	1.5002835	1.396371523	1.273894473	0.820453627	0.818638397	0.848218986	0.960809982	0.838522469	0.789703881	0.831515353	1.252500363	1.231980556	1.267982433	1.35517596	1.235402701	1.236096691	1.114602134	1.342103167	1.345505691	1.511998558
Q07352	-2.366868988	-2.511918719	-2.843696769	-1.632037808	-1.528395846	-1.436675301	-1.58988358	-2.917981951	-2.657238753	-2.581331204	-2.085935372	-1.738548325	-1.568198674	-1.045613404	-1.610528265	-1.249171752	-1.548703499	-1.347528231	-1.244890381	-1.219353097
Q07666	1.520247371	1.523637865	1.428125361	1.206903977	1.243267369	1.26322768	1.454211752	1.379698598	1.294770993	1.105359447	1.450794215	1.403906302	1.35413753	1.77449072	1.257462305	1.351806547	1.212810729	1.649279406	1.698875469	1.477592911
Q07864	-0.191645798	-0.20181606	-0.400206694	-0.358329901	-0.41109451	-0.338256265	-0.295158175	-0.235834907	-0.233338685	-0.098646423	-0.183509529	-0.218384945	-0.483651283	-0.535037275	-0.487082782	-0.313990275	-0.261515231	-0.261780283	-0.395052128	-0.763517351
Q08170	0.640754253	0.340976987	0.33413343	0.378777475	0.387577854	0.229663752	0.449182849	0.28527322	0.233577839	0.570639248	0.216008349	0.449906386	0.857117251	0.093136715	0.226742235	0.409388335	-0.000142327	0.02981813	0.362619449	1.108397355
Q08209	0.009436117	0.225046875	0.22278674	0.27326479	0.195794859	0.189277956	0.363923973	0.370393584	0.354006004	0.28262518	0.66470516	0.488685359	0.215797233	0.339518182	0.289936062	0.512183285	0.887721428	1.021553979	0.564831555	0.269997492
Q08211	1.151346742	1.050826912	1.11629047	0.937264835	0.966309965	0.972349413	1.017621734	0.988876754	1.030611739	0.798341188	1.406833431	1.445817209	1.60311816	1.751127974	1.598338723	1.65279243	1.559549392	1.943372968	1.966059324	1.92583647
Q08378	-1.179771698	-1.194548059	-1.281980613	-1.040597097	-1.151610967	-1.06130887	-1.254455303	-0.908965078	-1.032797814	-1.128659232	0.268298849	0.252940175	0.561003039	-0.19955969	-0.363613524	0.057858557	-0.324706002	-0.11376805	-0.030813228	-0.058625256
Q08379	-0.142566977	-0.317181963	-0.445051726	-0.626762345	-0.614435677	-0.702838471	-0.574032323	-0.644105985	-0.765326721	-0.573356447	0.150131987	0.20917283	0.073675651	-0.585782074	-0.431229547	-0.424487355	-0.497896535	-0.960007618	-0.920973733	-0.760239739
Q08752	-0.007686688	0.095864489	0.190573133	0.362416454	0.372153223	0.428313042	0.424016111	0.47492759	0.491649534	0.385340619	-1.010103959	-1.366579548	-0.913795675	-1.047305715	-1.159866856	-1.153109031	-1.356058421	-1.252071072	-0.880478955	-0.677535088
Q08945	0.673659646	0.613784669	0.618434673	0.586190914	0.694759077	0.627705251	0.598544742	0.570827776	0.548915766	0.436913039	1.24076835	1.293006787	1.602042465	0.844842877	1.227290419	1.274717697	0.875465012	0.947876081	1.339765	1.483840773
Q08J23	0.255037327	0.337151222	0.418612002	0.444895685	0.47819915	0.502305416	0.488798274	0.504393578	0.491894967	0.044431939	0.420972423	0.466629024	0.589195412	0.372121178	0.317514012	0.387842271	0.200546776	0.225941522	0.369012229	0.200209162
Q09028	0.570275823	0.5950047	0.835009767	0.539077045	0.555713189	0.678265179	0.577848875	0.687816839	0.67708175	0.187631483	-0.975752454	-1.136712006	-1.026563605	-1.534087822	-1.202722335	-1.582973948	-1.362631075	-1.086061121	-1.295516454	-0.535355077
Q09161	-0.162922593	-0.069990848	-0.019774678	-0.103462953	-0.128094194	-0.023832015	-0.052649383	-0.084468662	-0.027501006	-0.056593871	-0.210841845	0.015710415	0.001746791	-0.144484783	-0.380940342	-0.2893408	-0.024327151	0.008762425	-0.006595465	0.160768422
Q09472	-1.452988885	-1.417544751	-1.315317797	-1.383358695	-1.316891741	-1.013984229	-1.285146372	-1.215630112	-1.438479411	-1.034401836	-3.063215295	-3.393051759	-2.721150597	-1.77078808	-2.535566207	-2.092446249	-2.582829283	-3.609623077	-2.959913423	-2.558890592
Q09666	1.56108825	1.56368065	1.551193385	1.163053945	1.195765468	1.238121462	1.252027684	1.903758105	1.727461482	1.171062144	1.776223804	2.009702579	1.790784072	1.16150858	1.132772381	0.985236444	1.142820058	2.071423872	2.134312229	1.721445959
Q10471	1.040697909	0.936795829	0.869228637	0.540493241	0.493413167	0.503437306	0.585508253	0.461922446	0.437739897	0.420299881	0.052400636	0.101885287	0.026971617	0.341847406	0.120944646	0.219262004	0.464909572	0.659035878	0.730862072	0.7204634
Q10567	-0.21891376	-0.099360504	-0.135211914	-0.15898591	-0.121962733	-0.119348148	-0.175667895	-0.136552661	-0.219136248	-0.085700148	0.651030223	0.593527725	0.805708949	0.927068478	0.762423833	1.129339871	1.568214253	1.116595082	1.00565308	0.589786676
Q10570	-0.303233263	-0.241367984	-0.444600814	-0.360694975	-0.384619458	-0.413344929	-0.448884576	-0.404030763	-0.435468496	-0.264073541	-0.352408861	-0.516964363	-0.411933554	-0.608754621	-0.529996926	-0.348285153	-0.231195608	-0.299578397	-0.510691221	-0.667266753
Q10713	1.043242471	0.902861674	0.831852062	0.641774351	0.592568215	0.673083304	0.647208338	0.362685311	0.33527138	0.346829132	-0.75578677	-0.669891964	-0.602755896	-0.043440488	0.304947109	0.100729134	0.227654452	-0.675511012	-0.695907178	-0.428058788
Q12765	0.170885107	0.226518262	0.309841343	0.391691846	0.40999726	0.448849973	0.507404691	0.807746671	0.707070618	0.51550914	1.243848867	0.914376766	-0.06098577	-0.508685948	-0.307965495	-0.440060987	-0.495005362	-0.479309931	-0.183213485	0.047426949
Q12769	-0.424121471	-0.587469752	-0.493899124	-0.680147228	-0.59707773	-0.615434853	-0.587626002	-0.926166924	-0.723174165	-0.632937544	-0.730507361	-0.696728149	-0.517866999	-0.745841722	-0.746589814	-0.478082832	-0.012004664	-0.873221146	-0.951431946	-1.109850579
Q12788	0.089761186	0.126628016	0.115774483	-0.013039395	-0.030742399	0.024024175	0.021132812	-0.009250009	0.017088918	-0.122493165	-0.463633005	-0.055769417	-0.024610057	-0.226148065	-0.136981846	-0.052459231	-0.087569585	-0.297244296	-0.358411246	-0.349209222
Q12789	-0.410138163	-0.439993362	-0.383821756	-0.504557913	-0.529856803	-0.498066513	-0.465933526	-0.429619694	-0.418968587	-0.410234981	-0.550793897	-0.49688757	-0.557730093	-0.612090334	-0.503269603	-0.529409627	-0.457396787	-0.419418511	-0.42899609	-0.577999415
Q12792	0.403955058	0.40544901	0.451601826	0.721696736	0.819067341	0.735772243	0.746153429	0.775882617	0.74650629	0.512317245	-0.834396605	-1.049907178	-0.90298892	-0.673490878	-0.694688712	-0.840059087	-0.688269489	-0.204481614	-0.463832203	-1.072108485
Q12824	-0.198360129	-0.129802035	-0.142952203	-0.232257568	-0.221734508	-0.255323564	-0.172896146	-0.197275771	-0.216086989	0.017975817	-0.308327793	0.820727532	-0.328833174	-0.426664239	-0.333535401	-0.175407698	-0.095758983	-0.208743641	-0.517908876	-0.556519687
Q12830	-0.576446764	-0.625786684	-0.813302477	-0.646393101	-0.704860997	-0.662793212	-0.578427065	-0.558409082	-0.524669633	-0.32074689	-0.361495646	-0.187046227	-0.202931491	-0.452132771	-0.486879045	-0.53827414	-0.595576902	-0.176599448	-0.09537684	-0.259626947
Q12834	0.541507063	0.413499475	0.505712062	-1.083723275	-1.045004328	-1.06915282	-1.05962168	-0.129704266	-0.329227606	-1.196806255	-0.049194825	-0.007748558	0.09026635	-1.060916146	-0.680106305	-0.742781246	-0.791458538	-0.926628493	-0.946366891	-1.601024856
Q12849	0.962682348	0.845120254	0.927828979	0.649623721	0.663655897	0.61779463	0.681401675	0.690623392	0.566500771	0.164513113	1.650306886	1.488866591	1.49659032	1.750632801	1.577397803	1.520391901	1.245638096	1.535672258	1.656517518	1.250429071
Q12872	-2.52845813	-2.14934864	-2.189100081	-1.837390326	-2.008139035	-1.865733271	-2.117662292	-1.383645523	-1.818301185	-1.252889803	-0.133660979	-0.133918791	-0.323419678	-0.31644893	-0.174899671	-0.199198261	-0.390064305	0.316672918	0.402940177	0.12170027
Q12873	0.321022267	0.195219022	0.352412164	0.111239778	0.077431747	0.068168104	0.219214051	-0.107837742	0.014560358	-0.252889803	-0.144568858	-0.211301322	0.194319984	0.202273647	-0.000716006	-0.102899204	0.106837573	0.04761416	0.147642385	0.191644113
Q12888	-0.314284838	-0.316395193	-0.421765807	-0.262674987	-0.296341051	-0.378898249	-0.154600636	-0.188372927	-0.172843555	-0.089867552	0.688730387	0.687953241	0.670976509	0.202260699	0.205047164	0.165741264	0.273880989	0.528392677	0.456824366	0.121996329
Q12904	1.14105397	1.161179993	1.176148493	1.178510497	1.200877048	1.214343996	1.179817484	1.1693996	1.069531074	0.986117333	0.461130521	0.600672916	0.566197266	1.238270166	0.974033432	0.957082022	0.988318195	1.215932024	1.236050669	1.139905445
Q12905	1.419865835	1.320351314	1.504077897	1.350646338	1.344260136	1.427431797	1.419615411	1.110444941	1.236132574	1.132603421	1.430453386	1.486871789	1.716371528	1.567376483	1.471644437	1.471812354	1.293382852	1.74844199	1.698244157	1.919570374
Q12906	1.277560344	1.226208016	1.272261508	1.082003636	1.076108615	1.168033844	1.110682529	1.250171414	1.17703198	0.850256211	1.47722048	1.558150407	1.556039623	1.458707864	1.265714201	1.224330877	1.042161703	1.617029946	1.719308897	1.790968436
Q12931	0.946365879	0.772188732	0.748889346	0.40786002	0.421419897	0.445122915	0.493541659	0.376593531	0.368920053	0.27719637	-0.632827079	-0.516902157	-0.49771554	0.285729272	0.37795834	0.397635939	0.539081469	-0.724630743	-0.876520942	-0.728769962
Q12959	-0.183208961	-0.284951904	-0.46274816	-0.533645316	-0.364509761	-0.616450478	-0.366351457	-0.258012413	-0.328360688	-0.266883075	-0.109600834	-0.116582665	-0.277334591	-0.562846815	-0.658816148	-0.707421319	-0.521788497	-0.331173619	-0.267347264	-0.664711048
Q12986	-3.113420631	-1.622802826	-2.812332598	-2.950399288	-1.89368031	-2.193307929	-2.674473752	-2.968608024	-3.237130264	-1.877380668	0.364167395	0.154318854	-0.211965943	0.491003159	0.151229791	0.281706776	0.138706271	0.203089055	0.080350448	-0.295065452
Q12996	0.370443992	0.324207774	0.444031752	0.248697966	0.204854689	0.327007864	0.319335436	0.167883811	0.250021244	0.07059712	0.041121365	-0.038108607	0.218273963	0.162696726	0.201627644	0.104568028	-0.034786246	0.145264425	0.109827649	0.071232807
Q13011	0.555972696	0.476660585	0.451318664	0.09149028	0.039787578	0.004631449	0.160049345	-0.153245523	-0.124629649	0.017804427	-0.87734875	-0.968030171	-0.509646492	0.115830121	0.282186562	-0.331912183	0.168643555	-0.751642082	-0.722049593	-0.343293732
Q13045	-0.1706455	-0.178578805	-0.162096544	-0.051304629	-0.123868041	-0.069199842	-0.104283262	0.009861016	-0.081286202	-0.235533103	-0.939438754	-1.015225339	-0.846681479	-0.928185983	-0.956703906	-0.753644335	-0.78868998	-0.547127151	-0.817469158	-1.141482188
Q13057	-0.627176181	-0.576706411	-0.699670896	-0.526230777	-0.491581866	-0.520803351	-0.453362019	-0.354499178	-0.322019161	-0.282149831	-1.368335102	-1.640144621	-2.161723188	-2.290162239	-1.805923954	-1.865212564	-1.952542792	-1.78307459	-2.036782186	-1.677535088
Q13084	0.076550313	0.079164686	0.027886958	-0.045172016	-0.0382311	-0.116422486	0.062491842	-0.056003777	-0.10886002	-0.067737569	0.746713571	1.023863027	1.016763827	0.969947078	0.943651254	0.880786842	0.803996337	0.628184397	0.652572614	0.743447702
Q13085	-0.727641007	-0.716851932	-0.807053796	-0.626723531	-0.605943034	-0.617805757	-0.467231099	-0.575621603	-0.494721701	-0.452947132	-0.348184851	-0.494838287	-0.105368339	-0.826477191	-0.713011222	-0.541421458	-0.232146855	-0.616575837	-0.870850254	-0.518116788
Q13098	-0.424654125	-0.371383294	-0.373598225	-0.014989432	-0.094582966	-0.013538196	-0.093249774	-0.064418875	-0.041403769	-0.19769951	-0.529236723	-0.970519723	-1.826120157	-1.987599469	-1.914534452	-1.619194136	-1.598259323	-1.380804386	-1.613692414	-1.880027952
Q13111	-0.409286429	-0.277223463	-0.381745159	-0.302701032	-0.387229837	-0.254708474	-0.496440447	-0.031970085	-0.025626159	0.179347354	-0.539653339	-0.360036702	-1.289598011	-1.567696214	-1.434205492	-1.473931188	-1.497173198	-1.158411965	-0.94300004	-1.410213324
Q13123	0.825626797	0.866360336	0.872294844	0.627804652	0.70331257	0.623828014	0.687079578	0.745917874	0.622869166	0.220952259	0.513801472	0.57874336	0.315903682	0.619252079	0.499288147	0.297885965	0.277747439	0.604916825	0.910726227	0.654475296
Q13131	-0.128803664	-0.053022523	-0.092818315	-0.09030931	-0.011150296	0.009946279	-0.027200202	-0.232931126	-0.134882022	0.074557462	0.436630592	0.307387959	0.593164314	-0.050696304	-0.04981331	0.081245583	0.118790554	0.032428616	0.01779851	0.277990283
Q13136	-0.339528468	-0.206275708	-0.34586686	-0.304976577	-0.276477472	-0.279518974	-0.287587293	-0.153911127	-0.202535601	-0.024567982	-0.670897872	-0.214248606	-0.42604629	-0.981115435	-1.042333977	-0.939594761	-0.76847522	-0.239807653	-0.33204233	-1.134392763
Q13144	0.017443695	0.058922673	0.137352937	0.1278333	0.093200384	0.090312818	0.194802073	0.106402208	0.097990791	-0.002017594	-0.971515461	-1.164945687	-0.897615748	-1.085047809	-1.051444396	-0.947248333	-0.849705755	-1.055034225	-1.265769111	-1.444874332
Q13148	1.218238267	1.160191692	1.18170557	1.023746807	1.029273964	1.117260304	1.096028016	1.164951232	1.182860145	0.932937789	1.856988668	1.904119273	2.243342277	1.417368326	1.498344627	1.529002347	0.946144295	1.434610306	1.659787491	1.9501306
Q13151	1.339382028	1.372604063	1.169769266	0.984442448	0.933025606	0.958491149	1.018026099	1.02767145	1.039589411	0.970487788	1.74423871	2.114742881	1.87145775	1.72685234	1.473099706	1.457830442	1.139243154	1.785169377	1.709923019	1.780959411
Q13155	0.666613685	0.706908447	0.766446788	0.825527406	0.776345738	0.757649448	0.797859893	0.917048737	0.969596701	0.636645926	-0.444095784	-0.265296212	-0.181175551	-0.271251167	-0.108876818	-0.243271151	0.196855151	-0.361695563	-0.426914344	-0.27057089
Q13177	0.263805969	0.351635468	0.431711481	0.619043795	0.655696487	0.624950502	0.580223983	0.749394727	0.627121056	0.414787561	0.683097471	0.742629029	0.685557918	0.321272473	0.345032531	0.094352571	0.348411174	0.496809001	0.550570862	0.688237423
Q13185	1.878450459	2.051385463	1.973788489	1.970157079	1.989301794	1.990762997	1.933665386	2.190739125	1.999783422	1.72577358	1.597565039	1.733480647	1.613628416	1.289983246	1.444204468	1.325029042	1.383004114	1.608092335	1.491079907	1.193745337
Q13200	0.849448919	0.815885942	0.917858761	1.124883512	1.122011274	1.145946195	1.1867692	1.071370805	1.162146668	0.843691708	0.070477389	-0.007657245	0.15356503	0.258470099	0.28163143	0.293506758	0.760967313	0.370516501	0.336118445	0.360779246
Q13206	0.000822986	-0.066608209	-0.218349197	-0.014357597	-0.054369747	-0.028368148	-0.0494179	0.266152394	0.199106401	0.057817129	0.032146561	-0.047452123	0.010871	0.47882581	0.241914547	0.402245439	0.119812543	0.519831679	0.587980238	0.239942133
Q13242	0.896231765	0.838434193	0.765177447	0.645505095	0.675402909	0.603908546	0.665634359	0.76594032	0.803032277	0.639019763	1.217808483	1.434801473	1.415999897	1.287617512	1.034376776	1.090449954	0.79305042	1.489366018	1.565906188	1.490098102
Q13243	0.917634686	0.958179824	0.760296326	0.944328669	0.823589483	0.874047339	0.67438267	1.061139319	0.623466679	0.454929446	1.090590041	1.211444272	1.434999026	1.162696726	1.357869738	1.552541023	1.049108834	0.86746056	1.036964167	1.634051062
Q13247	1.12196605	1.301940984	1.038892538	0.997370753	1.137463641	1.042058727	0.976889974	1.207030629	0.983199691	1.027263989	1.956708966	1.667604147	1.683766863	1.302925892	1.606805867	1.806843136	1.233051326	1.141418797	1.331200792	1.487113293
Q13263	0.925620254	0.903348783	0.948843275	0.817098576	0.807464595	0.847921737	0.882060069	0.919210961	0.909887164	0.746257	0.786543088	0.646356255	0.697836248	0.384194251	0.305688858	0.343420529	0.656275482	0.626299092	0.516737267	0.581278929
Q13268	1.683736494	1.526524405	1.623640048	1.267334072	1.239353027	1.290349805	1.299483519	1.289621482	1.233646328	1.509272231	-0.336551726	-0.433165381	-0.204461661	1.573674581	1.975481967	1.705083243	1.848423803	-0.53034344	-0.642599271	0.424033722
Q13283	0.97394295	0.847144317	0.942101241	1.060736402	0.965675758	1.085551444	0.986404682	1.084960658	0.959891703	0.610529867	0.216362124	0.217133325	0.324557752	1.44749019	0.934145521	1.121783066	0.776753408	1.421044059	1.284427972	1.020751438
Q13310	1.067523779	1.007459944	1.017330919	1.028709684	1.021252848	0.964239766	0.981000344	1.096509436	1.081677278	0.718822169	1.513485987	1.548963886	1.40547841	1.641684213	1.386886819	1.364983811	1.076631097	1.589958392	1.511611268	1.337226375
Q13325	-0.370695768	-0.265541658	-0.04542972	0.264186074	0.138360746	0.203045007	0.187970452	0.226289506	0.231384459	0.194725133	-1.297680549	-1.277574542	-1.254832593	-1.326688115	-1.417282189	-1.446554749	-1.621718296	-1.352235234	-1.269981362	-0.876080768
Q13347	0.952668559	1.040946388	1.046350316	1.161373961	1.272844513	1.224875403	1.19705209	1.103716021	1.216941705	0.988867944	-0.356132303	-0.761358208	-0.730673371	0.138833718	-0.237576167	-0.458354145	0.111695318	0.072200963	-0.010701533	0.0053592
Q13356	-0.296024767	-0.268336676	-0.475588506	-0.545011959	-0.42936647	-0.34060402	-0.223047596	-0.162725991	-0.4302093	0.274261707	-0.387023123	-0.267335357	-0.072241179	-0.515228794	-0.613737821	-0.453804488	-0.558730959	-0.302801874	-0.411709472	-0.384753339
Q13363	0.377719847	0.476335357	0.358330921	0.422818035	0.356635316	0.354472289	0.438934096	0.424760543	0.522329968	0.421347463	-0.188277846	-0.480574237	-0.405745626	-0.587258481	-0.542103124	-0.531114977	-0.423172617	-0.825455652	-0.925333191	-0.429917532
Q13409	0.529942245	0.584244084	0.47847521	0.45737566	0.517943918	0.538589549	0.527789328	0.698367009	0.67527912	0.696130584	-0.301664063	-0.394722512	-0.161723188	-0.78088867	-0.674440029	-0.716548204	-0.552455634	-0.536017036	-0.228402259	-0.540031565
Q13423	1.172709504	1.013361231	1.002836694	0.617619944	0.586872754	0.614624187	0.677077326	0.329197277	0.256717362	0.466906785	-0.840178957	-0.764234969	-0.509646492	-0.177462106	0.039470329	-0.07557243	0.455972988	-0.745436932	-0.877262242	-0.561265399
Q13425	-1.03162654	-0.949209026	-1.192881721	-0.885107828	-1.034856373	-1.172246313	-0.972426574	-0.933612603	-1.106546154	-0.455596336	-0.717440458	-0.77579972	-0.721150597	-1.162406691	-1.176381942	-0.965266168	-1.041142223	-1.158411965	-0.75512699	-1.043052452
Q13427	-0.040743127	0.031981125	-0.324414786	-0.143960654	-0.313616609	-0.279268745	-0.214662027	-0.205348224	-0.217521979	-0.106903971	0.37256714	0.582857433	1.060102915	0.446248366	0.592552391	0.852836033	0.42482429	0.487598731	0.741331416	1.337644053
Q13428	0.450490731	0.392548994	0.268178364	0.429186203	0.383772155	0.295762565	0.420540129	0.385476903	0.29227426	0.211966818	0.93600242	1.056482166	0.977022514	0.926861625	1.366641735	1.12912154	0.951131623	1.234360767	1.706007017	1.780678157
Q13435	0.986616903	1.005286842	0.878146761	0.694609302	0.699962581	0.742157422	0.748442329	0.865596219	0.83446382	0.632622204	0.917445869	0.925270905	0.672070487	0.794345773	0.674709535	0.552541023	0.645580074	1.040905154	1.18278771	1.127641987
Q13442	1.258138231	1.303039702	1.207598835	1.485821789	1.407063902	1.362002992	1.528523071	1.657309512	1.626495249	1.373454614	1.608644173	1.81003336	1.604190367	1.425975098	1.205047164	1.266016209	0.777564882	2.080724173	2.008264294	2.016549135
Q13464	-1.127515461	-1.111213511	-1.265687029	-1.12032429	-0.990053732	-1.128485928	-1.041531223	-1.003648372	-1.063834478	-0.445534881	-1.090522641	-1.475513919	0.013915464	-1.197052834	-1.292452495	-0.850785494	-1.336518235	-1.278706199	-1.321511663	-0.784450292
Q13472	-1.134953793	-1.036516144	-0.906476563	-1.250233612	-1.276477472	-1.226694097	-1.370781229	-1.457043601	-1.189824549	-1.154914643	-0.405003812	-0.848731243	-0.665297362	-0.860174398	-0.864932365	-0.757003347	-0.838210116	-0.720879828	-0.730731836	-1.173822908
Q13501	-0.818677366	-0.89925329	-0.846473854	-0.707091287	-0.661539912	-0.589608866	-0.812604671	-0.415774276	-0.612229018	-1.111845921	0.245669762	0.116972432	0.217036129	-0.202322272	-0.1747219	-0.504093159	-0.190804229	-0.01492525	-0.154114806	-0.435041461
Q13509	-0.386105207	-0.226969537	-0.249647018	-0.227285734	-0.159406997	-0.087656141	-0.126215845	0.294694715	0.242862677	-0.302068337	0.347306723	0.428230121	0.35435201	-0.063197088	-0.130837807	-0.039675774	0.043319852	0.120563985	0.118447211	0.141549126
Q13523	0.177542518	0.063607665	-0.05801976	-0.035378143	-0.158753861	-0.13441424	-0.139142019	-0.20652924	-0.242201253	-0.096215269	1.477198772	1.638408167	1.496488294	0.604052431	1.095958434	0.995539472	0.603005137	0.879269077	1.274098082	1.333585652
Q13526	0.726986651	0.744660664	0.837838991	0.945764901	0.978230147	0.950930429	0.870921664	1.032679522	0.923314426	0.599864909	0.997120368	0.947457762	0.67718057	0.452402955	0.193158009	0.079363397	0.355102722	0.732451591	0.907112712	0.719355064
Q13547	0.355693541	0.388578467	0.41999806	0.238790765	0.338720291	0.30877635	0.274993514	0.030855159	0.138457964	0.047563764	-1.048264954	-0.97801426	-0.917415991	-0.808557122	-0.9007475	-0.988767603	-0.755154376	-1.099188555	-0.9418795	-0.483387985
Q13573	0.608316575	0.534080475	0.479855425	0.31174429	0.342487969	0.334797566	0.348987328	0.41237863	0.360933993	0.179537455	0.658643407	0.66602003	0.701474007	0.878871935	0.520646571	0.39483159	0.394179931	0.755119566	0.80968535	0.525840107
Q13595	0.591451333	0.498897648	0.552239834	0.450138641	0.551453811	0.473671387	0.476274278	0.195005714	0.392195677	0.501593284	1.269194284	1.272722787	1.52043539	1.144774818	1.219997506	1.255552824	0.667788321	1.249652861	1.423301793	1.770610723
Q13596	0.413305825	0.42359351	0.456375742	0.363540334	0.452932445	0.371150669	0.36859497	0.358930039	0.371792136	0.387246745	0.736390127	0.981343756	0.431801326	-0.057501482	0.391874225	-0.079772419	0.134044893	0.373370498	0.320594745	0.179023832
Q13601	0.499325026	0.404265418	0.387867298	0.237618636	0.354247203	0.369882111	0.245368345	0.260210666	0.150116169	0.421929125	0.007889478	0.132058153	0.336983579	0.341243894	0.237913849	0.154587678	-0.001708848	0.476513148	0.430674668	0.611737306
Q13619	0.577396502	0.494202185	0.575545759	0.479368193	0.463407752	0.500588943	0.478574394	0.549092605	0.594486266	0.343006618	0	-0.042903791	-0.509646492	-0.714132863	-0.593002212	-0.551524309	-0.495968442	-0.336604582	-0.467052506	-0.724669064
Q13620	0.207438405	0.348091383	0.076868763	0.190338979	0.072299581	0.120108666	-0.082558491	0.627049077	0.520940963	0.007976767	0.08246216	0.123523767	0.401609296	-0.351562783	-0.206351758	0.001988553	0.386143822	0.101183357	0.391650907	0.019730382
Q13642	-0.067408233	0.149495842	0.348081044	0.278846804	0.382707001	0.260971202	0.351428111	0.476702486	0.580313476	0.487191765	-0.119919053	-0.096277141	0.205847572	-1.111949266	-1.169280886	-1.308722556	-0.827562872	-0.280200445	-0.577568086	-0.430330912
Q13643	-0.418540438	-0.281334544	-0.257743747	-0.295895854	-0.299071035	-0.236376651	-0.398754087	-0.004473477	-0.458257718	-0.401647237	-1.346224401	-1.223126758	-0.963453561	-1.085047809	-1.503956601	-1.207216436	-1.450917607	-1.400169711	-1.004839294	-1.032031046
Q13748	0.227616287	0.10309153	0.236989004	0.402191856	0.506185947	0.321000018	0.614676424	0.566111722	0.782665274	0.70708081	1.068813099	1.20299992	1.285950459	0.199076202	0.194076046	0.573196207	0.505836807	0.661839951	0.718016701	0.802360633
Q13813	0.891193754	0.816463726	0.802938677	0.33897968	0.380267239	0.382713752	0.423891378	0.467992802	0.449093653	0.397071458	0.236542217	0.217669013	0.105063352	0.007779113	-0.079991353	-0.029024519	0.508636489	0.289068996	0.169956743	-0.237504965
Q13823	-0.335248005	-0.29227907	-0.468378197	-0.098525699	-0.139141175	-0.109048657	-0.157289366	-0.235611332	-0.268125416	-0.486473159	0.064612169	0.180339666	0.327703171	0.605115035	0.456084372	0.490184758	0.2215562	0.757341906	0.775450067	0.398615809
Q13838	0.93494239	0.697534646	1.053916013	0.892393353	0.976589409	1.047972146	1.078370721	0.813773308	0.745042739	0.405553296	0.638610963	0.200788893	0.25009041	0.022115686	0.106096881	0.031492547	0.195737216	0.097736055	0.359290035	0.657727645
Q13885	-0.995479374	-0.825132369	-0.952747717	-0.58151025	-0.467984329	-0.521437363	-0.655433709	-0.337171094	-0.507777854	-0.163440514	-0.185471045	0.137462958	0.128953973	-0.699866294	-0.526464	-0.571099847	-0.461461102	-0.490682004	-0.687833877	-0.549430263
Q13895	-0.149946507	-0.060270239	-0.081429737	-0.475698868	-0.313616609	-0.382723694	-0.494824241	-0.143694731	-0.258549248	-0.679934603	1.343506005	1.061514104	1.08348994	0.421856998	0.355761562	0.312401932	0.241650741	0.725129058	0.651698036	0.782966779
Q14008	0.734470253	0.714860905	0.738526466	0.204387276	0.12545341	0.179528009	0.238576697	0.357811272	0.350762057	0.066585298	0.753785619	0.792830656	0.768740176	-0.052164976	0.001473489	-0.113587132	0.148796184	0.199036782	0.092550713	-0.290133156
Q14011	0.695242265	0.568351095	0.654333612	0.518577018	0.519281605	0.53025981	0.544714815	0.537567975	0.555271088	0.532818275	1.667618715	1.841151076	1.982831013	1.39966938	1.257744587	1.160195334	0.55307878	1.444302805	1.698028523	2.101574515
Q14103	1.524717582	1.559718757	1.562762903	1.278732843	1.367378718	1.38716865	1.258387161	1.62811419	1.471870085	1.219597969	2.331933213	2.426985338	2.356733267	2.059212026	2.106718598	1.820842118	1.555023013	2.247619281	2.25485516	2.452252573
Q14116	0.515108167	0.660457761	0.673417377	1.011246904	1.019896553	1.011806501	0.979660659	0.749992803	0.795197468	0.297286146	1.35463722	1.555964312	0.851100852	0.755203066	0.885166898	0.523302377	0.973717536	0.291243731	0.880122198	1.187535332
Q14119	0.00575107	-0.236744393	0.014830805	-0.269824876	-0.215990525	-0.026529483	-0.124786726	-0.290133637	0.025112974	0.308485878	-0.50556014	-0.60878045	-0.75475899	-0.779200319	-0.654471612	-0.920636603	-0.732276671	-0.204481614	-0.515406369	-0.35766946
Q14137	0.606102292	0.521587084	0.464060426	0.406645047	0.432745168	0.449177869	0.509565609	0.445751358	0.471585853	0.261703892	0.649380485	0.477282514	0.811625684	0.708100138	0.672800903	0.763230839	0.639563139	0.727552792	0.836120062	0.51781251
Q14141	0.584903698	0.337917187	0.534640626	0.500820547	0.255377843	0.282425502	0.278710496	0.384988926	0.451748396	0.291876265	-0.419359105	0.477769582	0.195828816	0.377856002	0.338072583	0.558858747	0.39201242	0.480489343	0.30085081	-0.130861072
Q14146	-0.441372514	-0.486383627	-0.259527176	-0.51230362	-0.444510676	-0.305018316	-0.428087697	-0.567484704	-0.561908597	-0.739877144	-1.87734875	-1.578083653	-1.296652768	-1.294175301	-0.990724015	-1.263432446	-1.260901188	-1.121783043	-1.312794446	-1.577999415
Q14151	0.161255181	0.1528162	-0.06757625	-0.048095962	0.162351486	-0.047607642	0.142662191	-0.208550054	0.11805496	0.10283216	1.653861308	1.796681302	1.938845295	1.657361065	1.333783602	1.411613257	1.083942415	1.77765383	1.819031531	1.659704508
Q14152	0.59748206	0.638483724	0.61877687	0.823476074	0.779842732	0.806093105	0.823048741	0.819053851	0.784687272	0.342849416	0.830367548	0.888584053	0.840037788	1.328164993	1.261667286	1.171882012	0.890487862	1.452471259	1.518336904	1.418724087
Q14157	0.549848075	0.565005921	0.565041216	0.606216325	0.604440716	0.609108331	0.688338305	0.820674088	0.82746219	0.571784489	0.722204477	0.987220322	0.85018862	1.284970775	1.036877622	1.008314724	0.632419709	1.666778317	1.72090022	1.585039201
Q14166	-0.416375854	-0.265541658	-0.153660411	-0.078482645	-0.062292544	-0.032447835	-0.096935459	-0.049319025	-0.047305705	0.05335667	-0.590727524	-0.830526647	-0.53653621	-0.473676305	-0.643359657	-0.642302399	-0.316441442	-0.68778214	-0.540628952	-0.230333758
Q14194	0.448458256	0.605902307	0.495230231	0.688747105	0.769468544	0.798840995	0.718838976	0.869952766	0.716856083	1.20085911	1.548547265	1.512056631	1.504627639	1.396649516	1.280890922	1.496753245	2.059183992	2.013343868	1.901817269	1.933805939
Q14195	-0.061834826	0.05413123	0.022918936	0.058152741	0.045198895	0.094268661	0.13240947	0.057260062	0.044270024	0.115006148	0.051865523	-0.096536083	-0.091684412	-0.406355256	-0.411884446	-0.394806975	-0.008871374	-0.101828437	-0.136537598	0.088432575
Q14197	-0.070646607	-0.254723326	-0.349379633	-0.488702588	-0.439444923	-0.41520932	-0.444633224	-0.295374676	-0.478310945	-0.54189106	-2.490325627	-2.475513919	-2.38411561	-2.389697912	-1.956703906	-1.63765104	-2.143064698	-3.086061121	-3.402431658	-2.323002328
Q14204	0.550865723	0.479545281	0.518593486	0.482660957	0.457265788	0.48610625	0.477314579	0.505265731	0.558333542	0.513506625	0.5060255	0.379956585	0.445305117	0.152528166	0.177826005	0.226569271	0.778870114	0.258207215	0.232908862	0.452028309
Q14241	0.147013989	-0.058298119	-0.073913407	-0.23967504	-0.253197065	-0.237591552	-0.200124452	-0.385077479	-0.403263686	-0.318024823	0.413733378	0.599414568	0.623846045	0.396649516	0.261972199	0.364669027	0.031880561	0.457138856	0.649788025	0.3940805
Q14247	0.527912784	0.569559565	0.474426871	0.535224939	0.612881452	0.620304174	0.55423919	0.654489606	0.623682959	0.465373501	1.347387481	1.206152664	1.080964859	1.0356536	0.789358952	0.58335071	0.619376433	1.007713193	0.979277665	0.838968973
Q14257	0.682582914	0.653552331	0.467839481	0.145368886	0.214135206	0.170268582	0.263273198	0.065797941	0.089346532	0.283835213	0.242755226	0.132831509	-0.139989666	0.047073109	-0.318139139	-0.266301578	-0.042548702	-0.080583021	-0.00624406	0.187535332
Q14258	0.422908621	0.406263037	0.516096226	0.489273096	0.45813485	0.559167828	0.523860959	0.331907968	0.269295294	0.081462008	0.926517608	1.44595458	1.166729818	1.17575643	1.077106722	0.896413194	1.302173039	1.24092442	1.132713323	1.139300887
Q14315	1.255532121	1.263820809	1.164187006	1.026327391	1.062195486	1.073569122	1.162647066	1.363986876	1.266670615	0.90752282	1.532796931	1.58717347	1.507427022	0.976049211	0.980360759	1.044836831	1.528974966	1.25794985	1.187132838	0.877696767
Q14331	-0.255071179	-0.475576872	-0.544136487	-0.452306049	-0.374021848	-0.49069384	-0.480740094	-0.400923515	-0.579771067	-0.351033585	0.220336128	0.550765406	0.361838768	-0.165466491	-0.006456941	-0.273018494	-0.357698779	-0.172911535	-0.018948893	-0.085718917
Q14344	-0.582905914	-0.603346661	-0.786797506	-1.072187769	-1.039679831	-1.136840977	-1.05119432	-0.779186847	-0.916504436	-0.917433917	0.175826255	-0.041158243	-0.266328232	-0.017143744	0.100232259	0.0489096	0.363091824	-0.168062135	-0.178718692	-0.302992367
Q14376	-0.166184932	-0.191358258	-0.092841256	0.107761417	0.10631969	0.258572706	0.124321696	0.189821339	0.129231395	0.123692367	1.229566454	1.440775374	1.860644625	1.412741519	1.416861733	1.407305862	1.565620255	0.727998825	0.832784803	2.305295553
Q14444	1.140925652	1.095411594	1.214592367	1.161837477	1.123977427	1.20798991	1.18161341	1.44751089	1.297612881	0.800573826	1.325318684	1.28710587	0.965595642	1.324678456	1.225306003	1.090619852	0.861830266	1.708844414	1.697237592	1.44923329
Q14498	0.733323392	0.673260125	0.728826484	0.785864825	0.718282256	0.729057847	0.83159662	0.595541466	0.615078894	0.512788289	1.095371444	1.103005091	1.123679031	1.003065544	1.413103455	1.389946518	1.161789884	1.683012288	2.005732277	1.825598841
Q14527	-0.97349037	-1.114004025	-1.101192991	-1.153770773	-1.146966739	-1.115305417	-1.136739529	-0.660485729	-1.00824408	-0.871381927	-0.523022664	-0.552992672	-0.523373475	-0.564461471	-0.656125131	-0.716112279	-0.613856178	-0.252071072	-0.214804655	-0.376365554
Q14554	0.568091103	0.555049092	0.715270523	0.1852815	0.323024451	0.217081067	0.310419355	0.034608689	0.085177438	0.224507485	-0.796428754	-0.614609529	-0.70463551	-0.271251167	-0.2081699	-0.264627224	-0.507151009	-0.106791273	-0.019835342	0.231415029
Q14562	0.087051172	0.018029679	-0.155504111	-0.027214885	-0.188858351	-0.243681451	-0.163389565	-0.091798768	-0.120485345	-0.026048048	-0.569938018	-0.578927581	-0.320420934	-0.090077996	-0.166136046	-0.172414553	-0.433514561	-0.003115046	0.059986135	-0.102530172
Q14566	0.440758887	0.444419758	0.426468347	0.615507313	0.614889537	0.67751955	0.688444762	0.784096883	0.917576703	0.79897272	-0.434030128	-0.41362812	-0.406386738	-0.080759844	-0.046460988	-0.145061588	0.264339808	0.06861457	-0.021035522	0.073305581
Q14669	-0.522661839	-0.494046379	-0.579176835	-0.41154527	-0.435892678	-0.422249136	-0.379152552	-0.470991692	-0.458642591	-0.489650514	-0.398644936	-0.420018807	-0.329667826	-0.156587473	-0.277104531	-0.252085553	-0.139370214	-0.161268474	-0.270955169	-0.483157043
Q14671	-1.024073146	-1.175343849	-1.453645953	-0.527368998	-0.918342364	-0.775620851	-0.928129826	-0.759154658	-0.835442318	-0.510475664	0.68849612	0.801157895	0.647240987	0.833614302	0.688007866	0.609950551	0.161074084	0.937753487	1.10363429	1.309282137
Q14676	-0.123629516	-0.133417985	-0.093967572	-0.112599768	-0.061417418	-0.01711033	0.018523623	0.266117307	0.205853513	0.043987302	-0.414749852	-0.438855449	-0.642199256	-0.028297157	-0.218760545	-0.138578483	-0.147030483	0.185280104	0.083655592	-0.437002681
Q14677	0.285641928	0.301582037	0.225802531	0.349840675	0.358286312	0.310618	0.421048859	0.350003953	0.369543498	0.391723742	-0.871415794	-0.585696837	-0.799153109	-0.736255674	-1.172235413	-0.905647429	-0.919460437	-0.430958226	-0.423391277	-0.964467762
Q14683	0.531620683	0.447340092	0.417831863	0.278932807	0.214610101	0.252816085	0.261138116	0.421717398	0.403800322	0.305391571	-0.07465019	-0.077041554	-0.107501408	-0.050874977	-0.101254696	-0.138278755	0.065478976	-0.000347119	0.04883508	-0.069793191
Q14684	0.081518577	-0.023668678	0.034910014	0.163638627	0.351026182	0.322031178	0.246749134	0.547842436	0.509672785	0.233697027	0.30591734	0.355022225	0.394961358	0.606563565	0.492543598	0.430441768	0.203786421	0.771825829	0.744254074	0.689384392
Q14690	0.7234012	0.694851732	0.678431466	0.506166082	0.506643108	0.514158054	0.466926115	0.605523084	0.639390084	0.437443041	0.972110383	0.991964871	1.118064625	1.002591786	0.95258849	0.89033468	0.718453349	1.168539041	1.096967302	1.082397358
Q14692	0.237862184	0.113268259	0.187061304	0.13086879	0.112546703	0.140125159	0.108279197	0.35020375	0.369187277	-0.017190338	0.562931769	0.664024058	0.819694591	0.221643115	0.298583439	0.32672247	-0.059979285	0.464696816	0.656536013	0.750645596
Q14694	-0.241576983	-0.299762337	-0.2315128	-0.073988454	-0.133429287	-0.0711008	-0.186311486	0.038886513	-0.007164623	-0.081752234	-0.101900664	-0.001243313	-0.089699078	0.052139646	-0.021297432	-0.078090956	-0.319368612	0.34030088	0.438870596	0.235023539
Q14699	-0.181807606	-0.436630592	-0.406779348	-0.389986247	-0.500198954	-0.622559287	-0.502227439	-0.33301945	-0.409667768	-0.472144636	-1.590727524	-2.125571448	-3.268638392	-2.673490878	-2.481794951	-2.216434966	-2.279437139	-2.243300863	-2.133245026	-2.431778674
Q14738	0.126469563	0.138253816	0.256532341	0.341291576	0.32401046	0.370579956	0.239369604	0.12074787	0.191604558	0.23844331	-0.07680436	-0.442882915	-0.028519802	-0.308986113	-0.464307524	-0.485028897	-0.475640037	-0.556149664	-0.272796378	0.045971466
Q14739	1.132335783	1.01634458	0.857613774	0.683222589	0.653083382	0.672594255	0.757268238	0.600782624	0.611619733	0.875342442	0.819427754	0.566993091	0.839564358	1.250856914	1.31116195	1.421490301	1.74644702	0.879422048	0.874790162	0.687037344
Q14764	-0.102658087	-0.06276458	-0.061422463	0.183746302	0.193259389	0.129005862	0.126622179	0.777624613	0.884757647	0.870831632	-1.830554538	-1.555482224	-2.174662244	-1.987599469	-1.447029532	-1.485028897	-1.606036674	-1.195995148	-1.421047337	-1.858450874
Q14789	-0.204495922	-0.22533065	-0.338268449	-0.529648138	-0.554621168	-0.535029762	-0.480304892	-0.626578723	-0.657117808	-0.290701694	0.528120041	0.481677562	0.433705572	-0.109589993	-0.094693286	-0.09168873	0.202630639	0.074687234	-0.05808697	-0.227536457
Q147X3	-2.895615479	-3.071346128	-2.900280297	-2.136443955	-2.146966739	-1.950849884	-2.082558491	-1.968608024	-2.030004599	-1.795586576	-0.266202317	-0.900011748	-0.871046027	-1.50589093	-1.315784999	-0.780737996	-1.52270829	-1.62093839	-1.036782186	-1.475901227
Q14807	0.359273431	0.159764177	0.029742514	-0.950399288	-0.907721248	-0.863320064	-0.730818345	-0.395347276	-0.55838056	-0.246775501	0.103198888	0.079074932	0.062967617	-0.310848201	-0.019966164	-0.133876475	-0.214833732	-0.710266154	-0.529855427	-0.986639143
Q14847	0.914362525	0.865814159	0.897740584	1.220297319	1.20445886	1.286361397	1.179030184	1.51238408	1.337226239	1.07075291	1.177099034	0.900023549	0.541153515	0.817100511	0.375839326	0.110768071	0.849439713	1.137970522	0.980417985	0.567910902
Q14966	0.229452166	0.172006843	0.095458462	-0.15129217	-0.236789286	-0.186026172	-0.095029979	-0.049799733	-0.054362436	-0.097093149	1.17228943	1.060355072	1.271636297	1.005992511	0.772867596	0.753876733	0.637236104	1.232575172	1.230764912	1.171915415
Q14974	0.869217269	0.740974016	0.842053822	0.946875841	0.887865833	0.960302586	0.942835283	0.946954731	1.008449075	0.701817651	0.108211732	0.13021977	0.094316971	0.253127413	0.184234153	0.219262004	0.720854324	0.456634329	0.427047152	0.193181895
Q14997	-0.466652846	-0.382712179	-0.462333176	-0.252727295	-0.195122777	-0.248683288	-0.33328678	0.008344721	-0.215548528	-0.367185935	-0.717440458	-0.820012426	-0.668344238	-0.706981943	-0.560123311	-0.617157868	-0.347341204	-0.33194822	-0.499657171	-0.912000342
Q14C86	-0.024073146	-0.005280066	-0.590177638	-0.80597303	-0.794144636	-0.702263292	-0.835465629	-0.718357953	-0.818301185	-0.110835984	-1.081362642	-1.241048666	-1.493344679	-1.027127833	-0.993856904	-0.571099847	-0.753713842	-0.672985138	-0.763021374	-1.005918205
Q15003	0.633369849	0.610238406	0.565283775	0.464036963	0.453096329	0.513320128	0.478744143	0.599185118	0.617180417	0.615861022	1.030774392	1.153747451	1.230389756	0.558205684	0.599964507	0.539821967	0.67154604	0.452872849	0.48792357	0.462308574
Q15004	1.491441427	1.5297963	1.674859121	-0.09352423	-0.135174762	-0.171375384	-0.127467486	1.90812816	1.814837075	1.029109124	1.523249231	1.681783474	1.733094575	0.308097085	0.394272722	0.149214506	-0.013296823	1.87922127	1.840620234	0.751602608
Q15019	0.64532078	0.664585209	0.616770379	0.544893175	0.503287222	0.577210225	0.572215219	0.649777478	0.625556028	0.478851195	0.406670681	0.553886997	0.260702056	0.385904531	0.284774357	0.009124734	0.537480299	0.421044059	0.500507699	0.329147637
Q15020	0.187624995	0.259665072	0.133532824	0.123547859	0.20286363	0.205371502	0.141418439	0.269341678	0.23376047	0.304605292	0.210827062	0.214262436	0.423507646	0.304355087	0.261160796	0.239034835	0.021414278	0.563686634	0.520328743	0.493332543
Q15021	0.344950767	0.244565568	0.321982022	0.136091714	0.072655161	0.174014689	0.168828643	0.174990534	0.27695722	0.011694579	0.04829302	0.079779814	0.128051065	0.102722118	0.114267506	0.156170225	0.255389917	-0.256735799	-0.31428509	-0.026114311
Q15029	0.56837436	0.549246435	0.567354498	0.475316292	0.479967627	0.535592782	0.498042239	0.508847707	0.550617276	0.320784517	0.246695073	0.176241285	0.388873699	0.399814562	0.454438175	0.403960046	0.65107776	0.507901969	0.467329333	0.456237647
Q15031	-0.085637475	-0.228783107	-0.278688875	-0.613586956	-0.534737373	-0.500869061	-0.61474396	-0.700929554	-0.570174391	-0.73079785	-0.997126105	-0.812548907	-1.111097115	-0.374747571	-0.064559896	-0.18895423	-0.416318946	-0.905719503	-1.140939417	-0.94883711
Q15046	0.755792761	0.756472897	0.855583937	0.722989624	0.768254758	0.785438042	0.800962072	0.865185651	0.877353664	0.523916056	-0.145246567	0.108859125	0.029864841	0.31354652	0.196998397	0.131385119	0.290680277	0.39740419	0.498899412	0.375576248
Q15047	-1.234586321	-1.166626631	-1.055722475	-1.04422131	-1.121687331	-0.891318681	-1.082558491	-0.792969371	-0.882173369	-0.652414303	-1.113680362	-1.366579548	-1.493344679	-0.807600745	-1.296315135	-0.998011447	-1.191974298	-0.895377559	-0.619055599	-1.423113813
Q15050	0.334095595	0.160011701	0.022305925	0.079815325	0.00667485	0.032112185	0.107700353	0.387866404	0.301165168	0.081020141	0.300700422	0.315585112	0.539459485	0.559920392	0.296522621	0.328876072	-0.145010819	0.646733059	0.626324483	0.438734601
Q15054	0.287016096	0.251666292	0.19443836	0.506763687	0.39984979	0.404562056	0.502789294	0.366144111	0.4028736	0.544777565	-1.792686353	-2.028998188	-2.062187515	-2.58234299	-2.388135843	-2.707421319	-2.797568132	-2.48034006	-2.468665357	-1.59736474
Q15056	0.653881041	0.763825729	0.69085197	0.933330128	0.91127103	0.884136157	1.003067172	1.063831344	1.106651556	0.82813653	0.704086378	0.838376857	0.941814416	1.556906711	1.470318865	1.486137339	0.848186654	1.775520313	1.834257192	1.586214763
Q15059	0.82657206	0.69035506	0.873716028	0.008958727	0.056566655	-0.174571366	-0.07679001	0.385588874	0.479956865	0.257387889	-0.302994349	-0.318216526	-0.277334591	-0.104295693	0.069796092	-0.106303049	-0.080780419	0.406488761	0.732126301	1.039847577
Q15061	0.712562814	0.682787891	0.784578505	0.583233272	0.577512663	0.654517078	0.604749892	0.535785369	0.470010867	-0.185986089	0.413814358	0.496638096	0.351045488	0.870112593	1.015002006	0.940000374	0.841292325	0.983207667	1.129362989	1.155210287
Q15067	-0.044176754	-0.15839378	-0.131717858	-0.212151868	-0.206847458	-0.210023675	-0.183085367	-0.280907418	-0.356187018	-0.377853643	-3.175690024	-2.217201924	-3.576760688	-1.415693121	-0.63967461	-1.244449342	-1.137418134	-2.678885739	-3.829852882	-2.806818105
Q15075	0.210643208	0.19074367	0.083546278	-0.063905914	-0.046459881	-0.065411119	0.014200098	-0.050840181	-0.048639261	-0.001624004	0.300720326	0.31335414	0.237270299	0.091149104	-0.119491469	-0.063045332	0.171334572	0.294806281	0.187007789	-0.174814338
Q15084	1.826768821	1.623732533	1.551080325	1.21378379	1.182922641	1.221383614	1.212031525	1.066250733	0.969304107	1.27959272	0.48756813	0.450910822	0.512433042	1.034663601	0.764632559	0.88114702	0.981708267	1.026310929	0.960309671	1.029006741
Q15102	-0.420752551	-0.235278819	-0.216056948	-0.083444224	0.008311486	-0.000883869	-0.056050249	0	0.14388242	0.082786797	-0.684703672	-0.747059825	-0.785856286	-1.442165332	-1.17875675	-1.338606836	-0.91020333	-1.429713987	-1.177399355	-0.540031565
Q15149	1.373794144	1.322347597	1.205658926	0.887228386	0.854083207	0.89372498	0.957991171	1.072058379	1.053700229	0.878469005	1.373535107	1.350780757	1.230093588	1.248656353	1.183300103	1.159823343	1.524803702	1.008429212	0.855255385	0.61308628
Q15154	0.13720414	-0.026360457	-0.083183347	-0.12363426	-0.140786607	-0.103849658	-0.05643943	-0.050767129	-0.06114351	-0.019731365	0.543996639	0.353613621	0.733599632	-0.208909192	-0.105121217	0.158922779	-0.115105811	0.792109773	0.797431926	0.911166699
Q15181	0.72830095	0.866663678	1.120215554	1.212681937	1.285554072	1.302625456	1.253776401	1.347754329	1.296875621	0.898613622	0.224404749	0.536458722	0.367205277	0.644668747	0.165716125	0.089872148	0.516859861	0.574260382	0.66487169	0.552492212
Q15185	0.477466704	0.592474999	0.760948097	1.042160288	1.07264726	1.059903583	1.09964484	0.969804735	0.973462761	0.924429465	0.468166166	0.123523767	0.506655321	0.371536697	0.262628716	0.357697601	0.426731356	0.114890776	0.140302607	0.780959411
Q15233	1.434239405	1.371223273	1.334615124	1.144962568	1.114194267	1.155709441	1.17492606	1.237871478	1.194703796	0.750161323	1.607676959	1.597945108	1.658607757	1.860487694	1.827061997	1.72487604	1.247680305	1.586466711	1.92503462	2.181245208
Q15269	-0.141408815	-0.202558378	-0.279693887	-0.330247359	-0.3676398	-0.317553559	-0.440553097	-0.37043465	-0.363665546	-0.458659167	0.647955665	0.605769087	0.752624254	0.439429628	0.504557218	0.52395378	0.167436447	0.492893031	0.641500809	0.768832362
Q15286	0.548278304	0.520380075	0.56588067	0.480910005	0.50907886	0.472631714	0.525340821	0.535028446	0.465255099	0.404729605	1.451433016	1.335204714	0.709228589	0.412741519	0.637736682	0.259714048	0.329508021	-0.499357286	-0.000166593	0.481663507
Q15287	0.429250148	0.423541028	0.386262943	0.217386803	0.225929092	0.168790604	0.129292374	0.3120302	0.076268359	-0.448880908	1.898408033	2.200124924	1.846305185	1.466623859	1.587127478	1.322803396	1.397857242	1.048231259	1.615718578	2.134963137
Q15291	-0.362532661	-0.495286127	-0.585715591	-0.522666716	-0.506984128	-0.474587342	-0.508143595	-0.469694077	-0.5891383	-0.442398696	-1.340749271	-1.97801426	-1.946710297	-1.553196645	-2.057987242	-1.513152498	-2.071328944	-2.459875957	-1.867654915	-1.89992751
Q15334	-0.537167252	-0.600618456	-0.749720621	-0.529861992	-0.545102179	-0.694556473	-0.619348533	-0.403097886	-0.445042098	-0.304490999	-0.382328374	-0.479054277	-0.444209957	-0.376164757	-0.560897497	-0.423241581	-0.411199975	-0.324991734	-0.446247891	-0.41880082
Q15365	0.578266228	0.481341858	0.607674614	0.954901138	0.947665687	0.95407736	0.986458222	1.142670983	1.024443185	0.625446038	1.093081743	1.105453703	1.279944151	1.263429316	1.345719056	1.286692933	0.908131528	1.494269931	1.606345018	1.908945935
Q15366	0.628645481	0.724827694	0.900138932	0.928798193	0.916727936	1.034001272	0.978137441	1.020279502	1.021150612	0.88704865	1.803308089	1.927985508	2.154468537	1.813967301	1.789402342	1.806122538	1.48290353	2.150080205	2.149881649	2.455472532
Q15393	1.102033109	1.03438877	1.01617153	1.02662874	0.964734989	1.05808939	1.040127741	0.947310146	0.992442941	0.942359758	0.320943604	0.328220687	0.333741162	0.516228154	0.503078662	0.44021425	1.133184574	0.882862642	0.811172746	0.727126325
Q15397	0.570587656	0.579543654	0.667838693	0.414432505	0.368653465	0.428600289	0.356553143	0.455258235	0.43678316	-0.233524478	0.124783838	0.277034491	0.397556342	0.061905716	0.085008783	-0.070488828	-0.21239361	0.09304436	0.09609978	0.283090673
Q15398	0.629228602	0.690312969	0.613533362	-0.409022605	-0.393301246	-0.408460406	-0.415066229	0.079069426	-0.068004761	-0.162990526	1.679823866	1.485964148	1.114401217	-0.169146838	-0.117678094	-0.19957907	0.005539819	0.214805359	0.118447211	-0.183546248
Q15417	0.766347362	0.763418522	0.88375355	0.855537323	0.848472097	0.802011894	0.877634438	0.729139702	0.601647147	0.264020981	1.251028052	1.296040281	1.138792804	0.218688934	0.264268701	0.020744346	0.516770339	0.14275757	0.26963097	0.466394705
Q15424	0.793336375	0.773200368	0.580261813	0.479588553	0.433130006	0.381600907	0.434050705	0.534081734	0.47247962	0.300204974	1.422719911	1.337784142	1.369365071	1.020245919	0.950272485	0.940014931	0.724648198	1.232975387	1.392001748	1.248963792
Q15427	1.168277619	0.659232542	0.506100876	0.90647577	0.611155507	0.895817962	0.727765959	0.709363243	0.504194788	0.929544817	1.999910098	1.686136692	2.016763827	2.037764597	1.820426007	1.917859703	1.384427641	1.943766228	2.108814164	2.417183569
Q15428	0.907269228	0.759830132	0.686947516	0.707494735	0.496306426	0.668764163	0.596380158	0.60666108	0.577366192	0.526795839	-0.007499031	0.336883633	-0.064594012	-0.100425518	-0.331552315	-0.384973427	-0.45372168	0.167796639	0.171390285	0.36410842
Q15434	-0.493268702	-0.311245268	-0.129904288	-0.241489979	-0.089822832	-0.196848287	-0.224577496	0.252864018	0.198638677	-0.534762714	-0.00793286	0.140234707	0.392865663	0.51948086	-0.114833102	0.127519435	-0.495727612	0.800192119	0.736332412	0.639851682
Q15436	-0.161294185	-0.176072666	-0.166616066	-0.285747899	-0.26819847	-0.292717322	-0.256172974	-0.23971573	-0.326868884	-0.791332927	-0.328776629	-0.660903181	-0.443948859	-0.549594408	-0.86092249	-0.493408563	-0.162430022	-0.276467727	-0.303050127	-0.509443245
Q15437	-0.505328256	-0.41566563	-0.384003128	-0.640372592	-0.547941915	-0.625158739	-0.549378532	-0.604217509	-0.637516339	-0.926855698	-0.357237393	-0.601044801	-0.251401687	-0.836571499	-0.794952836	-1.018021408	-0.322034839	-0.86815609	-0.880478955	-0.674961145
Q15459	1.009163473	0.993825335	0.983278458	0.934074018	0.906801226	0.948344741	0.95077038	0.901104129	0.887468753	0.794415912	0.646334842	0.706012368	0.471424689	0.609923179	0.493150381	0.301344257	0.251865228	0.823532762	0.762649642	0.946398644
Q15477	-0.682158512	-0.584149394	-0.818161677	-0.602748629	-0.599259823	-0.583637712	-0.766985891	-0.520597101	-0.587125909	-0.185952853	-1.326249701	-0.887411711	-1.161723188	-1.189558298	-0.98136596	-0.882228541	-1.377529951	-1.23024471	-1.063952387	-0.76060355
Q15599	-1.233134187	-1.328967038	-1.46274816	-1.567783267	-1.563624334	-1.479152218	-1.425446204	-1.44206221	-1.431946441	-1.214415655	0.784280589	0.640615954	0.571631152	0.381382759	0.220267901	0.539821967	0.072522546	0.606152576	0.732126301	0.733891157
Q15631	-0.219650957	-0.07814169	0.115094928	0.553776413	0.500318048	0.423260935	0.525087961	0.57030453	0.685979985	0.52077712	0.715518949	0.982631302	0.708641531	0.390412174	0.72860912	0.289325704	0.7367948	0.74572802	0.716243259	1.065856775
Q15637	0.710932367	0.563718686	0.519335638	0.595691069	0.483262996	0.620096038	0.539230416	0.720691137	0.528702222	0.312180361	1.147147592	1.000960958	0.868444705	1.18617144	0.843530617	0.71668569	0.526021371	1.22221195	1.360562173	1.377974607
Q15642	0.401214194	0.437374319	0.329070982	0.526192882	0.535512267	0.55649326	0.575737511	0.675723701	0.731725383	0.818927088	0.076336057	-0.265296212	-0.310866628	1.161964579	0.339317896	0.224380974	0.824754897	0.552768252	0.379600484	-0.193949608
Q15645	-0.352608295	-0.474109476	-0.328493186	-0.104833208	-0.202676172	-0.13564916	-0.080038499	-0.160584104	-0.09555354	-0.192154043	0.345609767	0.27552686	0.511375524	-0.101362789	-0.137751694	0.021071229	0.234721406	-0.302801874	-0.478380512	0.395713894
Q15654	-0.773534647	-0.799586337	-0.705832977	-0.778424774	-0.799563982	-0.75578393	-0.814593224	-0.477587893	-0.427213703	-0.645185071	0.683970672	0.532859773	0.152455407	-0.633538753	-0.541284387	-0.619194136	-0.345441314	0.447691801	0.498899412	-0.444874332
Q15691	0.999588331	1.134143989	1.171825503	1.330978419	1.387431129	1.424093511	1.294040009	1.50238971	1.307840945	1.063308137	-0.25071707	-0.342195389	-0.475222661	-0.542416806	-0.58549947	-0.757003347	-0.598259323	-0.425987695	-0.430446035	-0.738039827
Q15717	0.709527358	0.594930763	0.553316874	0.966703284	0.753407506	0.697242939	0.84425505	0.641402747	0.576219936	0.643927832	2.422556523	2.386919412	2.598810078	2.034168346	2.014853565	2.046296645	1.352644795	2.195256992	2.233635183	2.449053505
Q15785	-0.109418701	0.024134181	-0.004977676	0.242690997	0.290842068	0.336553837	0.149118096	0.034608689	-0.061255533	-0.215428428	-0.626920175	-0.755621838	-0.658465329	-0.637357092	-0.43314195	-0.662633397	-0.405250709	-0.876607755	-0.854943863	-0.958195165
Q15813	-1.257350424	-1.295465294	-1.35405529	-1.094865898	-1.134435824	-1.010581645	-1.141110673	-0.965099238	-0.848564976	-0.921211344	-0.856363725	-0.808089258	-0.957850855	-0.875124739	-0.971038822	-0.783018937	-0.862845849	-0.645763669	-0.745319372	-0.687877033
Q15907	1.108542353	1.012123202	0.970295791	1.0526032	1.008175171	0.86601002	0.913099962	0.953374555	0.987971445	1.045451472	0.60140976	0.387336115	0.287130578	0.150937557	0.056985449	0.237943425	0.178863397	-0.042617707	-0.015408535	0.301706351
Q15942	0.430265594	0.229823407	0.328462293	1.112041287	0.939638631	1.088910456	1.046480601	1.030152867	0.761554941	0.839891509	0.837823971	0.771775375	0.490938899	0.532486989	0.356113138	0.371167417	0.880782044	1.282811319	1.212386031	0.512854016
Q16181	0.774451191	0.824043969	0.778435524	0.684692948	0.756383212	0.740264709	0.740720553	0.762730404	0.728911557	0.645512057	0.564683321	0.619417593	0.110939919	0.383896604	0.306839836	0.69291967	0.551181877	0.679819499	0.551525973	0.546880104
Q16186	0.392376223	0.344030311	0.425352823	0.65957742	0.527837796	0.697780811	0.67643341	0.649252957	0.633191189	0.167499126	-0.885297503	-1.241048666	-0.957850855	-0.827819025	-1.038447055	-0.760370199	-0.884752702	-1.002292763	-1.321511663	-0.980269618
Q16204	0.289268476	0.361941949	0.329826875	0.424932738	0.460777936	0.427842879	0.474818178	0.683282362	0.643663041	0.52096141	0.634447338	0.816882906	0.450179855	-0.122614001	-0.063462372	-0.381167298	0.03584258	0.304263629	0.251745337	0.040761294
Q16513	-1.060585224	-0.943879522	-0.966553517	-0.884743096	-1.066993332	-0.964866463	-1.002575615	-0.608903278	-0.783825587	-0.958630988	-1.726931907	-1.97801426	-2.250259863	-2.162406691	-2.019167993	-1.838872172	-2.198818679	-2.009710235	-2.233877389	-2.496962843
Q16531	0.691746732	0.609465823	0.676179018	0.659086669	0.681896811	0.71014972	0.657210319	0.514998394	0.668379101	0.484164406	-0.459906876	-0.561903726	-0.182575094	-0.199738918	-0.192916822	0.006523551	0.549457525	0.150027371	0.059639842	-0.094782486
Q16543	0.903621451	1.005764058	0.967898467	1.114324629	1.108016779	1.107804664	1.02032571	1.38600869	1.180199172	0.752947137	0.688462651	0.591503837	0.005910002	-0.012508044	0.008649951	-0.221994491	-0.112278572	0.031344834	0.295159697	-0.181839926
Q16576	0.387866851	0.484264451	0.680259016	0.470066717	0.550748039	0.531788575	0.52599083	0.472303507	0.574557079	-0.198772145	1.634447338	1.652960639	1.121034309	1.173634573	1.269177502	0.564252006	1.39201242	0.725767278	1.143473367	1.355573223
Q16629	1.124347016	0.94684359	0.656436885	0.735523067	0.948474685	0.780696863	0.713427617	0.898523599	0.759068166	0.712154563	1.549468938	1.470216787	1.494190806	1.182866983	1.493668592	1.495342296	0.992508799	1.930141578	2.230004355	2.366937097
Q16630	0.823847661	0.749818619	0.868117158	0.69884842	0.668503305	0.734010548	0.780111376	0.807803644	0.733230246	0.209310473	1.016447259	0.919644486	1.084696964	1.054736379	0.93617188	0.714100214	0.675650439	0.959177544	0.962220582	1.129001747
Q16643	1.075183477	0.947735933	0.934103464	0.439484734	0.455608903	0.459613831	0.573983512	0.621988926	0.638335588	0.540909245	0.630651769	0.540893837	0.155043201	0.562792681	0.680591654	0.587256742	0.754832763	-0.123123215	-0.244890381	-0.572000674
Q16658	0.904563119	0.978031611	0.974780064	1.216925928	1.229871208	1.322932838	1.20550897	1.415173399	1.341887873	1.200636675	0.491858143	0.662463252	0.743620834	0.967854092	0.863172074	0.774403562	0.889796751	1.18324854	1.194503484	1.348000004
Q16666	-0.105206449	-0.175586747	-0.238183332	-0.01940892	-0.087878761	-0.101783236	0.052123353	-0.229711542	-0.240508942	-0.075762115	-0.039516378	-0.093199294	0.138400536	-0.016812128	0.046349418	-0.018424451	0.047705073	-0.297193871	-0.436114785	0.129230858
Q16698	0.88743786	0.880999451	0.818165209	0.484820069	0.445263762	0.492132875	0.515882631	0.247197339	0.298174351	0.529259658	-0.008242817	-0.136712006	-0.173734167	1.21213603	1.598999369	1.271537545	1.311730511	-0.820788243	-0.829852882	-0.094045477
Q16763	1.306332262	1.373146155	1.4160428	0.410685773	0.438342688	0.463582569	0.531504115	0.494499253	0.476102481	-0.530254993	-0.063215295	0.031969829	-0.074260347	-1.074656203	-1.101930589	-1.246336452	-0.966491609	-1.023158551	-1.023920035	-1.723604737
Q16777	1.698507021	1.595965535	1.445055244	1.589793342	1.447376717	1.470773289	1.0106051	2.50205085	1.800344442	2.306668153	2.262315037	1.69755079	-0.354368266	-0.05409488	0.956692654	0.604071324	0.612451293	1.782694346	1.285145909	1.502658249
Q16795	0.772479068	0.600866506	0.605429195	0.393973342	0.47614497	0.387917273	0.463148566	0.349450524	0.359386463	0.396880994	-1.958878635	-1.919120571	-2.038340773	-0.451098457	-0.108027924	-0.071384633	-0.541228378	-1.739258357	-2.029622394	-2.148606623
Q16822	0.502894288	0.453330143	0.407488847	-0.094329081	-0.070690972	-0.102520904	-0.015566111	-0.261159247	-0.27118032	-0.140579025	-0.365805389	-0.311028195	-0.420081107	0.366807868	0.785199295	0.782093003	0.662010678	-0.706562889	-0.729412981	-0.108271274
Q16851	0.546076684	0.578776467	0.675214024	0.939024915	0.986889007	0.982642583	1.006878588	0.80909842	0.843971374	0.850921781	0.138418566	-0.511314641	-1.78916902	-1.694552494	-1.521934341	-1.501837185	-1.189050903	-1.11376805	-1.648914888	-1.662159862
Q16881	0.351522723	0.348678224	0.446511341	0.555273773	0.51805555	0.599188594	0.543431278	0.639111629	0.587589643	0.060062848	-0.391921923	-0.652883733	-0.532782991	-0.278984689	-0.455642663	-0.285576348	0.111932389	0.055001978	-0.126354986	-0.59736474
Q16891	1.128080613	1.060953276	0.965420406	0.526057839	0.57063353	0.521114619	0.699608099	0.489082746	0.574495279	0.38214292	-0.240485147	-0.30244921	-0.929062432	-0.300619511	-0.642621894	-0.51884361	-0.197251384	-1.108183932	-1.059935261	-1.030714117
Q1ED39	-0.852614326	-0.893008887	-1.127489735	-1.053756673	-0.653926728	-0.854506015	-1.134341033	-0.591087603	-0.799491336	-0.39769021	-0.623592157	-0.482603344	-0.779253552	-0.699866294	-1.145859998	-0.485028897	-1.52270829	-0.609623077	-0.75709654	-0.79559085
Q1KMD3	0.157676482	0.137258335	0.083575661	-0.023068356	-0.074241831	-0.027524559	0.002669346	-0.045716285	0.006289021	0.013902068	0.467472812	0.550572493	0.801494023	0.526323695	0.426658695	0.291856431	0.111168355	0.510182662	0.533350425	0.984525697
Q27J81	-0.365277488	-0.351292638	-0.546284954	-0.506268877	-0.561464611	-0.398580615	-0.481756077	-0.498288089	-0.452369159	-0.304490999	-1.023199616	-1.49688757	-1.369165268	-1.35575058	-0.792223043	-0.990084531	-0.797568132	-1.150191458	-1.220228327	-1.380553351
Q29RF7	0.248035828	0.237090835	0.175105636	0.21500651	0.201147384	0.285198675	0.261301687	0.230970849	0.225677416	0.346254921	0.520744986	0.552815697	0.622755867	0.781022006	0.872606751	0.866123525	1.073760397	0.61591303	0.447875409	0.485311769
Q2KHR3	-0.425364637	-0.393371077	-0.467975322	-0.448168384	-0.483015942	-0.432893139	-0.485754377	-0.34431611	-0.300890853	-0.502175704	-0.535477663	-0.637504739	0.13595736	-0.202070909	-0.36902702	-0.370837695	-0.325775854	-0.104473158	-0.105378232	-0.516799258
Q2M1P5	-1.48979651	-0.919614243	-1.318068408	-1.038530198	-1.183866322	-1.344787263	-1.410858668	-1.355300898	-1.089309449	-1.711022281	0.026367598	-0.018656244	-0.035387455	-0.076382948	-0.006456941	0.32788555	0.150294245	0.567796461	0.566013608	-0.063666711
Q2M2I8	-0.305556912	-0.387410518	-0.37230442	-0.140502171	-0.150614516	-0.2307206	-0.167062105	-0.064391563	-0.246865371	-0.170788722	-0.451452735	-0.700856035	-0.941172114	-1.562846815	-1.384019735	-0.9510904	-1.482782106	-1.439698075	-1.522926951	-1.535355077
Q2NKX8	-0.265828578	-0.359497466	-0.453233578	-0.322682412	0.130020657	-0.22122146	-0.127711438	-0.151250554	-0.074741345	0.023083659	-0.665412333	-0.708316124	0.246454889	-0.182846342	-0.287830938	0.031103103	-0.315963015	-0.084493826	0.189910373	-0.341659876
Q2NL82	-0.866337046	-0.78011483	-0.880832535	-0.796593952	-0.772805447	-0.732591058	-0.77037367	-0.649258473	-0.562027479	-0.556053821	0.48213535	0.516508023	0.736986157	0.336276898	0.235797889	0.36234896	0.125851066	0.515467462	0.438547953	0.235867267
Q2TAY7	0.800522316	0.766147746	0.748412694	0.581395359	0.545951496	0.635338356	0.702211851	0.591031697	0.693319789	0.622669582	0.971583668	1.151554978	1.353413427	0.675108997	0.577978162	0.476515773	0.577256693	0.817165818	0.92319092	0.858073564
Q32P41	-0.318138541	-0.237314741	-0.394752264	-0.191953967	-0.258162004	-0.15621861	-0.096935459	-0.349698191	-0.274629947	0.134591974	-0.470758258	-0.610720861	-0.481238077	0.122619287	0.1718803	0.087813962	-0.096443536	-0.328852307	-0.407063107	-0.105511643
Q3B726	1.189954239	1.11832983	1.122975055	1.148334665	1.242572262	1.127205065	1.200707984	1.174592951	1.12891581	0.280471502	-0.460330886	-0.60878045	-0.51375089	-0.6246684	-0.306017223	-0.547640875	-0.633592396	-0.546227996	-0.350211975	-0.64947117
Q3KQU3	-0.015809834	0.103632101	-0.050223869	0.233939787	0.265883201	0.275352048	0.263307308	0.583786614	0.537088066	0.370546846	-0.997987672	-0.414584921	-0.539462146	-0.743096346	-1.025565764	-0.9063932	-0.915347779	-0.930142977	-1.009761972	-1.347386487
Q3MHD2	0.40455489	0.233944218	0.314954529	1.075417004	0.867983602	0.741134567	1.009385406	1.171308706	0.924333159	0.8748327	-0.887291553	-1.063130873	-0.517866999	-0.512888656	-0.665669819	-0.616140812	-0.442189843	-0.447231748	-0.432805307	-0.635641308
Q3SY69	-0.152885386	-0.363890611	-0.349279149	-0.578361119	-0.602110999	-0.656279905	-0.565213569	-0.648889828	-0.605912172	-0.746136134	-1.073773487	-1.161149118	-1.070224834	-0.040548349	0.31799998	0.124480262	0.085779138	-1.152926426	-1.489798169	-1.171402278
Q3V6T2	-0.904834009	-0.786778561	-1.319445682	-0.852289203	-0.956144397	-0.897066478	-0.741339057	-0.717971223	-0.792965402	-0.515144584	-0.517246926	-0.695080296	-0.652570291	-1.035165152	-1.137520697	-1.253909671	-1.200780195	-0.755378023	-0.897322465	-0.972663124
Q3ZCQ8	1.307615609	1.175275853	1.243499597	0.708462013	0.804069819	0.880061083	0.847658957	0.612054339	0.692005759	0.582363189	-0.925711771	-1.08454418	-0.921954198	-0.780607141	-0.730822498	-0.605504781	-0.525471193	-1.263109344	-1.259473705	-0.839591846
Q460N5	-0.552705677	-0.508793813	-0.439650054	-0.52497977	-0.557639046	-0.517447729	-0.509668822	-0.893931338	-0.839471391	-0.796723004	-0.211466254	-0.242552256	-0.148899148	-0.584798642	-0.429956019	-0.577024681	-0.339756609	-0.756313521	-0.763021374	-0.252229254
Q4G0J3	0.617521175	0.533144398	0.458075773	0.51847361	0.533437185	0.471609876	0.562129783	0.513191408	0.501068687	0.472821881	1.17909685	1.317335602	1.581027335	1.116622039	1.045259687	0.984087936	0.54874886	1.164614908	1.282682921	1.533243918
Q4G0N4	0.161807198	0.08404278	0.058959942	-0.01598763	-0.176410517	-0.032843257	0.069791363	-0.088295662	-0.19473168	0.173798056	-1.0790817	-1.111765649	-1.117329069	-0.174685021	0.347386334	0.201201204	-0.005561174	-1.708756269	-1.561129404	-1.257996197
Q4KMP7	-0.065145689	-0.147739387	-0.25082907	-0.091681472	-0.04034432	-0.197734735	-0.131497988	0.112780303	0.096142805	-0.093400254	-0.643676403	-0.315049247	-0.318026419	-0.92403434	-1.217295136	-1.292383819	-1.160138211	-1.055034225	-1.176081223	-1.170193485
Q4V328	-1.173681156	-1.232913357	-1.458603673	-1.183436555	-1.229428899	-1.281454026	-1.121543985	-1.318768643	-1.251699561	-0.973407555	-0.869443552	-1.071123664	-1.038340773	-1.668273169	-1.746589814	-1.170920307	-1.621718296	-1.039767469	-1.632551442	-1.376365554
Q52LJ0	-0.172499864	-0.24093219	-0.021321461	-0.209875875	-0.12686757	-0.181958852	-0.132744248	-0.118545243	-0.170361252	-0.469876841	0.406019499	0.530367438	0.418221238	0.181844073	0.107072005	-0.111668229	0.003837524	0.125650868	0.398744689	0.554028979
Q52LW3	-0.997943414	-1.010284602	-0.908547913	-0.523389147	-1.325112247	-0.428327959	-0.633251089	-0.751746709	-0.860566912	-1.728988828	-0.56177615	-0.373152202	-0.33245349	-0.927146952	-1.304071579	-1.001991298	-0.740813353	-0.206611053	-0.439906364	-0.97076775
Q53EP0	-0.376455037	-0.552271563	-0.489241508	-0.735468604	-0.758123181	-0.74355237	-0.823720703	-0.512693746	-0.415205266	-0.814884742	-0.00035964	0.098207513	0.028101371	-0.213109181	-0.166700629	-0.276328465	-0.466983175	0.227807753	0.284607489	0.043954757
Q53EZ4	0.658230229	0.64320928	0.549978911	0.349561687	0.391094787	0.254763828	0.353992903	0.310969395	0.296301936	0.171669188	0.66470516	0.581924217	0.386587607	0.478064104	0.60744097	0.619326268	0.476239799	0.505977993	0.443288139	0.361674941
Q53F19	-0.494138057	-0.310444882	-0.672451223	-0.544406928	-0.581566505	-0.744199754	-0.658876897	-0.617353258	-0.615926658	-0.529242693	0.228339151	0.429489567	0.68077682	-0.164854012	-0.077795723	0.086877451	-0.357151786	0.022160281	0.073717355	-0.050817842
Q53GS9	0.117378583	0.023349443	-0.022000824	-0.002830727	0.010391797	0.031562168	0.001339204	0.051163197	0.024753208	-0.0634829	-0.144352058	0.17173286	-0.032440171	0.323893174	0.124993913	-0.10737449	0.187887321	-0.047380653	0.121130298	-0.190269262
Q53HL2	1.566403485	1.431457268	1.440607462	0.020181722	0.109067972	-0.023068649	0.113334195	0.027199498	-0.025626159	-0.398840226	-0.102055037	-0.012229975	0.235493034	0.369635495	0.57375203	0.607993469	0.420045567	-0.662716802	-0.806719917	-1.219978317
Q562F6	1.009436117	0.458333937	0.925214611	-1.982820766	-1.765096104	-1.970915508	-1.828801899	-1.994603233	-1.271710496	-1.812727709	1.457894349	1.349538384	1.548222192	-0.992889289	-0.907501415	-0.961709146	-0.960621656	-0.939852188	-0.935871464	-1.512771792
Q56VL3	1.194701664	0.976846596	1.166318558	1.044630511	0.905166065	0.951250352	0.989198522	1.017988658	0.796905358	0.975141411	-0.457365428	-0.71748671	-1.080334861	0.20097824	0.035634392	-0.277835511	0.555197367	-1.047380653	-1.228402259	-0.179284221
Q5BKZ1	0.259133537	0.088731087	0.069295937	0.029229297	-0.074645595	-0.013315231	-0.027395262	0.03369036	0.031767847	-0.219033152	1.251481231	1.170603548	1.105445675	0.692125158	0.46573763	0.354810656	0.04391163	0.565480881	0.828991747	1.073202656
Q5C9Z4	-1.656906496	-1.412383046	-1.727609919	-1.993791884	-2.176410517	-1.989216324	-1.918812064	-1.917981951	-1.544891027	-2.12605978	-1.401009795	-1.464242807	-1.161723188	-1.080189077	-1.217295136	-1.09754712	-1.408137288	-0.914742884	-0.947715834	-1.141482188
Q5F1R6	-1.100653335	-1.049812966	-1.236707962	-1.236703473	-0.958700102	-1.170853078	-0.809157369	-0.945606199	-0.857450939	-0.955182819	0.271281473	0.371696992	0.26214307	0.434730523	0.292510005	0.263034406	0.314823106	0.51965994	0.627315685	0.259271085
Q5H9R7	-0.195111503	-0.217485516	-0.178154973	-0.008129656	-0.043770465	0.063390614	-0.088244618	0.002711573	-0.00873501	0.077943409	-0.248152278	-0.570510433	-0.794152428	-0.304257069	-0.553944736	-0.131149778	-0.101244522	0.025187973	-0.137087092	-0.806818105
Q5HYN5	0.146270332	-0.188519237	-0.642407597	1.432216733	1.058147691	1.003089284	1.15363973	1.151815016	1.313252005	1.268296788	2.023717046	2.048048037	2.234881593	1.975374674	1.936263326	1.876457671	1.942733175	2.710049044	2.69829806	2.412047805
Q5JPH6	-0.812158172	-0.919614243	-1.071648716	-1.174217298	-1.238716668	-1.22910865	-1.072880577	-1.212194668	-1.088624246	-1.036078414	-0.829020572	-0.673827747	-0.685526687	-0.048660994	0.228356289	0.372222018	0.033508391	-0.905027729	-0.770163443	-0.703530297
Q5JSZ5	-0.759783677	-0.675417452	-0.499742368	-0.715844982	-0.735577017	-0.625737031	-0.568679088	-0.724300826	-0.823992298	-0.780519128	-0.447664474	-0.517022127	-0.417781832	-0.366273567	-0.463066496	-0.62400531	-0.831356445	-0.189061275	-0.147290655	-0.100445431
Q5JTH9	0.356443912	0.390493997	0.376996031	0.231307529	0.231067353	0.285424246	0.238958521	0.197176333	0.173471095	-0.067122141	0.612891376	0.770458155	1.020036808	0.593879768	0.529227711	0.607095586	0.20627232	0.631838774	0.681796513	0.788497661
Q5JTZ9	-0.491531561	-0.567825223	-0.88633318	-1.184236053	-1.161613515	-1.129669643	-1.116241617	-1.161253102	-1.013870317	-0.936274357	-0.895582105	-0.901368302	-0.630500887	-0.402636968	-0.036138373	-0.029001315	-0.306337143	-1.517621076	-1.356916999	-0.939098107
Q5JWF2	0.447520717	0.309562432	0.249118443	0.121473531	0.114700831	0.086522629	0.108532368	0.301965412	0.287531727	0.314857343	-1.004898799	-0.97801426	-0.887994182	-1.003281091	-0.815869803	-0.797241837	-0.755442656	-1.280499481	-1.221859413	-0.982814054
Q5M775	-0.058379268	-0.208510712	-0.327737056	-0.905681368	-1.268528719	-1.186253171	-1.004921079	-0.641536626	-0.703698064	-1.260709307	-0.210217707	-0.616557801	-0.638161232	-0.543610596	-0.659437865	-0.767127565	-0.847399288	-0.380804386	-0.605684836	-1.405938669
Q5QJE6	-0.258390688	-0.492271262	-0.489629069	-0.26899167	-0.356012203	-0.320768838	-0.240611169	-0.404186302	-0.416816916	-0.53673928	0.533160844	0.38295472	0.670714783	0.551838826	0.450527845	0.460335846	0.145235955	0.466023196	0.562020293	0.502516132
Q5SSJ5	1.065475686	0.959123413	0.963002396	0.761803879	0.815936951	0.715764662	0.701665714	0.700197002	0.674282473	0.904715162	0.2587128	0.289188583	0.649307392	0.583869633	0.709474953	0.790484448	0.640001581	0.039992382	0.360925435	0.90777087
Q5SW79	-1.443162181	-1.515603766	-1.634957715	-1.419884571	-1.324196541	-1.415438447	-1.340054713	-1.289463084	-1.520556459	-1.287972262	0.283741594	0.1386185	0.202849244	-0.695613689	-0.731868309	-0.700937285	-0.747679256	-0.797124852	-0.546237599	-0.45367128
Q5SY16	-0.192703881	-0.278396862	-0.156888434	-0.362767601	-0.381860665	-0.409892362	-0.290143589	-0.299216742	-0.335310658	-0.631986421	-0.638069342	-0.432549202	-0.385368493	-0.546798873	-0.494311393	-0.660534931	-0.517198309	-0.397734782	-0.412485323	-0.441953895
Q5T160	-0.230234296	-0.322497542	-0.637245892	-0.582200039	-0.793329785	-0.596606592	-0.568679088	-0.801548356	-0.609769179	-0.913906544	-2.442628885	-2.504083071	-2.96907811	-1.402636968	-1.408894404	-1.263432446	-1.330063212	-1.821720517	-1.932946375	-1.841033821
Q5T200	0.10897179	0.269548055	-0.127489735	-0.182770644	-0.186360178	-0.331754699	-0.036483888	-0.28344209	-0.205834133	-0.073464829	-0.50385945	-0.310836996	-0.426476111	0.009147554	0.058162404	0.050618449	-0.025702836	0.6404121	0.637096706	0.062518688
Q5T280	-0.061468551	-0.101212119	-0.210406091	-0.237355244	-0.282868158	-0.239294134	-0.202551189	-0.090162926	-0.222023372	-0.351311856	-0.410155278	-0.505526488	-0.228960068	-0.548395658	-0.729777446	-0.587751088	-0.926016497	-0.472119553	-0.498009318	-0.616993546
Q5T3I0	-0.32160656	-0.42337383	-0.531112973	-0.377060671	-0.39532125	-0.462721247	-0.33333367	-0.306321129	-0.22578529	-0.533380727	-0.113680362	-0.063130873	0.01628949	0.133864044	-0.000143167	0.083125316	-0.237809454	0.99970959	1.272771466	0.482432329
Q5T4S7	-0.53003055	-0.559511313	-0.478544988	-0.43839004	-0.476307335	-0.453350225	-0.429721627	-0.430883887	-0.412397084	-0.344134924	-0.439374439	-0.767117477	-0.643772655	-1.028612851	-0.944529192	-0.729522611	-0.445093235	-0.517453233	-0.691595796	-0.968314485
Q5T5X7	-1.662759222	-1.827420545	-1.733105907	-1.741812666	-1.857460122	-1.77827043	-1.950108195	-1.994603233	-1.974095858	-2.016086938	-1.170824269	-1.440580129	-0.78916902	-1.007228275	-1.145859998	-0.876128342	-0.732276671	-1.058876291	-1.261569123	-1.449266101
Q5T653	-0.101447989	-0.38053418	-0.353959062	-0.510529936	-0.52129479	-0.62852331	-0.457692754	-0.601037264	-0.805577678	-0.600635882	0.069669959	-0.02834964	0.075998942	0.315358434	0.042531752	0.19295597	-0.177054126	-0.144056672	-0.143352355	0.230042341
Q5T6F2	0.222598212	0.239693651	0.195161938	0.227420097	0.169851881	0.233395335	0.235433821	0.234332035	0.12522888	-0.302808163	0.613588059	0.80188745	0.634177314	1.181603282	0.978356237	0.943901931	0.505806738	1.324878682	1.235865006	1.018379209
Q5T6V5	-0.366868988	-0.132881428	-0.182103225	0.158014537	0.299728705	0.210318793	0.291907798	0.061439724	0.251778999	0.18809317	-0.885297503	-1.044651453	-0.963453561	-0.981115435	-1.417282189	-0.966561808	-0.793122227	-1.105797339	-0.867654915	-0.823824531
Q5T8P6	-0.496002727	-0.433515023	-0.513863476	-0.464972461	-0.458910746	-0.470658227	-0.4639713	-0.371125496	-0.420815434	-0.370945564	0.571958652	0.93420978	1.051901829	1.130125521	1.373757264	1.151007788	1.128782778	1.580201482	1.663657532	1.575265485
Q5T9A4	0.495224361	0.414528566	0.290447428	-0.021414922	0.083793668	-0.046951399	0.080220139	-0.145468285	-0.166740936	-0.143348528	0.067898553	0.234324497	-0.477225014	1.356256465	1.63402057	1.529749158	1.417277295	-0.636164864	-0.741414917	-0.33333783
Q5TFE4	-0.924386807	-0.77878577	-0.607666802	-0.486505622	-0.474369964	-0.343740314	-0.560927854	-0.456742444	-0.447675555	-0.475022302	-0.893290294	-1.433693744	-1.003293826	-0.968234144	-1.224637111	-0.73365286	-1.330063212	-1.439698075	-1.080503563	-0.999463183
Q5U5Q3	-1.137668177	-1.541666063	-2.357137972	-0.939752044	-1.472542611	-1.91153696	-1.516211668	-2.146606326	-1.912168109	-1.480490515	-0.992825967	-0.759921976	-0.839795093	-0.689258194	-0.775951874	-0.603991729	-0.822268572	0.445659359	0.387645272	0.397753039
Q5UIP0	-0.388748313	-0.510748176	-0.438466028	-0.526644572	-0.419971434	-0.483600542	-0.344584372	-0.356960415	-0.268532363	-0.503922272	-0.080401806	-0.129665862	-0.201242136	-0.155537772	-0.222701387	-0.130461743	-0.076295685	0.310808137	0.057884669	-0.475193966
Q5VT52	-0.872823614	-0.851668091	-1.085876363	-0.902232006	-0.799043436	-0.789808501	-0.793367182	-0.810178661	-0.892102486	-0.57644347	-0.702650352	-0.619903829	-1.065196265	-1.001475568	-1.023163274	-1.076621282	-1.109512138	-0.71708026	-0.627137946	-0.615582598
Q5VTL8	-0.024073146	-0.160123112	-0.254776255	-0.204644054	-0.004008785	-0.288304443	-0.050830783	-0.265198778	-0.231446625	-0.356958419	1.322215742	1.394497388	1.544801292	1.020252461	1.167680312	0.816792526	0.712648464	0.853272397	0.99069855	1.688575727
Q5VTR2	-0.101809341	-0.121131602	-0.189100081	-0.104833208	-0.179117263	-0.205899506	-0.061277571	-0.086282574	-0.019083313	-0.054496047	-0.443932721	-0.628739858	-0.804729827	-0.834297235	-0.843736815	-0.892042831	-0.870111235	-0.814485322	-0.834004525	-0.814981363
Q5VUA4	-0.217256442	-0.224253449	-0.446856788	-0.622073422	-0.50719668	-0.678381198	-0.388535514	-0.465350164	-0.35577476	-0.750848262	-0.939438754	-0.92554684	-1.070224834	-1.172220981	-0.98136596	-1.14428518	-1.242600371	-0.60774579	-0.632551442	-0.551002682
Q5VZE5	-0.731829615	-0.417544751	-0.902342764	-0.539374851	-0.613932031	-0.589608866	-0.73860409	-0.472182198	-0.585398751	-0.59939592	-0.533394348	-0.684414888	-0.674457361	-0.810471781	-0.612934762	-0.482246457	-0.758039767	-0.696733741	-0.574091711	-0.662159862
Q63ZY3	-0.93993781	-1.065932632	-0.980804003	-0.950399288	-1.156714716	-0.96889634	-1.101174169	-0.72793025	-0.721292124	-0.42965455	-0.297680549	-0.437132828	-0.16817821	-0.9714437	-0.803173343	-0.571099847	-0.479206652	0.31221786	0.317790672	-0.636893104
Q658Y4	-0.023602369	-0.057346639	0.00866982	0.046926578	0.137314069	0.242137643	0.221222257	-0.011505982	0.129283985	0.011362581	0.762909431	0.367760577	0.450179855	0.08217081	-0.001193546	0.073071651	0.126242305	-0.008471338	0.075931776	0.033435297
Q66GS9	-1.062241907	-1.140786626	-1.213859811	-1.083234971	-1.107438375	-1.221877081	-1.2574774	-0.808736687	-1.216398822	-1.08036769	-0.060212807	0.139388348	0.097908	-0.769856407	-0.796775571	-0.539905226	-0.793492196	-0.022470645	0.014627434	0.093797165
Q66K74	-0.151709116	-0.257585599	-0.150242636	0.025159085	-0.084829075	0.026701125	-0.007505502	-0.099250246	-0.091514094	0.035907699	-0.046407007	-0.022525791	-0.289598011	-0.410238691	-0.321677567	-0.277835511	-0.265512897	-0.172911535	-0.303050127	-0.17655098
Q68CQ4	-0.327820262	-0.456478168	-0.475851748	-0.377188928	-0.426963137	-0.218788899	-0.52291877	-0.621868174	-0.450691118	-0.459126456	0.46556437	0.623550208	0.28988044	0.298358081	0.222249254	0.254163079	0.362427753	0.821526261	0.661631663	0.292968014
Q68CZ2	-0.417921654	-0.491817513	-0.787818449	-0.587384001	-0.582797999	-0.693305762	-0.618091282	-0.180705465	-0.337344055	-0.123383993	-0.76309157	-0.839600231	-1.009076178	-1.673490878	-1.625027834	-1.727050125	-1.433514561	-0.598395821	-0.297664921	-0.685284588
Q68D10	-0.930022341	-1.139364551	-1.216551766	-1.20278645	-1.159162036	-1.200397354	-1.190541172	-0.853527206	-1.223276255	-1.089623183	-0.695145418	-0.793322548	-0.136188096	-0.138760393	-0.319710702	-0.11899704	-0.412222317	-0.178334423	-0.154893589	-0.765158954
Q68E01	-0.220489977	-0.259736036	-0.172204305	-0.385163192	-0.423176534	-0.447880756	-0.552977773	-0.483641313	-0.678991551	-0.397331018	0.670139046	0.459391053	-0.098713391	0.099098626	-0.0032966	0.033438192	0.063480471	-0.208743641	-0.648914888	-0.641911179
Q69YH5	0.121285052	0.081483837	0.049174595	-0.497393939	-0.70325294	-0.707881102	-0.61357423	-0.460813384	-0.467135869	-0.312189713	-0.460330886	-0.510279337	-0.568198674	-0.971902792	-0.788720882	-0.98276262	-0.961066864	-1.006526647	-0.892489934	-1.466968102
Q69YN4	-1.05375771	-1.151067157	-0.890011962	-1.077679952	-1.148424743	-1.242217529	-1.116241617	-1.260263108	-1.419830155	-1.184358421	-0.590727524	-0.744927238	-0.576760688	-0.686618312	-0.694688712	-0.834725643	-0.5770853	-0.361695563	-0.198989531	-0.541203059
Q69YQ0	0.302147173	0.241813703	0.132028023	-0.289917827	-0.251378407	-0.269543515	-0.264287205	-0.125755924	-0.117193398	0.00708318	0.156727619	0.063462376	-0.003293826	-0.318899715	-0.442742174	-0.477805683	-0.266128907	-0.142425125	-0.435641537	-0.721478436
Q6DD88	0.896065891	0.848905975	0.991590182	0.392218666	0.371676483	0.358117612	0.443413984	0.334846581	0.368875511	-0.085783625	-0.683317131	-0.521500125	-0.546172368	0.277329126	0.255170644	0.239067895	0.469603878	-0.46411544	-0.749234422	-0.215108772
Q6DKI1	-0.489301164	-0.54005681	-0.610265213	-0.447629562	-0.506862684	-0.534176475	-0.54459347	-0.384259044	-0.418968587	-0.685487189	0.548055465	0.65134236	0.73251715	0.853098135	0.694955927	0.593999349	0.473606663	0.97846688	0.890853298	0.803591601
Q6IBS0	0.386466131	0.453122511	0.640248449	0.748205463	0.798488466	0.822786047	0.727385592	0.602081753	0.718836063	0.568196647	0.002873895	0.426654266	0.287130578	0.064258576	0.062274203	0.091553938	0.112287923	0.396703002	0.385638277	0.402025885
Q6IN84	-0.113420631	-0.239712668	-0.37078058	-0.481092126	-0.65634475	-0.590539937	-0.498521091	-0.768094703	-0.811501353	-0.983371363	-0.140066115	0.216633171	0.314473313	0.203826602	0.36481659	1.11563028	0.07447016	0.354236331	0.507415281	-0.083669148
Q6IQ49	0.709875835	0.613152046	0.39586242	0.470636952	0.550106128	0.496210503	0.574553796	0.474335472	0.455108973	0.745159291	0.078380983	-0.268356012	-1.080334861	-0.491996488	-0.615345281	-0.126797754	-0.594386314	0.030621859	-0.548282525	-1.248397392
Q6KC79	-0.462882982	-0.513146023	-0.526002559	-0.416600119	-0.545368924	-0.548320657	-0.521948038	-0.486968741	-0.508795987	-0.262888934	-0.255287988	-0.204122097	-0.33406544	-0.229132805	-0.077057205	0.007717913	0.092201831	0.149340361	0.226385132	-0.050817842
Q6L8Q7	-0.283345633	-0.328672339	-0.347143243	-0.427978253	-0.377773983	-0.368425744	-0.25623224	-0.473012526	-0.367060568	-0.583706989	-0.143557403	-0.406472275	-0.312057461	0.093989927	0.300204397	0.187578468	0.320304737	-0.292964419	-0.432018454	-0.100034325
Q6NXE6	-0.841065597	-0.828795195	-0.586619819	-0.559609335	-0.445406481	-0.574792868	-0.471931107	-0.453133448	-0.377369908	-0.462343168	-0.132477957	0.06637986	-0.214190608	-0.787661898	-0.222798111	-0.16644683	-0.291928083	-0.48808956	-0.533015768	0.109061274
Q6NYC1	0.343093504	0.256921455	0.268073568	0.485948717	0.56828959	0.462300459	0.47708123	0.368695297	0.199039593	0.098371786	0.241174057	0.213273479	-0.009076178	0.858530885	1.00640443	0.951776417	0.742165115	0.762516464	0.928408629	0.596904081
Q6NZI2	0.929103986	1.069500641	1.135730238	0.662648726	0.753257358	0.692393045	0.701902127	1.192260759	1.24349071	0.31942004	0.32480199	0.530660878	0.369658272	0.584306879	0.653507665	0.520530628	0.446604806	0.459155201	0.445308335	0.123179957
Q6NZY4	0.365551174	0.303039702	0.191661275	0.134231962	0.201672009	0.334552334	0.309098206	0.357821463	0.324871088	0.352399499	0.24652975	0.236157655	0.108223161	0.479011085	0.253650375	0.318051584	-0.023202566	0.76066804	0.802014083	0.565651262
Q6P158	-0.49049028	-0.495087696	-0.626977556	-0.212151868	-0.290896532	-0.149428231	-0.282355473	-0.173820855	-0.357424498	0.198151964	-0.307310377	-0.027269375	0.128201589	0.417773841	0.04896142	0.310874947	-0.029018139	0.672251769	0.531449907	0.352692873
Q6P161	0.575464259	0.348091383	0.559900579	-0.051844552	0.047043881	0.115358267	-0.091836304	0.00976196	-0.218271237	-0.309889303	-0.324447458	-0.117272125	-0.38411561	0.28272743	0.43677745	0.229481846	-0.071328944	-0.559774527	-0.608349093	-0.289148717
Q6P1J9	0.228670503	0.1331147	0.125254795	-0.034276549	0.065503035	-0.059452182	0.1462602	0.115820757	0.127196415	0.057555131	1.196433826	1.470446241	1.264541566	0.630342802	0.42227788	0.508830778	0.418321345	0.767587454	0.818374512	0.874771712
Q6P1L8	0.578981768	0.387592346	0.248189021	0.081962818	0.123033564	0.132151857	0.031584257	-0.084219427	-0.067205262	0.136825825	-1.643676403	-2.039414804	-1.839795093	-1.302235071	-0.689599836	-0.939594761	-1.084850084	-2.937197735	-2.172134039	-2.259923645
Q6P1M0	0.215968777	0.186821377	0.233471091	-0.331986594	-0.311437311	-0.310505068	-0.31811216	-0.313119893	-0.259448643	-0.431859944	-0.975752454	-0.862537042	-1.062187515	-0.790493489	-0.33750977	-0.341965848	-0.285669093	-2.208743641	-2.029622394	-1.275436645
Q6P2E9	-0.395820362	-0.38053418	-0.479393723	-0.308896075	-0.456086914	-0.468860952	-0.346026464	-0.45883302	-0.483649583	-0.656599296	0.507182578	0.565924541	0.618297597	0.092417188	-0.150597098	0.00666504	0.051170711	0.568597143	0.678488337	0.399236889
Q6P2Q9	0.387741136	0.303695094	0.346570997	0.225130907	0.203503108	0.230602818	0.208868317	0.213110723	0.261387521	0.072827105	0.352545389	0.466550844	0.521638087	0.912459503	0.857983729	0.826335335	0.700798006	0.972617225	1.05639752	1.274774632
Q6P6C2	-1.077796721	-1.111213511	-1.290795478	-1.083234971	-0.910590088	-0.879891334	-0.897301836	-0.843748194	-0.786005933	-0.817045004	-0.524056484	-0.734311332	-0.913795675	-1.310340121	-1.914534452	-1.700937285	-1.927964769	-1.380804386	-1.195980781	-1.347386487
Q6PCB5	-0.440366801	-0.197370155	-0.225432293	-0.386969949	-0.15427154	-0.148056848	-0.311322995	-0.142967749	-0.017452227	0.021472609	1.098672387	1.179239094	1.189110783	0.43533657	0.82124325	0.767289494	0.36541367	0.763241983	1.27698829	0.793094737
Q6PD62	-0.335084603	-0.364473061	-0.355210524	-0.371602854	-0.404843698	-0.437563465	-0.426246146	-0.38247498	-0.374254181	-0.307801199	1.086023744	1.185495654	1.316324108	0.727512272	0.820871833	0.928615367	0.457994768	0.831332581	0.997279899	1.299199496
Q6PI48	0.423668316	0.340212645	0.369821433	-0.069387324	-0.04755251	0.001931578	0.049496275	0.22614883	-0.085886684	0.111304019	-0.821629308	-0.830526647	-0.812573625	0.255531619	0.549746567	0.43676227	0.410440372	-0.585406839	-0.646174726	-0.080032291
Q6PIW4	-3.435348726	-2.497271943	-4.518601395	-2.961125695	-2.161613515	-2.508181266	-2.695535368	-3.775962946	-3.025626159	-2.016086938	-0.390789953	-0.624377305	-0.871046027	-1.290162239	-1.239434113	-1.161987182	-1.71956562	-1.587255264	-1.393213128	-1.355606993
Q6PJG6	-1.022046278	-0.991215245	-0.993262877	-0.896347359	-0.901696613	-0.790562708	-0.884920116	-1.042817223	-1.015071645	-0.843110765	-0.257922839	-0.251909658	-0.440038054	-0.573537093	-0.57725211	-0.58536054	-0.410859355	-0.545688771	-0.583497217	-0.705105005
Q6PJT7	0.597258272	0.450800265	0.486924666	0.524012718	0.481653699	0.423132803	0.547171739	0.578653768	0.459800668	0.444547427	0.446285667	0.377129741	0.355621734	0.60749191	0.535358171	0.394611664	0.339873114	0.91665043	0.901457145	0.767557091
Q6PKG0	-0.068443722	0.012347131	-0.042356158	0.04612337	0.052606468	0.051340392	0.09964484	0.465204856	0.289333969	0.006240149	0.660748352	0.862566286	0.915043161	0.844988937	0.529581882	0.615847805	0.250251806	1.506175735	1.504618035	1.73230943
Q6PL18	-0.566354738	-0.795022555	-0.782220006	-0.813643275	-0.86573828	-0.822180128	-0.814996099	0.271999864	0.202950381	0.028029482	-0.461880505	-0.548996733	-0.475831779	-0.419690299	-0.286093314	-0.206417602	-0.272155552	0.894116259	0.870254034	0.415924306
Q6UN15	0.285750463	-0.141735456	-0.030126977	-0.249868234	-0.277363377	-0.329594005	-0.162320167	-0.214197682	-0.302663424	-0.462343168	0.089914464	-0.301553405	-0.448880388	-0.296473502	-0.239434113	-0.282668664	-0.443433438	0.638643376	0.878220161	0.633754486
Q6WCQ1	0.151667433	0.023216243	-0.135491805	-0.245098712	-0.30214943	-0.212750445	-0.225460868	-0.336211961	-0.360856915	-0.323894132	-0.581473515	-0.588971969	-0.595280776	-0.729059202	-0.653763541	-0.372554168	-0.638141695	-0.547384156	-0.505084835	-0.823010139
Q6Y7W6	-0.138942305	-0.172068716	-0.431138554	-0.183686351	-0.331308513	-0.399656809	-0.187507602	-0.123117973	-0.123552579	-0.088825453	0.04391458	0.135406371	0.234949544	0.163890484	-0.190563653	0.020635369	-0.328877273	0.516402065	0.509382816	0.339962685
Q6YHU6	-1.491531561	-1.273319008	-1.449116295	-0.985555734	-1.108620428	-0.886546282	-0.903414959	-1.0155202	-0.956278112	-0.499639921	-3.43094708	-3.193742951	-3.325221921	-3.095514808	-3.111426501	-2.746949683	-2.71956562	-3.166679581	-3.295516454	-3.806818105
Q6YN16	0.808882952	0.710013586	0.79952513	0.328503263	0.398186261	0.30105748	0.41114303	0.387267403	0.304149798	0.290985025	0.440345461	0.371696992	-0.277916206	1.909437406	2.096800188	1.861932554	1.940955088	-0.552533885	-0.745319372	0.383006454
Q6ZNB6	-2.605273727	-2.926956219	-2.921038858	-2.412505041	-3.509536819	-2.59894673	-2.54459347	-2.688500105	-3.331252441	-3.229682411	-1.085935372	-0.867168491	-1.559687174	-1.529349903	-1.464307524	-1.321928095	-1.629623494	-1.086061121	-1.330281873	-1.535355077
Q6ZUT1	-2.195882791	-2.464850466	-1.766528909	-2.449786057	-2.636772007	-2.534816393	-2.479217461	-2.775962946	-2.864471367	-1.920085118	0.227110802	-0.287886916	0.495807938	-0.268945753	-0.039525706	0.123871658	-0.580273578	-0.092609907	-0.037978947	-0.059744058
Q6ZUT6	-0.667899907	-0.818858532	-1.059169777	-0.804419982	-0.846325297	-0.944636183	-0.836091934	-0.64990383	-0.809100744	-0.714150319	-0.578593768	-0.936321311	-0.366379245	-0.092017364	-1.026991352	-0.664997825	-1.237222191	-0.118660808	-0.549988847	-0.417844126
Q70J99	-0.154062616	-0.092517417	-0.064356223	-0.284063491	-0.045004328	-0.058378349	-0.086030683	0.477884539	0.432612657	-0.071744263	-1.045293387	-0.856384815	-0.548416062	-1.179625763	-1.171644023	-0.988767603	-0.93284699	-0.766225405	-0.565437246	-0.825726568
Q71RC2	-0.532349421	-0.384089454	-0.492945206	-0.240796733	-0.35387627	-0.231747325	-0.249845484	-0.189634903	-0.266769754	-0.500551488	0.154790855	0.414557584	0.404222086	1.069941872	0.756221351	0.923448666	0.474344426	1.069387777	1.139879312	0.499091634
Q71U36	1.862768408	1.988740274	2.012017619	1.956694848	2.057921934	1.972682805	2.06551296	2.369878244	2.511314827	2.281337205	3.15708241	3.363813393	3.534416392	2.352197047	2.424117878	2.602324719	2.687805686	2.691492007	2.999833407	3.245636735
Q76FK4	-0.383203372	-0.405187544	-0.515756777	0.346085311	0.122126873	-0.076525696	0.247668927	-0.161253102	-0.276384458	-0.354655299	-0.239918829	-0.205424756	-0.212707117	-0.230883882	-0.271010773	-0.157541277	-0.531568267	-0.072404676	-0.018240126	-0.275436645
Q7KZ85	0.00846728	0.13131749	0.054825502	-0.03405302	0.024236001	0.06032859	-0.002328945	0.061250002	-0.069605088	-0.124181516	-0.324765337	-0.224873997	-0.215763028	-0.314183391	-0.369253024	-0.323099114	-0.449167825	-0.098529338	0.075194014	-0.114971973
Q7KZF4	0.723448937	0.758856884	0.712993386	0.678307214	0.697900367	0.735484337	0.729343008	0.752844423	0.730562995	0.655979443	0.700346093	0.751533863	0.707511902	0.95512365	0.912325841	0.874538694	0.656080968	1.126431876	1.142457856	1.140537852
Q7L014	0.476363339	0.469883763	0.401661041	0.390556504	0.417202001	0.33176698	0.363325681	0.440782912	0.376840342	0.39218961	1.328400939	1.471794134	1.642172573	0.857085381	1.07875568	1.265975681	0.627284235	0.964487702	1.259460142	1.458701267
Q7L0Y3	1.072756739	0.873205676	0.943771085	0.708689514	0.697501745	0.683994782	0.741485892	0.300852651	0.30951099	0.259801364	0.791882668	0.785285482	0.964767815	1.04076512	1.214436057	1.0436354	0.826314547	0.215754188	0.265903098	0.61845302
Q7L1Q6	0.268170385	0.249961986	0.399275384	0.793875733	0.750315601	0.769596175	0.845707698	0.50844807	0.524570924	0.379737739	0.702319451	0.669501273	0.866069996	0.884335493	0.782443293	0.685514888	0.718785048	0.749498952	0.733329298	0.97500994
Q7L2E3	0.312033484	0.291499039	0.233348575	0.026651987	-0.005120993	0.037624673	-0.029127456	-0.007778621	-0.02021907	-0.208814228	0.532527044	0.553193894	0.728352858	0.69425833	0.654908631	0.668254785	0.44572733	0.484190597	0.502320026	0.38826697
Q7L2J0	-0.282526152	-0.27530541	-0.202552684	-0.281158684	-0.281922296	-0.245680106	-0.198377296	-0.264929124	-0.251002438	-0.208560134	0.390055339	0.412393573	0.384344433	0.653394488	0.32257221	0.508341219	0.141757135	0.66067225	0.591051112	0.465228419
Q7L311	0.02650963	-0.41582213	-0.46732089	-0.681440048	-0.831855306	-0.77827043	-0.740426825	-0.706289418	-0.806985872	-0.644719911	-0.76309157	-0.616557801	-1.038340773	-0.754109338	-0.51741886	-0.63765104	-0.706965583	-1.150191458	-0.842343826	-0.79559085
Q7L4I2	-0.610920291	-0.36674038	-0.634671948	-0.890223773	-0.77069881	-0.765070932	-0.549378532	-0.274125761	-0.909140416	-0.424521703	0.803445456	0.837902676	0.944808595	0.316894033	0.525881894	0.458647496	-0.025847721	0.380480887	0.814666463	1.182812921
Q7L576	0.093430939	0.081022427	0.056971024	0.227912065	0.126051755	0.24028433	0.194043154	0.058639779	0.155187159	0.296213194	0.124136778	0.216195394	0.181938429	-0.224073048	-0.204989654	-0.015504932	0.34362444	0.289733846	0.100884455	0.150283936
Q7L7X3	-0.942308715	-1.152213974	-1.016101055	-0.988295896	-1.066665111	-1.162983392	-0.898318892	-1.021075444	-1.095032166	-1.311242041	-0.125400126	-0.131130974	-0.251401687	-0.776390786	-0.556258602	-0.656347134	-0.884752702	-0.742344337	-0.368161756	-0.263786285
Q7L8L6	0.360510557	0.315278141	0.312066695	-0.142026951	-0.032050118	-0.137245831	0.042490642	-0.220734744	-0.302497892	0.048091354	-1.137215876	-0.876476233	-1.098713391	-0.826365427	-0.412034111	-0.59645018	-0.747249178	-1.187558311	-1.466246756	-1.318978071
Q7L9L4	0.213840908	0.377197174	0.506489586	0.636343219	0.761542135	0.79307326	0.608603414	0.618499749	0.72634386	0.373075672	0.090590041	0.06637986	-0.148899148	-0.104295693	-0.423605187	-0.393312728	-0.26859558	-0.056953979	-0.18798799	-0.161159673
Q7RTP6	-0.704406919	-0.648061158	-0.897397789	-0.877467766	-0.991034379	-0.873644662	-0.910169449	-0.949414459	-0.696372067	-0.680983455	-1.405003812	-1.664123484	-2.325221921	-2.060916146	-1.767884593	-1.646968802	-1.790904401	-1.407499253	-2.033197849	-2.466968102
Q7RTV0	0.716654367	0.664534325	0.685712332	0.693029373	0.612052761	0.685974991	0.68969263	0.605219467	0.717555843	0.652093269	-0.684703672	-0.529553759	-0.620349956	-0.787661898	-1.077795723	-0.954942725	-1.079426412	-0.46751602	-0.662694315	-0.423113813
Q7Z2T5	-1.734909008	-1.622802826	-1.670604489	-1.863313671	-1.640870575	-1.600821578	-1.676566131	-1.3309481	-1.597532507	-1.152003048	-0.912114168	-0.845681146	-0.594038679	-0.899372286	-1.01491852	-0.962678374	-1.201761955	-0.949032871	-0.967874708	-0.65031362
Q7Z2W4	-0.122717836	-0.190726881	-0.21746625	-0.274416127	-0.258900018	-0.289721397	-0.22004034	-0.181405066	-0.162453578	-0.21465296	0.247505671	0.180842505	0.153811497	0.076557778	0.039214917	0.032326716	-0.213454025	0.167044941	0.202068396	0.268470022
Q7Z3K3	-0.348278829	-0.29255261	-0.426678906	-0.505614445	-0.41109451	-0.445071222	-0.40687282	-0.47066117	-0.538248953	-0.315986638	-0.329183155	-0.519493721	-0.40970102	-0.473107531	-0.497828132	-0.390701515	-0.247533964	-0.424128153	-0.409384419	-0.710761866
Q7Z417	0.149836396	0.066650372	0.111624211	0.176377829	0.142738583	0.177567484	0.24840434	0.125306231	-0.01560589	-0.309618908	0.025878632	0.034646089	0.029186838	0.605173529	0.451026406	0.368764645	0.245787674	0.566070405	0.583449566	0.161184005
Q7Z460	-0.018642406	-0.037556469	-0.077404504	-0.107016057	-0.150614516	-0.108429483	-0.064140604	-0.058404694	0.007138777	0.001603932	0.217055816	0.266989858	0.246281541	-0.490351266	-0.346063323	-0.41778811	-0.346953268	-0.281910053	-0.348301964	-0.383251939
Q7Z4V5	0.857666677	0.681301298	0.711518388	0.682853534	0.65113915	0.649121651	0.729883314	0.573397276	0.68858367	0.82067902	0.134850187	0.360575826	0.167213965	1.06162026	0.989654973	0.857912375	1.019928801	2.026754373	2.198555533	2.155552137
Q7Z569	-1.037951386	-0.869240721	-1.224786936	-0.429783032	-0.547504669	-0.63691458	-0.449097472	-0.436112943	-0.115823968	-0.255491598	-1.7412872	-1.475513919	-1.871046027	-1.35575058	-1.280926242	-1.388095019	-1.464992792	-1.129842813	-1.228402259	-1.339212555
Q7Z5K2	0.508840411	0.433977224	0.600729817	0.491297773	0.54592673	0.607682577	0.636961969	0.301997193	0.612673399	0.630866867	-0.754572891	-0.306637007	-0.526134615	-0.939664992	-0.885150645	-1.108089227	-0.845863689	-0.937197735	-0.772950491	-0.697422719
Q7Z5L9	-0.349300985	-0.021243814	-0.118351113	-0.074764827	0.014839529	-0.048429795	0.076225953	-0.004473477	0.010957096	-0.176940949	-0.478252794	-0.56297676	-0.275591153	-0.325318684	-0.315784999	-0.336930258	-0.110433693	-0.203063731	-0.25598809	-0.986639143
Q7Z6E9	-0.102243082	-0.039430948	-0.397585994	-0.083234971	0.008856619	0.039653734	-0.118847257	-0.191626751	-0.237130264	1.41147003	0.195518973	0.313442736	0.39849265	0.204085265	0.344739445	0.27653867	0.034441004	0.477236908	0.629475948	0.549895854
Q7Z6Z7	-0.401013124	-0.400197507	-0.403819687	-0.232449135	-0.30558628	-0.249608604	-0.284273636	-0.135887509	-0.15361713	-0.058813238	-0.272804136	-0.500336932	-0.53798236	-0.804295096	-0.78085407	-0.593098165	-0.363607353	-0.491066466	-0.509030724	-0.288492798
Q7Z739	0.215259836	0.174486521	0.125929582	0.284407304	0.293051814	0.35665915	0.315911159	0.230908531	0.246487541	0.14548029	0.038322731	0.263571727	0.322476335	0.536150841	0.372135803	0.218692106	0.038339312	0.568211685	0.578171773	0.28152847
Q7Z7H8	0.769765704	0.703886643	0.762901646	0.415728611	0.391094787	0.208408192	0.507020638	0.585980828	0.625556028	-1.049561643	0.69078138	0.655115523	0.62462424	0.986720373	1.041256949	0.681384639	0.780948221	0.126214971	0.390761726	0.396937727
Q86SF2	-0.030112694	-0.01301661	0.023004736	-0.501694076	-0.485382957	-0.499848303	-0.571596572	-0.381929051	-0.366116705	-0.637066338	-0.159534256	-0.379754936	-0.194291051	0.172180975	-0.123956896	-0.193498155	0.217932962	0.588412631	0.719433887	0.521856822
Q86SQ0	-0.35497531	-0.291960006	-0.407328423	-0.549962561	-0.468553327	-0.462188593	-0.225124282	-0.361806267	-0.121986849	-0.451115913	0.234709758	0.217508327	0.239400132	-0.352399371	-0.261162987	-0.125928922	-0.135728466	0.165163983	0.268687486	-1.096700473
Q86SX6	0.893243099	0.725900946	0.851856594	0.756329076	0.85788266	0.712324868	0.87044403	0.657970174	0.595315639	0.800064932	-0.56177615	-0.848731243	-0.023634274	2.084877193	2.413022813	2.331052829	2.157776821	-0.881702622	-1.036782186	-0.10464542
Q86TB9	-0.452988885	-0.310444882	-0.330858648	-0.377060671	-0.324082119	-0.376888924	-0.490676576	-0.171409717	-0.284404341	-0.543479931	-0.848807858	-0.845819647	-0.886445187	-0.576111036	-0.903244438	-0.812156813	-0.974797934	-0.661255845	-0.502057413	-0.575378715
Q86TU7	-1.12145795	-1.317664389	-1.400206694	-1.180157539	-1.145146304	-1.221877081	-1.131946518	-1.280107919	-1.345506425	-1.310565514	-1.666325142	-1.429121014	-1.106957385	-0.883162058	-1.088919101	-0.722665031	-1.29611588	-1.029678651	-0.743365824	-1.023274145
Q86U42	0.568938632	0.522499277	0.480720487	0.327191936	0.450432865	0.2228657	0.356553143	0.411035569	0.396886461	0.337632223	2.678251691	2.43090513	2.109072697	1.567265894	1.235129046	1.375063406	0.840577234	1.540758892	1.549674871	1.611298036
Q86U86	-0.675522174	-0.681613718	-0.750649295	-0.80000008	-0.687976784	-0.929095332	-0.922945864	-0.735216604	-0.645434052	-0.679235792	0.196810361	0.238354374	-0.096249351	0.15932577	0.192423159	-0.170024501	0.296793069	0.448909893	0.30651956	0.201050138
Q86UE4	-0.02581273	-0.26876716	-0.389819111	-0.291463608	-0.250651979	-0.330457894	-0.375893895	-0.220783914	-0.315132776	0.028769895	0.162640982	0.009602016	0.507330582	0.64666694	0.364659791	0.439549069	0.087325667	0.799114908	0.767967524	0.854822978
Q86UE8	0.494074083	0.5324754	0.516559444	0.344561759	0.495139669	0.427738378	0.528750106	0.604498119	0.598155591	0.330772387	-0.466280153	-0.994809502	-1.236627997	-1.167305491	-1.174011038	-1.089620205	-1.087569585	-1.27274464	-1.231137226	-1.012402239
Q86UK7	-0.711972197	-0.677479918	-1.019175079	-0.80381647	-0.794959949	-0.875629307	-0.809300843	-0.583670132	-0.696502562	-0.61810818	-1.351720388	-1.223786577	-1.288816274	-1.048058491	-1.423370507	-1.130665571	-1.282896012	-0.955384869	-0.985853641	-1.503037357
Q86UU0	-0.509876705	-0.48367434	-0.826949694	0.748395396	0.263966362	0.100051014	0.434959489	0.133930138	0.131123454	0.075263523	-0.158731197	0.011932076	-0.418331325	-0.362055157	-0.333535401	-0.697706164	-0.357698779	0.108053346	0.082003966	-0.25607132
Q86UU1	-0.11829509	-0.120202294	-0.207288405	-0.156850166	-0.243550008	-0.163808025	-0.051921668	-0.031369338	-0.079794727	0.155727644	0.037388646	-0.186650358	-0.329234983	-0.46309599	-0.563739738	-0.413196152	-0.517809491	-0.285692629	-0.366908002	-0.734164417
Q86V48	0.116850709	0.154084219	0.038731298	-0.199554617	-0.160877634	-0.112850905	-0.153823759	-0.058629247	-0.133323455	-0.052103837	-0.217892523	-0.257573639	-0.497131993	-0.575489319	-0.560123311	-0.656765367	-0.434437443	-0.478966718	-0.636896912	-1.006781061
Q86VI3	-0.163287243	-0.219044531	-0.299550481	-0.483885571	-0.491988617	-0.438178668	-0.360609932	-0.74848221	-0.67295454	-0.178934212	0.013065872	-0.005381667	-0.020023881	0.056076264	0.170399347	0.246158292	0.22504144	-0.491006387	-0.48846826	-0.500756416
Q86VP6	0.432481195	0.475479776	0.581931012	0.811320569	0.731651426	0.826697309	0.744952628	0.819040174	0.833806805	0.763265966	0.969263431	0.820727532	0.434846915	0.628587441	0.714967802	0.66629765	1.197014785	1.000347119	1.08624719	0.844233586
Q86VS8	-1.020311227	-0.967072535	-1.147225953	-0.775732475	-0.955346667	-0.927623945	-0.921135869	-0.907912092	-0.945123532	-0.712138659	-1.419359105	-1.56297676	-1.399222502	-1.274220695	-1.751884114	-1.207216436	-1.402708514	-1.234583645	-1.087921035	-1.458089951
Q86VY4	-0.110560977	-0.112707758	0.000891614	-0.143262477	-0.184667448	-0.020484493	-0.125041822	0.12317815	0.040966307	0.10946364	0.418987631	0.519763671	0.190793226	0.093819325	0.109669116	0.095180754	-0.364462139	0.376851067	0.442021524	0.570151353
Q86W92	-0.326050084	-0.235604373	-0.236122571	-0.183293834	-0.011728173	-0.131023651	-0.177518691	-0.24848594	-0.277229984	-0.432595825	-0.764312641	-0.644113523	-0.699172228	-0.654450835	-0.630706147	-0.885901081	-0.463814601	-0.794773618	-0.502132485	-0.962373864
Q86WJ1	0.886579369	1.082215427	0.961391546	0.662783086	0.920644167	0.910699762	0.966871218	0.967188448	1.001978303	0.832277581	-1.2052343	-1.018656244	-0.629228108	-1.208368148	-1.181135472	-0.928189997	-1.19783892	-1.28319359	-0.919649552	-0.85553339
Q86WX3	-0.162330232	0.093144987	-0.094103567	-0.194324871	-0.127067182	-0.076199626	-0.049982887	0.260210666	0.029064483	0.249151738	0.007174033	0.238354374	-0.045453499	-0.099722964	-0.171171086	-0.269176428	-0.598259323	0.032067446	0.075046416	0.072765144
Q86X29	-1.162330232	-1.552981376	-2.094103567	-1.539374851	-1.694174318	-1.594270243	-1.811454655	-2.176050104	-1.762591753	-1.555452573	-0.64705113	-0.522230418	-0.347026291	-1.290162239	-1.499496952	-1.088209256	-1.177416202	-0.811961551	-1.621744687	-1.516799258
Q86X51	0.186354322	0.156542492	0.238694613	0.467355017	0.474482603	0.48346896	0.610392249	0.494666106	0.52920186	0.488691708	0.028182309	-0.110588419	-0.02740165	0.193832633	0.077598796	0.237220088	0.11609172	0.000347119	-0.049397963	-0.060783723
Q86X55	0.137316416	0.108188868	-0.06608919	0.108921803	0.02349789	0.155709441	0.126894875	0.153788607	0.103906654	0.277324946	0.318760184	0.448250495	0.518761923	0.14428066	0.117755086	0.027593369	0.50101778	0.703259878	0.432404	0.471631353
Q86XI2	-0.236767266	-0.605028124	-0.497402229	-0.507578632	-0.740149747	-0.726181918	-0.671862539	-0.544741765	-0.573366195	-0.550651586	0.036921376	-0.217201924	0.019606576	-0.343223482	-0.367671741	-0.22881869	-0.259878363	-0.093923239	-0.473514756	-0.404516594
Q86XP3	0.375001883	0.284277013	0.296994578	0.384800418	0.340020602	0.414595632	0.364085547	0.380180339	0.386480819	0.204413424	0.369744112	0.458084855	0.416403682	0.347570737	0.196341636	0.158263604	-0.05354778	0.52329241	0.64110499	0.518950293
Q86XZ4	-0.837089403	-0.819427754	-0.803632903	-0.823459053	-0.728290663	-0.765947151	-0.82396226	-0.755445929	-0.778158908	-0.783332314	-0.714487141	-0.703959719	-0.771861417	-0.522860566	-0.658816148	-0.616140812	-0.902600703	-0.469432374	-0.340212509	-0.499048073
Q86Y56	-0.087452947	-0.175343849	-0.091929195	0.227086978	0.160088079	0.119889761	0.226076734	0.180915785	0.30113644	0.093897579	0.287281952	0.314563011	0.15051151	-0.337518048	-0.225557491	-0.217591435	-0.050286833	-0.255373695	-0.123684387	0.233471616
Q86Y91	0.016778092	0.144834464	0.056838331	-2.495833425	-2.062077842	-2.888453347	-2.283152322	-1.139338326	-1.127505773	-2.076912131	-0.014455983	0.265688668	0.25974058	-0.50589093	-0.067857486	-0.688055994	-0.148733448	-0.464964834	-0.459015187	-1.192108261
Q86YP4	-0.1706455	-0.082234444	-0.160123696	-0.224294687	-0.185736309	-0.145489013	-0.23706844	-0.264210292	-0.331252441	-0.262670823	-1.496400141	-1.235049925	-1.534449883	-0.974660413	-1.035215934	-0.970455724	-0.858968676	-1.400169711	-1.065782058	-1.677535088
Q8IU81	-1.073892267	-1.256263844	-1.48112669	-1.021590336	-1.211538741	-1.236376651	-1.143959035	-0.992418985	-1.019083313	-0.947168998	-1.717440458	-1.588243519	-1.347026291	-1.7267329	-1.805923954	-1.318615361	-1.44625623	-1.433034345	-1.396279431	-1.691340888
Q8IVF2	0.069473414	0.050790974	-0.072364516	-0.275577848	-0.169204445	-0.244597158	-0.243300858	0.625390671	0.488591761	0.31785026	0.360362876	0.570559367	0.266840377	-0.192251848	-0.246441481	-0.259425222	-0.251721761	0.89022281	0.92245278	0.535523292
Q8IVH8	-1.651077417	-1.897809873	-2.122672719	-2.340714358	-2.284470263	-1.561952523	-2.228409357	-1.994603233	-1.852789562	-1.214415655	-1.830554538	-2.393051759	-1.429919299	-1.721319403	-1.89683245	-1.688055994	-1.52270829	-1.338160049	-1.848630089	-2.291118267
Q8IVS2	-1.496749271	-1.897809873	-1.537710218	-2.108351648	-1.924574318	-1.934995933	-2.068752691	-2.048042492	-2.012570006	-2.718182073	0.339370463	0.566306256	0.812281603	0.106727914	0.30785797	0.177642915	-0.087569585	-1.055034225	-0.121779839	0.187535332
Q8IW35	-1.137668177	-0.949209026	-0.85064953	-0.969223162	-0.472542611	-0.879891334	-0.727715773	-1.041253326	-0.746289941	-0.683608924	-0.59724083	-0.931193403	-0.212521788	-1.003938205	-1.099566345	-1.204920978	-0.919460437	-0.97662788	-1.05483868	-0.925704145
Q8IWA0	0.040384705	-0.039828878	0.145986236	-0.084333888	-0.011451769	-0.02534872	0.081187936	-0.446166608	-0.247608782	-0.504660682	0.251694442	0.220952313	0.466285748	0.371015048	0.381671448	0.339033281	0.119692347	0.338228692	0.356720961	0.54060786
Q8IWJ2	0.250892394	0.184268185	0.210989536	0.192961878	0.128812895	0.224820273	0.210411982	0.122386508	0.12596702	0.10751244	-0.109018985	0.072197186	-0.230310274	-0.700931406	-0.773257765	-0.690623067	-0.610723289	-0.450760971	-0.55855086	-0.574157349
Q8IWX8	-0.094737768	-0.043660739	-0.122950187	-0.213927007	-0.194543382	-0.151752007	-0.160664751	-0.11885066	-0.159527446	-0.223203672	0.507192435	0.588923865	0.548412339	0.707650202	0.856197717	0.775555896	0.700639748	1.070976197	1.228588481	1.068721831
Q8IWZ3	-0.988724884	-0.912309443	-1.225432293	-0.897931868	-0.938695426	-1.074570382	-0.917264938	-0.637691146	-0.711588849	-1.05465052	-0.950515162	-0.960092352	-0.821364388	-0.91782919	-0.88398765	-0.704824207	-1.147597914	-0.640380472	-0.546237599	-0.66420045
Q8IWZ8	-0.665694513	-0.616853559	-0.633386696	-0.48611827	-0.401283928	-0.485272206	-0.455445565	-0.378288313	-0.478310945	-0.441085548	-0.608162117	-0.669506681	-0.86404264	-0.303582754	-0.437045444	-0.571099847	-0.766730728	-0.431373211	-0.190647337	-0.263786285
Q8IX12	0.795819109	0.668152804	0.566514601	0.533595584	0.416709109	0.458672328	0.508863161	0.522557911	0.474016824	0.471937425	-0.156324699	-0.307685859	0.002465444	-0.174068617	-0.112561141	-0.293196376	-0.194414994	0.235344164	0.42503998	0.503415967
Q8IX18	-0.063209185	-0.114353219	-0.152739444	-0.126348077	-0.242993627	-0.117540421	-0.110572867	-0.345510394	-0.194117375	0.083007477	-0.281855581	-0.287886916	-0.15743583	-0.618784986	-0.386762502	-0.450175065	-0.494764692	-0.11643477	-0.278442941	-0.304317765
Q8IX90	-1.322957488	-1.537913928	-1.420754072	-1.183817213	-1.118111877	-1.344787263	-1.165836886	-1.014411714	-0.84698394	-0.932522222	-0.590727524	-0.229076024	-0.391649282	-0.642463983	-0.699795603	-0.088209256	-0.489959708	-0.380804386	-0.184008139	-0.283256149
Q8IXI1	-0.10692312	-0.075589601	-0.110104045	-0.59415112	-0.624038517	-0.583803244	-0.449842859	-0.485944099	-0.659780947	-0.616225995	-0.944966328	-0.954824632	-0.812573625	-0.185825579	-0.136597076	0.036028309	0.140256722	-1.172217765	-1.182683958	-0.766071763
Q8IXM3	0.997425138	0.966623923	0.915587856	0.587034843	0.679003861	0.502227439	0.67643341	0.360387395	0.321008449	0.435502288	0.620481159	0.823604293	0.79689857	0.062428906	-0.117108647	-0.230374157	-0.403837825	-0.198818427	-0.035586417	0.169507339
Q8IXT5	-0.187890001	-0.136051817	-0.253898169	-0.536252616	-0.453393741	-0.503789497	-0.522993469	-0.591087603	-0.547504132	-0.420866532	0.823780099	0.683712211	0.817830711	0.596515136	0.146123775	0.30873445	0.074046989	0.350000939	0.318278728	0.390398588
Q8IY33	-0.437497193	-0.390226632	-0.72291568	-0.510389261	-0.632393566	-0.574398096	-0.57284873	-0.483312644	-0.331252441	-0.372457665	-1.506581517	-2.011802573	-1.961583574	-1.676979864	-1.737808929	-1.834134253	-1.867512252	-1.739258357	-1.658086534	-2.158160929
Q8IY37	-0.770012809	-0.656732415	-0.849902986	-0.91282183	-0.838949539	-0.856604481	-0.94773729	-0.813066941	-0.66743452	-0.997184939	0.774727947	0.825518951	0.465550117	0.657815549	0.472022948	0.595756055	0.527621633	0.895195911	0.904311664	0.296469703
Q8IY57	-0.03162654	0.127218921	-1.052283391	-0.897931868	-1.448396524	-0.765070932	-1.554179518	-1.478282397	-1.57496475	-1.260709307	-2.848089837	-3.108191304	-3.044005625	-2.715926145	-5.254384454	-2.619194136	-4.279437139	-2.150191458	-4.102871376	-3.890228472
Q8IY81	0.096032735	0.069358735	-0.009709264	-0.193534137	-0.053785432	-0.200397354	-0.133742031	0.183581496	0.117826631	-0.049561643	0.926468708	1.031472262	1.208839682	0.940177426	0.851977825	0.8900508	0.601349702	1.213871548	1.245679749	0.985451619
Q8IYB7	-0.054526942	0.141328521	0.004960561	0.176133118	0.270800553	0.166312456	0.187107682	0.346865049	0.230561082	0.242252179	0.454060398	0.794575244	0.551867897	0.461158648	0.383045466	0.2474736	0.297210093	0.619996888	0.590615581	0.655343306
Q8IYB8	0.684168848	0.611885969	0.738290079	0.116805984	0.198808098	0.19766181	0.293149319	0.150333049	0.190899256	-0.285422057	-0.879993471	-0.944999203	-1.0148818	-0.482807317	-0.23572061	-0.567163433	-0.453253956	-0.930142977	-0.889092085	-1.067600059
Q8IZ21	-1.125493463	-1.454203222	-1.581653566	-1.374369912	-1.360581591	-1.510382174	-1.184945709	-1.132106756	-1.159527446	-1.203070681	-1.792686353	-1.578083653	-1.247978922	-1.389697912	-1.839346955	-1.501837185	-1.582829283	-1.009710235	-1.4542142	-1.936453386
Q8IZD4	-0.966837813	-1.212991135	-1.166616066	-1.195907641	-1.006485516	-1.182738687	-1.216944171	-1.073790261	-1.012570006	-0.844692049	-0.950515162	-1.075404661	-0.864741451	-1.288560134	-1.22611	-1.123325562	-1.455125763	-0.833519089	-0.76897064	-0.8643036
Q8IZH2	-0.804373828	-0.425322102	-0.575469694	-0.698539958	-0.549911167	-0.674674056	-0.649855997	-0.592327565	-0.559058359	-0.365364532	-0.071353364	-0.116720531	-0.000987358	-0.039200665	-0.148650511	-0.095844825	-0.244116604	0.21692541	0.156714979	0.062929946
Q8N163	0.968625878	0.893240114	0.824307613	0.770986875	0.704466842	0.739561037	0.79115377	0.724281421	0.724590534	0.72497591	0.658066213	0.599806172	0.530369187	0.907866191	0.657839585	0.584475993	0.645962122	1.023674921	0.920913774	1.001877985
Q8N1F7	0.180863419	0.09466462	0.011015206	0.237608072	0.140927748	0.195327706	0.241767104	0.142658586	0.201669868	0.15958989	0.35463722	0.230138795	0.342291793	0.216731782	0.326564984	-0.226643851	0.612116133	-0.168338805	-0.334687052	0.02923225
Q8N1G2	-0.393385433	-0.631772979	-0.60413758	-0.571887665	-0.554736238	-0.79964408	-0.365145694	-0.818860905	-0.915202169	-0.407060733	-1.38514339	-1.447499543	-0.74025942	-0.863152098	-1.006456941	-0.64385619	-0.967493133	-1.133889646	-1.058477257	-0.471427751
Q8N1G4	-0.397771268	-0.152787724	-0.110461635	-0.14365516	-0.030480997	-0.087984811	-0.05133976	-0.121684951	-0.091710226	0.009819635	-0.106435824	0.11049591	-0.320420934	-0.070061629	-0.072634018	-0.007314902	-0.218554897	0.264504454	0.269913088	0.267918038
Q8N201	-1.648752364	-1.615666644	-1.854837327	-1.587591748	-1.600399617	-1.480302234	-1.554179518	-1.70128626	-1.508694142	-1.078293361	0.007174033	-0.790387257	-1.003293826	-1.534087822	-1.490618801	-1.244449342	-1.314050894	-1.158411965	-1.184008139	-1.155766414
Q8N3D4	-0.675074007	-0.669340969	-0.715938168	-0.891389022	-0.73740437	-0.799154782	-0.762397013	-0.920528134	-0.896547552	-0.655925365	-1.201921566	-1.233055875	-1.531672798	-1.928185983	-1.854453848	-1.947248333	-1.873757695	-1.863668699	-1.884779093	-2.231909269
Q8N3X1	-1.151317239	-1.143634989	-1.340264154	-1.540715023	-1.692400876	-1.549828964	-1.491443763	-1.218818389	-1.184934053	-1.12605978	-0.213549568	-0.287886916	-0.320420934	-0.893272086	-1.0341405	-0.967858613	-1.143064698	-0.828263363	-0.848630089	-0.950911438
Q8N3Z6	-1.662759222	-1.747250196	-2.004977676	-1.961125695	-1.9884208	-2.534816393	-1.6281801	-1.715267014	-1.467135869	-1.417949049	-2.603783676	-3.56297676	-3.0148818	-0.903453462	-1.686217196	-1.069991398	-1.728027198	-1.628531539	-1.430446035	-2.18232724
Q8N442	-0.858759406	-1.092517417	-0.951145613	-1.213433694	-1.377579667	-1.179232744	-1.301198777	-1.377219254	-1.476068994	-1.331000629	-0.478252794	-0.33415807	-0.084398794	-0.022681928	-0.004875905	0.032789935	-0.210133992	-0.350664526	-0.471896478	-0.412355411
Q8N488	0.263548827	0.213221439	0.315620133	0.233704649	0.43678086	0.132857159	0.23798173	0.482603088	0.244223069	0.708583357	-1.12461584	-1.433693744	-1.042287957	-0.903453462	-0.461413451	-0.507483748	-1.087569585	-0.405051933	-0.25320565	-0.113331148
Q8N5C6	-0.284849223	-0.23029616	-0.474974463	-0.941521137	-0.744737016	-0.531832534	-0.73860409	-0.448036111	-0.327205608	-0.387666482	0.655146331	0.746878502	0.859058374	0.210923001	0.506058292	0.469706369	0.179994479	0.221684167	0.100068682	0.095557009
Q8N5F7	0.203690447	-0.023996675	0.056838331	-0.070112844	0.145517578	-0.131023651	-0.142753273	0.037818245	-0.115242353	0.150893786	1.291166337	1.250804431	1.481720744	0.795791112	1.325559971	1.408355804	0.704932209	1.00066358	1.365277459	1.602997091
Q8N5K1	0.613087691	0.446071663	0.586617917	0.55712131	0.428247785	0.449416291	0.62568535	0.825188793	0.50816369	0.548884087	-0.726931907	-0.72447314	-0.509646492	0.345549165	0.516004141	0.305517737	0.580829314	-0.266807615	-0.680339341	-0.287181852
Q8N5L8	-0.447926792	-0.715117575	-0.905442003	-0.71433193	-0.784801513	-0.715986151	-0.953275474	-0.792969371	-0.535522844	-0.996368704	-0.864197382	-0.521013467	-0.391649282	-0.632268215	-0.596172972	-0.658439513	-1.150627992	-0.755793725	-0.546578219	-0.208145225
Q8N5N7	0.422632269	0.196426197	0.309841343	-0.038056951	0.138560027	-0.023906877	0.077571509	0.029243509	-0.04543464	0.032179115	-0.798303602	-0.921527068	-0.585373818	0.094501612	0.091390382	0.109187612	-0.032164355	-0.853066754	-0.662694315	-0.734015571
Q8N684	0.618245359	0.339141886	0.249722246	0.591904626	0.528826386	0.587537363	0.594646149	0.361028166	0.368438926	0.661984967	0.505811734	0.509622798	0.769935312	0.733146886	0.511793061	0.519773771	0.363514256	0.675779142	0.628344785	0.642518159
Q8N6H7	-0.394321458	-0.453824412	-0.568961152	-0.228164595	-0.34676717	-0.356241009	-0.335324561	-0.196108287	-0.208933372	-0.017032658	-1.760652525	-1.603618745	-2.111097115	-2.076958989	-1.652819986	-1.627368067	-1.950891166	-1.543533886	-1.309900373	-1.657070986
Q8N6R0	-0.346707694	-0.50549245	-0.496233582	-0.342466265	-0.223654262	-0.320768838	-0.306252005	-0.477900378	-0.359902646	-0.470254559	-0.243887731	-0.255143495	-0.493344679	-0.970373055	-0.890979724	-0.658439513	-0.992759892	-1.037238642	-0.946366891	-0.98238967
Q8N6T3	0.275403053	0.207006008	0.376559908	0.588414752	0.634279416	0.640361748	0.598544742	0.452340404	0.394262902	0.408021551	0.937160358	1.083681946	0.769577152	0.436346083	0.411346235	0.380805864	0.663751302	0.73615176	0.655721997	0.330173007
Q8N7H5	-0.386105207	-0.509817197	-0.333092498	-0.451945781	-0.383392676	-0.462416849	-0.516880977	-0.371429574	-0.329516694	-0.73131513	0.866446608	0.918516918	1.38737386	0.94992076	0.831389754	1.218096064	0.545257304	0.778296329	1.165617459	1.331220927
Q8N884	-0.929316695	-0.834306931	-0.899250169	-1.188011097	-1.183866322	-0.952843935	-1.183085367	-2.041253326	-1.768066883	-2.022720031	-0.195318831	-0.044651453	-0.860553654	-0.145390714	-0.258146373	-0.139893411	-0.189050903	-0.150191458	-0.087921035	-0.41880082
Q8N8A6	-0.28244423	-0.260895293	-0.44550278	-0.491161985	-0.487226657	-0.270289286	-0.357572474	-0.314892832	-0.446797202	-0.392812843	-0.222472334	-0.303843792	-0.199423898	-0.47722039	-0.377185544	-0.433357447	-0.50603895	-0.560984842	-0.474054586	-0.528626801
Q8N983	-0.313719282	-0.353489357	-0.428163924	-0.159936145	-0.318258576	-0.254708474	-0.228409357	-0.213720522	-0.267827061	0.218543752	0.652403564	0.854875754	1.052595932	0.422555809	0.365224189	0.339727163	0.033132901	0.111476112	0.386307586	0.539695628
Q8N9N8	0.096898958	0.31320232	0.20069735	0.361878637	0.358102961	0.263549746	0.307114211	0.520953261	0.449222816	0.042277224	-0.311001927	-0.350277735	-0.445516154	-0.767994865	-0.965902843	-0.924408357	-1.330063212	-0.162539851	-0.384053129	-0.784450292
Q8N9T8	-0.467428697	-0.434885044	-0.614244066	-0.667465325	-0.567682551	-0.666060926	-0.571921101	-0.491331604	-0.480556385	-0.454848632	0.53768875	0.511462073	0.381124438	0.338222542	0.64614696	0.540278155	0.391687012	0.625194354	0.616327278	0.195528122
Q8NAV1	-0.128527524	-0.054831041	-0.192881721	-0.038530198	-0.032330498	0.035133537	-0.170129712	-0.29820468	-0.288332717	-0.110962188	-0.130902103	0.07445316	-0.086435061	-1.005034062	-0.782257763	-0.6987824	-0.88633028	-0.421446371	-0.299816592	-0.215607457
Q8NB90	-0.48374021	-0.318468791	-0.2410081	-0.262343294	-0.246892805	-0.220074838	-0.275203569	-0.006125102	-0.083609343	-0.534762714	-0.38514339	-0.578083653	-0.629228108	-0.759647522	-0.508430077	-0.625320238	-0.567562526	-0.459875957	-0.710553954	-1.120317578
Q8NBQ5	0.298177784	0.07462021	0.359069062	0.505001871	0.36103378	0.315951444	0.581449158	0.090432871	0.235455228	0.457201228	-0.543841136	-0.919120571	-0.571047036	0.308097085	0.45909753	0.158753021	0.598419914	-0.999828723	-1.321511663	-0.253508806
Q8NBS9	1.446865269	1.432673047	1.450535953	0.81463909	0.911006276	0.881134587	0.892773161	0.922650344	0.793513948	0.802568525	0.517579572	0.589113031	0.548439869	0.412741519	0.343811234	0.408286601	0.383124998	0.72181068	0.779301357	0.752191223
Q8NBU5	0.127983759	-0.171601447	-0.068568475	-0.272327383	-0.303487489	-0.272742396	-0.284861339	-0.629848906	-0.538861645	-0.406131261	-0.942199894	-1.039414804	-1.254832593	-0.639908278	-0.676955626	-0.662633397	-0.613856178	-1.429713987	-1.665466064	-1.526047335
Q8NC51	1.422685418	1.407150397	1.495837027	1.382869488	1.44507786	1.43400311	1.439007105	1.634243763	1.542890738	1.288788854	1.905503854	2.205307832	2.266337825	2.208894415	1.823928113	1.925523282	1.365775179	2.404682759	2.401736979	2.449363773
Q8NC60	-0.061919625	-0.139009252	-0.149061443	-0.464018613	-0.452893239	-0.393042432	-0.307264778	-0.452157564	-0.459733621	-0.374173297	-0.099741171	-0.288182641	-0.028030504	0.164890939	0.204705577	0.194695729	-0.013943336	-0.540173309	-0.466246756	-0.344315833
Q8NCA5	0.523042875	0.314240604	0.485873714	0.36843825	0.359813329	0.400532723	0.419397745	0.455558265	0.315123112	0.249495852	0.903434347	0.983596207	0.938939151	0.822074526	0.682989366	0.597510626	0.530136973	0.942325454	0.869629824	0.940325893
Q8NCD3	0.361952531	0.146584246	0.183297802	-1.178591945	-1.308717809	-1.193307929	-1.175667895	-0.549550753	-0.425442921	-0.696808422	1.042169454	0.785751394	0.813920099	0.130874001	0.352945859	0.527450042	-0.164438348	0.21692541	0.238462118	0.366859031
Q8NCG7	-0.467001927	-0.385582986	-0.378511623	-0.624202862	-0.610160277	-0.519219538	-0.519729009	-0.519754258	-0.506633312	-0.700791936	-3.340749271	-2.125571448	-2.96907811	-2.027127833	-2.031992033	-2.393312728	-2.279437139	-1.828263363	-1.498009318	-1.577999415
Q8ND04	-1.427023861	-1.502747073	-1.686155492	-1.468794172	-1.464953456	-1.525883268	-1.412310802	-1.344117159	-1.248565159	-1.360805142	-3.137215876	-3.103545142	-1.90298892	-4.258453379	-2.481794951	-2.457443066	-2.279437139	-3.609623077	-2.55855086	-3.636893104
Q8ND24	-1.124147038	-1.137943877	-1.031819288	-0.984643501	-0.964681079	-0.995368551	-0.910579831	-0.814030987	-0.858618641	-0.855506168	-0.785230548	-0.903179027	-0.573901033	-0.501244565	-0.940493679	-0.792178937	-0.807995503	-0.115100794	-0.236622765	-0.461043268
Q8ND56	-0.551347846	-0.486383627	-0.474207276	-0.642431135	-0.569309039	-0.593103486	-0.629446177	-0.513868101	-0.684157877	-0.624399926	-0.17812907	-0.280660521	-0.168987123	1.05186303	0.440553761	0.655825542	0.459936119	0.917853929	0.705020163	0.436058262
Q8NDD1	-0.810857861	-1.112608093	-1.269342368	-0.819387092	-0.949774872	-0.803237345	-0.826864094	-0.815961014	-0.852789562	-0.636218442	0.371412933	0.385390471	0.770702499	0.244508108	-0.104637335	0.253050317	-0.180316093	0.34311817	0.363375064	0.442295347
Q8NE71	0.233604163	0.228912399	0.212625222	0.357010626	0.316433782	0.288299128	0.309576693	0.378331404	0.388534829	0.104681878	-0.020723213	0.220092645	0.347154224	0.330707459	0.51523782	0.518236899	0.269110402	0.812533124	0.978660304	1.05676219
Q8NEF9	0.218093513	0.260311682	0.257687329	0.289443772	0.326089823	0.205729092	0.161469845	0.523245072	0.466809727	-0.068881204	-0.418397629	-0.245061728	-0.251401687	-0.141167895	-0.17341892	-0.197295722	-0.398200089	0.197195028	0.250275449	-0.091428046
Q8NEJ9	0.33357073	0.2785129	0.186212339	0.107853061	0.166924037	0.082633961	0.022745663	0.092859609	0.056426087	0.339850049	0.353624447	0.383442199	0.49362864	0.033688168	-0.194769598	-0.146926673	-0.487802675	0.520690069	0.495057016	0.544121076
Q8NEM2	-0.304844897	-0.318307874	-0.323861818	-0.767942398	-0.646696884	-0.758952252	-0.58201789	-0.932146555	-1.054326471	-0.95433716	-0.353924659	-0.159254574	-0.202217967	-0.107469941	0.110771474	0.007541964	0.076415149	-0.738025811	-0.630383605	-0.686839496
Q8NF37	0.215543454	0.005999686	-0.159198595	-0.492717451	-0.408253483	-0.361112878	-0.409698012	-0.580221653	-0.503205124	-0.586563105	-1.83824893	-1.229076024	-1.369165268	-0.83950083	-0.710063938	-0.56814653	-0.604088402	-1.808723177	-1.637985328	-1.414500683
Q8NFC6	-0.81536394	-0.846036223	-0.99224868	-0.9231202	-0.904062851	-0.785804102	-0.970203813	-0.847046044	-0.710980331	-0.327679907	-1.069427732	-0.736852034	-0.780489265	-0.688267672	-0.846658487	-0.995529604	-1.345297726	-0.46286724	-0.418844748	-0.505893614
Q8NFD5	-4.212956305	-3.454203222	-3.596603907	-2.232799019	-3.021435857	-4.406301652	-3.653715192	-2.509176405	-3.806985872	-3.976916341	-0.681239816	-0.578083653	-0.651665497	-0.810471781	-0.649522396	-1.038312812	-0.920672276	-0.482918604	-0.404745524	-0.674961145
Q8NFH4	0.324970802	0.200362611	0.102807884	0.363670582	0.327401563	0.352224427	0.405590637	0.008671899	0.105404521	0.25875602	-0.861581434	-1.555482224	-1.080334861	-1.088528378	-1.42149444	-1.382896112	-0.863622535	-1.213018296	-1.19197885	-1.410213324
Q8NFH5	-0.762923384	-0.801885453	-0.947946731	-0.412505041	-0.480554425	-0.417616965	-0.32356659	-0.289127925	-0.20707303	-0.308537832	-0.409773056	-0.893697974	-0.839795093	-0.101362789	-0.001193546	-0.18291784	0.312418327	-0.504587606	-0.823647733	-0.733569123
Q8NFW8	-0.301492979	-0.445390152	-0.406047573	-0.526041161	-0.762302889	-0.617015023	-0.73860409	-0.267507882	-0.402553873	-0.115386279	-2.099741171	-1.958114702	-2.369165268	-2.306281904	-2.42149444	-2.135514971	-2.436978416	-3.751642082	-2.57930942	-2.423113813
Q8NG31	-0.29511541	-0.45208317	-0.577692836	-0.675833904	-1.006816068	-0.946870034	-0.696596563	-0.783874337	-0.89529429	-0.835904032	1.015913882	0.812062671	0.89665516	-1.357149218	-1.273927487	-1.265822993	-1.247153857	-1.076293345	-1.180699963	-1.319648002
Q8NHQ9	-0.263199059	-0.370489265	-0.581653566	-0.342466265	-0.549911167	-0.464853835	-0.487229274	-0.412923316	-0.57097168	-0.227765208	-0.538608286	-0.551749505	-0.401755769	-0.540429348	-0.616954534	-0.659486841	-0.636908176	-0.225918784	-0.473514756	-0.547859555
Q8NHV4	-3.319871509	-2.391918943	-3.637245892	-2.245855172	-2.647040342	-2.543805176	-4.139142019	-3.821766636	-2.347554254	-3.739877144	0.383040935	0.628493771	0.583590987	-0.359950569	-0.079458772	0.170588157	-0.004275922	0.781620513	0.371510584	0.289897049
Q8NI27	0.197683178	0.087690557	0.02818232	0.018916973	-0.110987442	-0.103879872	0.025527257	-0.073317994	-0.09962674	0.030675271	0.071826991	0.032632984	0.145011233	0.35121252	0.460471599	0.482106469	0.397986859	0.812161255	0.940793925	1.025227981
Q8NI36	0.365859212	0.418956517	0.389192862	0.339731737	0.295904968	0.295938509	0.36747443	0.185280014	0.199640757	0.135017736	-0.495791537	-0.569000548	-0.380363475	-0.682930574	-0.61438059	-0.549387127	-0.378195708	-0.580059762	-0.613157191	-0.522803761
Q8NI77	-0.868308133	-0.732165869	-0.879816195	-1.090576946	-0.879486428	-1.275770089	-1.071044503	-1.098830601	-1.151157041	-1.214415655	0.368789633	0.223370668	0.334702638	-1.425720581	-0.662758223	-1.096087887	-1.184884873	-1.080843412	-1.069448375	-1.216854924
Q8TAD8	0.246475314	0.383146441	0.298662804	0.232528379	0.243267369	0.142695351	0.177003723	0.1137945	0.024849155	-0.072317557	-0.558594903	-0.601044801	-0.633687756	-0.51992049	-0.57725211	-0.640750279	-0.817746013	-0.629483499	-0.404745524	-0.672391785
Q8TAE8	-1.043031303	-1.014189057	-1.154274716	-1.446014303	-1.092159181	-1.159525072	-1.141548517	-1.312438573	-1.304485532	-0.816564666	-0.810234554	-1.074690279	-0.313249279	0.048763933	-0.050356801	-0.008648878	-0.399325875	-0.927799037	-0.743365824	-0.831447772
Q8TAQ2	0.549240624	0.46514549	0.365328052	0.247745587	0.204035957	0.173396685	0.277074124	0.207030629	0.26828756	0.291927666	0.227356556	0.270756688	-0.075473206	0.248651801	0.271788715	-0.022056921	0.362029163	0.33582076	0.341177209	0.343436916
Q8TAT6	0.285666048	0.266404304	0.387023123	0.413538954	0.405795065	0.462567659	0.362650945	0.550341692	0.509169929	0.34214642	-0.49518319	-0.567492242	-0.90298892	-0.737621216	-1.003928115	-0.68549348	-0.537505292	-0.590588407	-0.648914888	-0.955069064
Q8TB72	-1.009083971	-1.14934864	-0.893084796	-0.974646834	-0.99824623	-0.770336248	-0.638339966	-0.564074652	-0.732844409	-0.853533926	0.90973259	1.132058153	0.981558785	0.737227759	0.761680942	0.723370252	0.265380772	1.285043135	1.346827548	1.259001901
Q8TBC4	-0.830486668	-0.617767236	-0.564970441	-0.378096917	-0.424195027	-0.373571939	-0.407958778	-0.249990471	-0.280712366	-0.372271474	-2.225272053	-3.900011748	-1.611526106	-2.961836373	-2.464307524	-1.801397467	-2.356058421	-2.324220858	-2.244890381	-2.558890592
Q8TBF4	-0.573687384	-0.471992535	-0.510713486	-0.475186274	-0.671287889	-0.60677472	-0.56706081	-0.409640732	-0.411808795	-0.410681048	1.653775599	1.664238044	0.736554277	1.026144438	0.265251798	0.92442757	-0.15442456	1.214540133	2.538578316	1.534144659
Q8TC12	0.319835596	0.18284779	0.352671618	0.044783696	0.077298096	0.038449732	0.00816468	-0.351796657	-0.232960074	-0.26699557	-0.294148858	-0.250093805	-0.272110584	0.55709235	0.836610078	0.691688176	0.989501393	-0.718852147	-0.839210937	-0.185376692
Q8TCC3	0.622743243	0.528007465	0.456668364	0.342745906	0.356390563	0.411166568	0.494676648	0.001018327	0.094886649	0.10142511	-0.158731197	0.046817593	0.188268825	1.555606567	1.308493938	1.129339871	1.350924143	0.51191044	0.324790662	0.627810122
Q8TCS8	0.834606616	0.821947256	0.812068421	0.49326349	0.507426477	0.494434492	0.498435108	0.272459054	0.346264549	0.299904391	-0.173255095	-0.23954664	-0.114209727	0.333678617	0.419807814	0.289325704	0.436229053	-0.324220858	-0.273148641	-0.279341099
Q8TD16	-0.390954607	-0.34880425	-0.403236507	-0.200666398	-0.217608309	-0.236937247	-0.146652451	-0.197953206	-0.116182001	-0.237673562	0.358008004	0.601930166	0.341534671	0.445600608	0.282186562	0.849101997	0.596444585	0.815592826	0.289446046	-0.020548478
Q8TD30	-0.152689274	-0.151736023	0.00569401	-0.764597986	-0.67770636	-0.567543386	-0.632686765	-0.329798634	-0.521069965	-0.890127184	-1.849868013	-2.223126758	-1.730673371	-0.245768119	0.118480606	-0.08398467	-0.124793596	-1.129842813	-1.627137946	-2.199487792
Q8TDB6	-0.274356849	-0.20429194	-0.263144834	-0.323695774	-0.338455719	-0.247755713	-0.405546647	-0.273462606	-0.402317346	-0.190568913	-0.878935001	-0.420018807	-0.608011622	-0.334105586	-0.589522407	-0.665155592	-0.35409245	-0.37984291	-0.382228088	-0.346567006
Q8TDD1	-0.536111703	-0.515340236	-0.697366884	-0.755751857	-0.794959949	-0.697240225	-0.626734514	-0.403408778	-0.369382401	-0.42107515	0.009688857	-0.057370509	0.277662488	0.058057154	-0.139744588	-0.028481324	-0.478468008	0.195954032	0.161436399	0.032820099
Q8TDM6	-1.020311227	-1.265541658	-1.30709729	-1.090576946	-1.284470263	-1.22910865	-1.213142601	-1.124911255	-1.038801547	-1.111845921	-0.115237507	-0.349197469	-1.123588059	-0.800923798	-0.894878902	-0.692336991	-0.774013404	-0.590959233	-0.612800486	-1.065351119
Q8TDN6	0.819312499	0.702697772	0.818245729	0.626346777	0.693928778	0.698987848	0.703434612	0.648203343	0.638028974	0.37686062	0.682675075	0.854875754	0.888458637	0.475035705	0.355058151	0.364337817	0.12618642	0.556719367	0.552105554	0.459466483
Q8TED0	0.388675537	0.27531756	0.346469025	0.267077643	0.21479352	0.230793653	0.220218504	-0.015837067	0.084363872	0.024003452	-0.332273488	-0.185364533	0.051438907	0.28108009	0.166901192	0.234752659	-0.090900397	0.177553963	0.096800968	-0.032397073
Q8TEQ6	-0.044499994	-0.068897128	0.017728416	-0.017601563	0.035730496	0.042774826	0.063215421	-0.129611942	0.104982203	-0.182929019	0.457206954	0.588124367	0.624126244	0.15932577	0.201581995	0.171766348	0.452794627	0.347091872	0.327674099	0.436673268
Q8TER5	-0.847050513	-0.79481588	-1.531950949	-0.868352779	-0.782535796	-1.011488217	-0.639359899	-0.934241365	-0.79855725	-0.678362755	-0.23539627	-0.211955754	-0.208265774	-0.642463983	-0.520929679	-0.30216484	-0.539158811	-0.566443859	-0.50847765	-0.046005769
Q8TEW0	-0.440646095	-0.403536505	-0.545478904	-0.619947121	-0.610578874	-0.716268396	-0.577340698	-0.280774137	-0.268904745	-0.339256417	-0.082732939	0.056142751	-0.141894215	-0.705199738	-0.466917163	-0.625934282	-0.54421378	-0.082537098	0.028814131	-0.466077825
Q8TEX9	0.170501141	0.183018312	0.259856206	0.167295755	0.150120901	0.27151407	0.170907206	0.334650859	0.372923218	0.428589853	-0.965183212	-0.93362014	-0.794152428	-1.071208901	-0.830918333	-0.900066396	-0.94266128	-1.144056672	-1.013641609	-0.989834482
Q8TF05	-0.582113443	-0.690809502	-0.785981271	-0.767135446	-0.598547908	-0.632113594	-0.608072526	-0.654799493	-0.621402458	-0.412339081	-0.329860954	0.059075059	-0.071232654	-0.322583716	-0.610528265	-0.285091327	0.012328985	-0.183358322	-0.222267472	-0.624423752
Q8TF68	-0.189531959	-0.343630355	-0.107722377	-0.375565186	-0.310756955	-0.322701451	-0.294488556	-0.312438573	-0.380022307	-0.550651586	-0.975752454	-0.974678547	-0.376621073	-0.515228794	-0.585105668	-0.808350227	-0.790165883	-0.473486389	-0.645262493	-0.459565854
Q8WTT2	0.346805642	0.194889617	0.308828684	-0.025103109	0.044725832	0.073578802	0.114022143	0.21697539	0.32572805	0.008790087	0.911147145	1.254297641	1.396449012	1.360323835	1.095014066	1.049259302	0.812010683	1.613171826	1.680374927	1.343159901
Q8WU90	0.33760727	0.302647398	0.32225933	0.57895896	0.628552096	0.525510319	0.660463403	0.46587128	0.542986402	0.350957044	0.172581378	0.441456534	0.356125117	0.714566124	0.401877879	0.351046943	0.251577581	0.733663601	0.784395403	0.674430924
Q8WUA2	-0.648171686	-0.615370068	-0.704482771	-0.917384231	-0.772102893	-0.833687544	-0.726360494	-0.759154658	-0.897092788	-0.509310791	0.153717066	0.209951047	0.040858143	0.442913938	0.550822001	0.455264857	0.126121935	0.963732804	1.206750723	1.072411673
Q8WUA4	-0.156537929	-0.124657476	-0.146675761	-0.23800731	-0.240659169	-0.263219973	-0.225343054	-0.430335934	-0.307139985	-0.305703858	-0.259299457	-0.140444725	0.034674024	-0.033822485	0.047365758	-0.141355849	0.096201542	-0.451434183	-0.355424298	-0.475901227
Q8WUF5	-0.012004408	0.074483198	-0.007436775	0.118108143	0.186446937	0.166731766	0.231022261	0.181139095	0.133487324	0.26664205	-0.384016724	-0.348333839	-0.442383265	-0.634301613	-0.794952836	-0.951860042	-0.393257039	-0.267993068	-0.344426055	-0.88676305
Q8WUM0	-0.249482181	-0.400751104	-0.44941783	-0.5180997	-0.538874364	-0.496499461	-0.471628306	-0.500769612	-0.547713385	-0.415619303	-0.281855581	-0.362214355	-0.463928191	-0.387790846	-0.407965431	-0.357178942	-0.10491317	-0.731742524	-0.864112819	-0.811207965
Q8WUM4	0.512735587	0.53089602	0.564790002	0.762862045	0.734161882	0.791424832	0.698697744	0.900446243	0.78767368	0.616498725	0.895318088	0.850745183	0.694124168	0.200598033	0.21159001	0.04659944	0.617691989	0.629259297	0.53278629	0.366276006
Q8WVC0	-0.495007937	-0.426188845	-0.470377449	-0.678486731	-0.571752215	-0.487799766	-0.56706081	-0.510738609	-0.494102917	-0.434068714	1.196763299	1.182697564	1.548591278	0.716085909	1.059254432	1.393359388	0.533901779	0.772460513	1.258341364	1.480172746
Q8WVK2	1.575878529	1.679921058	1.696995465	1.713409159	1.682083254	1.648980783	1.693747995	1.652397227	1.697833115	1.910086624	-0.317260918	-0.624377305	-1.011008791	-0.577444191	0.090404598	-0.347019076	-0.321501199	2.527581562	2.439515664	2.061747262
Q8WVM0	-0.294660946	-0.322497542	-0.449116295	-0.910870924	-0.796183782	-0.783584229	-0.820102204	-0.571391802	-0.751703437	-0.582147439	-0.963920091	-1.066855333	-0.885864742	-0.724565063	-0.462570383	-0.551135495	-0.728027198	-1.284092745	-1.264928135	-0.895126523
Q8WW12	1.075437416	1.081849679	1.088962535	1.490946471	1.432520631	1.432100098	1.465285189	1.46100794	1.427831559	1.421155463	-1.222752061	-1.223126758	-1.155296919	-1.308309585	-1.37378055	-1.299713361	-1.374205768	-0.574824114	-0.904835668	-1.036980262
Q8WWK9	0.226033516	0.286470421	0.178914928	-1.47070883	-1.221734508	-1.503789497	-1.317431804	-0.907140391	-1.047097689	-0.878884258	0.932269224	0.951554667	1.045872231	-0.848652528	-0.816979142	-0.767127565	-0.816492259	-0.952205374	-0.95613772	-1.413546835
Q8WWM7	0.114270665	0.142604395	0.124011747	0.236587797	0.16258791	0.223416229	0.231022261	0.313066143	0.295944199	-0.018796791	0.822277724	0.89972999	0.808779914	1.303368599	1.062475297	1.020548181	0.717606039	1.497245164	1.565462104	1.347873446
Q8WWQ0	-1.395820362	-1.607975408	-1.478816529	-1.592586658	-1.825038644	-1.908631229	-1.831713494	-1.6085448	-1.343461499	-1.55785907	-1.292386249	-1.360036702	-1.16817821	-1.567696214	-1.438467519	-1.235050644	-1.732276671	-1.409950732	-1.733637567	-1.667266753
Q8WWV3	-0.108087187	-0.014189057	-0.30709729	-0.174425314	-0.381146282	-0.010864888	-0.458067626	-0.249789777	-0.467135869	0.441337871	1.056763315	1.419066109	0.16277885	1.645297509	1.968007967	1.842458723	1.579829871	0.407185211	0.302270087	0.700976535
Q8WWY3	0.203000987	0.170615268	-0.00236818	0.059300498	0.076763369	0.119905398	0.098771274	0.108861708	0.059630726	0.203398799	0.513781847	0.507208089	0.634018319	0.223408715	0.167880589	0.15228734	-0.094195509	0.418085493	0.417700537	0.598627307
Q8WX93	0.576069691	0.560915358	0.559381903	0.449764935	0.393890615	0.521787019	0.487297118	0.87646839	0.823631294	0.43722291	0.218264778	0.064950458	0.161719547	-0.435371248	-0.354583284	-0.173822318	-0.053078687	0.081401943	0.210189481	-0.431267533
Q8WXA9	-0.110218199	-0.1701072	-0.199713755	-0.136646595	-0.155736949	-0.359524882	-0.287942681	-0.105660776	-0.18860037	-0.042130278	1.593975533	1.844796804	1.982206605	0.944689399	1.41601889	1.18841028	0.831454332	1.00718829	1.560940835	1.942093516
Q8WXF1	0.856410343	0.825530247	0.7251238	0.731508022	0.769027285	0.777401391	0.800836746	0.743280148	0.661638171	0.890803657	0.469724993	0.321295532	0.429808063	0.892294651	0.829419867	0.667085597	0.193498744	0.73703839	0.921837374	1.431347757
Q8WXH0	-0.348829131	-0.42896593	-0.48236029	-0.744280922	-0.714907161	-0.7606978	-0.720142554	-0.886002746	-0.868386417	-0.359964982	0.019572437	-0.110666871	-0.183135291	-0.637866968	-0.668468106	-0.536630094	-0.521657146	-0.662424493	-0.936130431	-0.570462164
Q8WXI9	-0.012583112	-0.087881007	-0.121546053	-0.283011734	-0.30261761	-0.218274844	-0.193581133	-0.20326272	-0.253836597	-0.141993885	-0.213549568	-0.310836996	-0.50828095	-0.298199558	-0.280926242	-0.412607417	-0.211616467	-0.246218346	-0.312070383	-0.44268345
Q8WXX5	0.683848598	0.758305084	0.744125386	0.860851836	0.924790538	0.877885665	0.890310867	1.028795509	0.928005938	0.83289006	0.814835618	0.978119855	0.81514775	0.301131536	0.268523959	0.240051088	0.223977399	0.855688232	0.839643129	0.630673905
Q8WYP5	-0.179475035	-0.280877178	-0.429650472	-0.480320425	-0.44714992	-0.350252438	-0.346749366	-0.318354063	-0.409192416	-0.168948159	0.343287362	0.101174192	0.252267333	-0.396152934	-0.334925185	-0.21782284	-0.21810785	-0.272224174	-0.357141037	-0.780848056
Q8WYQ5	-0.016559092	-0.226516501	-0.242966953	-0.089105559	-0.280468332	-0.02181222	-0.346286667	-0.061717428	-0.173990675	-0.475932233	0.102696644	0.480202458	0.427526671	0.244969106	0.076532424	-0.069991398	0.068782253	0.465410315	0.539380928	0.348843438
Q92499	0.658517102	0.683139565	0.714261292	0.673561962	0.629822581	0.710226097	0.689466998	0.738093544	0.740444248	0.541596317	0.748641019	0.966128386	0.990923822	0.991639028	0.882820185	0.824592302	1.121295106	1.137835657	1.078591505	0.976896361
Q92522	0.790342794	0.630569099	0.662958307	0.736125182	0.786212624	0.705144128	0.744929851	1.095231488	1.171284573	1.458628	0.35294887	0.65053254	0.499545933	0.124123661	-0.063736674	-0.1138199	-0.15442456	0.866110354	0.920420945	1.130187821
Q92538	-0.091546132	-0.012105366	-0.174071871	-0.057780395	-0.089589405	-0.008374261	-0.094398198	0.059876935	-0.03116986	0.258300121	-0.609039402	-0.703338447	-0.691093363	-0.912884215	-0.964058357	-0.94418203	-0.802921366	-1.039767469	-1.111916516	-0.655040451
Q92541	0.33018602	0.316314932	0.269644704	0.468640142	0.57107655	0.383617253	0.484724843	0.597337251	0.513137726	0.584235198	1.229419233	1.383442199	1.561757362	1.268595192	1.446240213	1.574711222	0.90139114	1.2523943	1.704311786	1.970667365
Q92547	0.272558147	0.300684281	0.458850698	-0.089105559	-0.050531088	-0.160100883	-0.11234196	-0.093407205	-0.07269964	-0.516899332	1.208870121	0.907343174	1.203766061	-0.063197088	-0.025565764	0.181157399	0.119576764	-0.128496387	-0.174106281	-0.298230993
Q92552	1.035573712	0.855652041	0.744125386	0.491984518	0.420347065	0.478809231	0.574553796	0.373784173	0.355405457	0.300537125	-0.207723852	-0.160201535	-0.045255449	0.344689138	0.464433793	0.621422044	0.366407604	-0.569790122	-0.608349093	-0.149797456
Q92576	-0.73029238	-0.820566874	-1.049709447	-0.871131809	-0.979472564	-0.887737902	-0.920582242	-0.853378543	-0.914443056	-0.507565243	-0.049753035	-0.208360047	-0.208131401	-0.012027265	-0.133086422	-0.220433977	-0.428177635	0.365312906	0.469742732	0.387043221
Q92597	-0.517148035	-0.608713171	-0.424454241	-0.487086847	-0.444846537	-0.495590791	-0.476366847	-0.328363088	-0.352686579	-0.653057358	-0.785230548	-0.640144621	-0.68830734	-1.085047809	-1.111426501	-1.382896112	-1.055269093	-0.940738093	-0.662694315	-0.058625256
Q92598	0.896859799	1.000748421	1.075386682	1.153276246	1.166409493	1.260174763	1.233247018	1.296611562	1.219684713	0.803127245	0.748748024	0.806378238	0.906415285	0.530962133	0.577186705	0.632161226	0.942566573	0.841072695	0.830573399	1.10526036
Q92609	-0.718270762	-0.629632164	-0.688950183	-0.933702999	-0.871151281	-0.77373127	-0.74094803	-0.645944048	-0.550945713	-0.377307064	-1.964481341	-1.076476899	-1.753140711	-1.907546217	-1.751884114	-1.619194136	-1.691713499	-1.197406097	-1.57930942	-1.565232119
Q92616	0.013783769	0.038632321	0.083063407	0.259717009	0.20879699	0.240802024	0.239604043	0.251086413	0.249251118	0.081962834	0.180686714	0.341082244	0.182013065	-0.041936986	0.07530198	0.02920019	0.348056049	0.031366092	-0.0378381	0.31547701
Q92620	-0.439110645	-0.148958353	-0.269675131	-0.448213294	-0.286141016	-0.282650503	-0.254218544	-0.24742004	-0.100254408	-0.450370527	-0.958878635	-0.730086746	-0.759624745	-1.710552972	-2.084459453	-0.829411843	-1.753713842	-1.278706199	-1.144802057	-1.930301159
Q92621	0.335773879	0.329399096	0.299927271	0.274800844	0.264588991	0.224740078	0.267468859	0.24463825	0.300706752	0.226193267	-0.06937628	-0.072581668	-0.139643655	-0.455177326	-0.16885164	-0.342424502	0.212717429	-0.603998528	-0.796326314	-0.372948193
Q92665	0.321426591	0.26011577	0.232446086	-0.149582165	-0.181489838	-0.150239207	-0.099365547	-0.283017313	-0.474033876	-0.491740468	0.53729235	0.588124367	0.918904023	0.752871123	0.742606796	0.679563577	0.571665678	0.127793289	0.176352267	0.281705151
Q92688	0.705793375	0.853653848	0.95900777	1.211189854	1.192343434	1.211082326	1.19971022	1.301119792	1.179709478	1.105080589	1.264112788	1.815920147	2.087785361	1.620463837	2.010058146	2.104413787	1.89485723	1.935984985	2.151238655	3.103137464
Q92734	0.308256854	0.049722707	0.175985597	0.360956197	0.336488456	0.323914822	0.375972063	0.145877991	0.184738415	-0.070271123	-0.360003828	-0.399746412	-0.497402896	-1.057501482	-0.781355232	-1.08398467	-0.831356445	-0.748536171	-0.939641028	-0.94883711
Q92769	0.680128491	0.467112686	0.650004752	0.561733935	0.577099184	0.5592203	0.638014647	0.305187575	0.425135212	-0.098208513	-1.23539627	-0.700856035	-0.66073908	-0.597139992	-0.814207393	-0.916874684	-0.497173198	-0.472631965	-0.414038278	-0.537691426
Q92793	0.304019358	0.356179393	0.309752258	0.118971906	0.105708249	0.04775457	0.104527062	0.362052807	0.402954808	0.076194995	0.339370463	-0.176395707	-0.794152428	0.949303696	0.584819334	0.348349653	1.307596711	0.853901296	0.570732157	-0.475901227
Q92797	0.257222749	0.201944374	0.286162634	0.180908603	0.126051755	0.120108666	0.215848609	0.035046776	0.212857539	0.070313822	-0.452436502	-0.421153447	-0.457890223	-0.395434282	-0.410986783	-0.590659231	-0.295067791	-0.350664526	-0.473514756	-0.261853673
Q92804	0.574444011	0.479207061	0.53514315	0.380706496	0.407407442	0.319714003	0.394996222	0.275141395	0.272498912	0.154629727	1.469075686	1.013822482	1.03458034	0.678611204	0.706582814	0.491101151	0.497695336	1.25598133	1.159615027	1.107816175
Q92878	-0.05351488	-0.012954929	-0.17939293	-0.105217397	-0.245147133	-0.207709749	-0.141231643	-0.065518999	-0.047710875	0.039766296	-0.344397048	-0.615258661	-0.271415477	-0.301561701	-0.436334932	-0.246021762	-0.334901769	-0.448911254	-0.752177697	-0.02491202
Q92890	0.61499466	0.778826821	0.687302903	0.869117519	0.838219187	0.981466472	0.93810098	0.825470212	0.943644992	0.649788265	-0.220236463	-0.079160983	-0.321619684	0.072853048	0.11193776	-0.128972125	0.116429351	0.178279483	0.273615817	-0.148606623
Q92900	-0.06161483	-0.041497076	-0.005337092	-0.006873066	0.000509761	-0.000961532	-0.030821012	-0.008941688	-0.038801547	-0.116344626	0.285459216	0.28921381	0.251116978	0.521834586	0.413891715	0.36159824	0.113956681	0.713465811	0.730082552	0.699955285
Q92917	0.14000843	0.208985101	0.26340244	0.173438551	0.287790643	0.27211176	0.295241569	0.445624175	0.379706155	-0.082676002	-0.271401224	-0.648093374	-0.23436849	-0.538841352	-0.477403181	-0.414374344	-0.753713842	-0.62093839	-0.356916999	-0.955069064
Q92922	0.470557239	0.433955677	0.41873778	0.352961338	0.309184043	0.35024669	0.441511278	0.487985707	0.424993159	0.4069828	0.32307834	0.148976946	-0.12045517	0.352731834	0.253079861	0.187724069	0.614544279	0.387909271	0.098844157	-0.079748547
Q92925	-0.30881632	-0.133973414	-0.347832959	-0.253745957	-0.262201099	-0.40302652	-0.270455254	-0.534694769	-0.267051627	-0.220502985	-0.289746367	-0.363304416	-0.410657397	-0.584798642	-0.462136425	-0.362285833	-0.330063212	-0.885109224	-0.760055915	-0.912000342
Q92930	-1.085637475	-1.219737968	-1.062625335	-0.939752044	-0.702181897	-0.846142542	-1.179371864	-0.728839034	-0.727501088	-0.748097651	-2.063215295	-3.97801426	-2.96907811	-2.572561969	-2.710063938	-2.026103754	-2.967493133	-2.252071072	-2.538086758	-3.806818105
Q92945	0.623474241	0.602542299	0.49072026	0.380427784	0.283816238	0.412784515	0.437380119	0.683830265	0.537701664	0.52386697	2.312713167	2.196330838	2.179250662	1.777539616	1.694729672	1.654745689	1.073819361	2.025504458	2.084192923	2.204734221
Q92947	-0.038458573	-0.177969318	-0.174071871	-0.375445614	-0.364388735	-0.452951746	-0.446714821	-0.597049161	-0.753874536	-0.531605831	-1.63695054	-2.049907178	-2.526134615	0.18376895	0.334330181	0.25638603	0.160644433	-2.315002328	-2.687833877	-1.708786022
Q92973	0.339389535	0.268048483	0.485190184	0.452161206	0.531712233	0.538414845	0.511009801	0.410894121	0.479340855	0.145874685	-0.00047954	0.034730968	0.156765823	-0.326688115	-0.295455876	-0.251802008	0.001280309	0.033832309	0.034404431	0.001967352
Q92979	0.577475314	0.635397474	0.42188332	0.417799961	0.344840094	0.259864699	0.411055063	0.13692639	0.255638539	0.260903324	-1.38514339	-1.034197095	-0.711690268	-1.057501482	-1.25063232	-1.153109031	-1.356058421	-1.187558311	-1.137087092	-0.730002508
Q93008	-0.231237445	-0.264468091	-0.197257506	-0.131231873	-0.111670957	-0.124655273	-0.136924194	-0.075256482	0.024808563	0.011893173	-0.290186012	-0.393608462	-0.303742193	-0.83998963	-0.9860374	-0.881006436	-0.54153907	-0.330786474	-0.437535459	-0.184156138
Q93009	0.494964701	0.489890638	0.594141212	0.490327516	0.524582686	0.530180862	0.503820354	0.57333612	0.520892686	0.136513774	-0.302994349	-0.243053801	-0.243882293	-0.325318684	-0.445598997	-0.371867334	-0.107118845	-0.249727132	-0.239648726	-0.308567238
Q93052	0.101394955	0.425560196	0.389048314	0.073710216	0.248262279	0.087404957	-0.01391173	0.097201493	0.09223371	0.134862928	0.015736046	-0.235049925	-0.272110584	-0.300215903	-0.429956019	-0.324417647	-0.116438196	0.694157671	0.494560476	-0.267659294
Q93074	-1.283345633	-1.247045314	-1.566856564	-1.559609335	-1.547504669	-1.236376651	-1.283152322	-1.472182198	-1.214528835	-1.229682411	-1.225272053	-1.257168331	-1.526134615	-1.000655621	-0.968982236	-1.159021724	-0.900606653	-1.037238642	-1.100368869	-1.197023752
Q969G3	0.211709896	0.099301848	0.090830101	0.063426867	0.034248275	-0.048749648	0.082425769	-0.017406584	0.062762179	0.143210427	-0.914823455	-0.964717437	-0.458643588	-0.863152098	-0.805923954	-0.848394946	-0.957509044	-1.044838458	-1.048794704	-0.492423683
Q969H8	1.28499055	1.079927976	1.103064935	0.768013081	0.879654503	0.778122919	0.842254013	0.569442301	0.534532951	0.518367661	-0.027591385	0.099988252	-0.399222502	0.202403124	0.043296094	-0.177656638	0.381235021	0.285194686	0.461913242	0.058915166
Q969P6	-1.154062616	-1.098722567	-0.902342764	-1.617823949	-1.068964227	-1.144634082	-1.299182432	-0.988060387	-1.380721118	-0.841756758	-1.933932278	-1.656086165	-1.935655109	-2.562846815	-1.839346955	-1.600970377	-2.082135699	-2.333498672	-2.600371036	-2.099458973
Q969Q0	1.357415751	1.282838142	1.653431269	1.447070493	1.296096396	1.379989194	1.237188059	1.211504105	1.298922636	1.120900815	1.439815351	1.641594384	2.040283993	1.750665266	1.855301125	1.63173319	1.753606056	1.318154885	1.2433961	1.478584114
Q969S3	-0.183208961	-0.062463223	-0.052774187	0.100963606	0.134854595	0.053981365	0.064282898	-0.25128132	-0.209731396	-0.306802085	0.141355849	0.278325493	0.368543792	0.207379165	-0.284758104	0.126608355	-0.377529951	0.187227718	0.031554944	-0.051095952
Q969Z0	0.733239828	0.706419632	0.761339019	0.317672776	0.385060501	0.305526941	0.554920972	0.065339308	0.347832237	0.055142509	0.449590998	0.523896624	0.414266183	0.632669901	0.765823866	0.698857116	0.599688341	0.113184454	0.108476178	0.309959033
Q96A35	0.900934662	0.85108067	0.805602843	0.442833841	0.50259066	0.403393408	0.521695349	0.26952371	0.337162494	0.224157359	0.429919627	0.571107243	0.472206162	0.958777337	1.058800921	0.99521626	0.756793327	-0.039008355	-0.04976004	0.240305807
Q96A65	-0.364482395	-0.424282696	-0.482977485	-0.442628135	-0.474827164	-0.435698952	-0.448501441	-0.420171399	-0.313130423	0.128917356	-1.146738651	-1.406472275	-1.245701581	-1.615433777	-1.597760969	-1.164958749	-1.252738818	-1.671023622	-1.69914919	-1.280644936
Q96AC1	0.381602585	0.354253415	0.498340146	0.68632785	0.693873305	0.767592251	0.778810439	0.539701258	0.655795227	0.538476312	0.581465056	0.460975561	0.226381983	-0.02379212	-0.009171326	0.011608442	0.452901576	0.611964044	0.718219242	0.141549126
Q96AE4	1.187584336	1.135701229	1.060972587	1.12805874	1.05549056	1.149960536	1.077530126	1.27002418	1.114173218	0.885818418	1.567166445	1.494246176	1.691776156	1.694243326	1.447082458	1.419838486	1.15332606	1.665035482	1.750957975	1.781965922
Q96AG4	1.633244749	1.520380075	1.598960341	1.02315206	1.023112462	1.080685689	1.063163748	1.039267845	0.907504981	0.7068183	1.283332532	1.468892298	1.345548705	1.666895144	1.59488029	1.482800362	1.570803596	1.378952377	1.333039247	1.387465222
Q96BK5	-0.281093181	-0.753763503	-0.955957274	-0.463065395	-0.73740437	-0.79964408	-0.864134972	-0.547144256	-0.711588849	-0.439975355	0.23690843	0.218382953	0.325542639	-0.138159145	-0.188295264	-0.07557243	-0.180316093	0.370516501	0.340072119	-0.184766286
Q96C36	1.132818532	0.998138972	1.244698347	1.018544776	1.039593576	0.904104573	1.113334195	1.339514271	0.972186282	0.684692118	-0.07680436	-0.147939261	-0.343369267	0.776405378	0.935440104	0.946279121	0.849135015	-0.243300863	-0.251122335	-0.172007055
Q96CS3	0.302217866	0.132526205	0.187958238	-0.130579744	-0.117397848	-0.120227005	-0.102814527	-0.185001705	-0.184567933	-0.272123405	-1.218561832	-1.006342983	-0.953384303	-0.457084752	-0.209383268	-0.268217508	-0.206680797	-1.729019173	-1.659927881	-1.603878047
Q96CT7	0.570543113	0.651331193	0.56918045	0.605520718	0.640775672	0.582235497	0.663198932	0.802948819	0.706741724	0.653926521	0.008604568	0.080077709	-0.158506476	-0.058070032	-0.190090778	-0.229596214	-0.592453702	-0.027794827	0.218555696	0.251173617
Q96CU9	-1.381272053	-1.20181606	-1.581653566	-1.349495244	-1.298565093	-1.361907533	-1.375730445	-1.911776801	-1.500924183	-0.196493747	-3.051242653	-2.9127228	-2.576760688	-1.895302621	-1.766097973	-1.400299158	-1.81549004	-2.819546146	-2.749234422	-2.226873679
Q96CW5	-0.656906496	-0.599151557	-0.843696769	-0.573258397	-0.719234167	-0.77297613	-0.611404387	-0.568135152	-0.627076782	-0.431124438	-0.51477867	-0.511314641	-0.308487905	-0.847341583	-0.744829356	-0.679531921	-0.40045254	-0.215875118	-0.506267469	-0.766071763
Q96D53	0.083850677	0.037649875	-0.023798432	-0.335907555	-0.306681542	-0.223681578	-0.217420072	-0.487673604	-0.45659913	-0.123829613	-0.952899783	-0.948266916	-0.933820786	-0.708256296	-0.387547108	-0.352090065	-0.502866352	-1.214854175	-1.241341314	-1.051930603
Q96DH6	-1.1706455	-1.002507252	-0.679066067	-1.265663653	-0.924574318	-1.207521788	-1.014813884	-1.400923515	-0.858618641	-0.871381927	0.291988955	0.572019908	0.433223401	1.01131702	0.707547505	0.795079022	0.522577758	1.125650868	1.148216478	0.980540349
Q96DI7	0.719079939	0.664596952	0.696366565	0.607037684	0.574105886	0.611557978	0.582483029	0.612716734	0.626519323	0.673898707	-0.07680436	-0.271422315	-0.181175551	-0.376873872	-0.091154106	0.060405239	-0.002991814	-0.221605791	-0.468665357	0.35052883
Q96DT7	-1.435348726	-1.51929825	-2.075367004	-1.678486731	-1.355661311	-1.614645417	-1.979943424	-1.377931872	-1.470107436	-1.841756758	-0.752148193	-0.644113523	-0.611526106	-1.040548349	-1.094513118	-0.836501268	-1.19783892	-1.062728617	-1.084207532	-1.516799258
Q96DV4	1.002981095	0.900931919	0.765502268	0.544537758	0.564639405	0.58479068	0.512388099	0.480638901	0.514190623	0.506515588	0.409922193	0.562178371	0.799106214	0.738799751	0.768723013	0.811499377	0.501741661	0.368801389	0.524054417	0.55731655
Q96E11	-1.145842109	-1.497271943	-1.159198595	-1.361878968	-1.350058605	-1.970915508	-1.291145113	-1.383645523	-1.20707303	-1.76190345	-1.085935372	-1.353523395	-0.946710297	0.179434359	0.26787012	0.175882457	-0.069983774	-0.991237575	-1.02249796	-0.784450292
Q96E39	0.214905235	0.377197174	0.4058986	-0.010406597	0.078545024	0.053129966	0.138842728	-0.436112943	-0.131028839	-0.229682411	1.284450361	1.285020146	1.597737044	1.164306142	0.987201532	1.154945179	0.588118544	0.870157187	0.918386244	1.247650551
Q96EE3	0.157810928	0.290980561	0.162387993	0.055548287	0.14276915	0.108239993	0.127356242	0.136465833	0.223681264	-0.091588708	-0.893290294	-1.196654546	-0.68830734	-0.97305116	-1.051444396	-0.735308276	-0.80202778	-0.974812027	-1.058477257	-1.002687084
Q96EL3	-0.645271795	-0.750503174	-0.868683453	-0.437563739	-0.558365661	-0.796954993	-0.600603856	-0.641536626	-0.675128912	-0.550651586	-0.419359105	-0.501680581	-0.334872091	0.902148843	1.375376905	1.380296348	1.074875582	-0.655426766	-0.704840303	-0.29770292
Q96EP5	0.577120626	0.495423256	0.52694274	0.278086891	0.358102961	0.439948512	0.326397178	0.405189311	0.311522673	0.105486183	0.741561083	0.629198614	0.997186992	0.567344887	0.43011372	0.431010282	-0.019589537	0.474805704	0.709687968	0.994774787
Q96EY1	0.412230674	0.42700073	0.342648795	-0.027919498	-0.072419786	-0.064833371	-0.122110939	-0.091214326	-0.127505773	-0.454474925	-4.297680549	-3.193742951	-3.0148818	-1.145390714	-1.572560415	-1.372554168	-1.77109592	-2.039767469	-2.665466064	-2.558890592
Q96EY7	0.389708198	0.334509781	0.400889237	-0.008551041	-0.090211961	-0.123517416	0.004178831	-0.213296512	-0.23081649	-0.426230623	0.735393585	0.833737786	1.059678031	0.816323528	0.812946476	0.7203075	0.570869928	0.460601098	0.596144863	0.850156723
Q96F86	-0.095102976	-0.03704567	0.137352937	0.206884013	0.160903315	0.214817806	0.369793643	0.296035635	0.266620168	-0.009484204	0.608078077	0.767940118	0.496896354	0.123070764	-0.05733162	0.089124056	0.328964274	0.647764766	0.652906403	0.479046442
Q96FQ6	-0.731829615	-0.646848299	-0.400206694	0.281124145	-0.03654275	-0.175735299	0.120883637	-0.240687569	-0.20707303	-0.341327767	-0.180572246	0.205207564	0.235493034	-0.368387406	-0.327594301	-0.801397467	-0.537505292	-0.965766887	-0.444659894	-0.887954868
Q96FS4	-1.124685457	-0.718935915	-0.804211254	-1.100029527	-0.838508191	-1.104182038	-1.010848618	-0.688500105	-0.724836831	-0.684134592	-2.195318831	-2.136712006	-2.429919299	-2.266315497	-2.490618801	-2.372554168	-1.992759892	-2.055034225	-2.286954441	-1.918074856
Q96G21	0.22127476	0.170860938	-0.094987842	0.001381892	-0.123478386	0.044159813	-0.014813884	-0.072059373	0.096895974	0.02388851	0.053648463	0.019478885	0.203349398	0.226413287	0.055470808	0.290953109	-0.060602537	0.109765744	0.285145909	0.444664305
Q96G46	-0.648171686	-0.564386139	-0.696855381	0.093022992	0.032104597	-0.161253196	0.02167063	-0.300905092	-0.250479818	0.514173223	-0.165974869	-0.530777938	-0.46128347	-0.197052834	-0.295026439	-0.244449342	-0.626983612	-0.316534665	-0.299816592	-0.309631565
Q96G74	-0.633730174	-0.820566874	-0.54978305	-0.466882051	-0.545102179	-0.314986485	-0.458817662	-1.011091355	-0.983618632	-0.923184357	-1.478252794	-1.253121498	-1.799153109	-1.92403434	-2.473024741	-2.100957749	-2.218554897	-2.62093839	-2.015408535	-2.818133419
Q96GA3	-0.827196598	-0.672843508	-0.855136921	-0.598854712	-0.62150525	-0.617805757	-0.549378532	-0.621144837	-0.671276586	-1.012781794	0.278859373	0.429961576	0.069840879	0.559503488	0.278620749	0.376213728	0.005008068	0.674622673	0.567784873	-0.011996132
Q96GC5	-0.113420631	-0.039828878	0.152334329	0.076072923	0.005036354	-0.182738687	-0.011508739	0.431051374	0.064919365	-0.186218763	0.824309976	1.111019289	1.121916422	1.000436916	0.932692636	0.939031983	0.865396881	0.53078068	0.320594745	0.853177787
Q96GD4	1.078723424	0.938402827	0.946489306	-0.864463917	-0.920120177	-0.93584085	-0.689486323	-0.407768318	-0.552294657	-0.999169148	1.119817435	1.235147836	1.216505304	0.831642599	0.916255992	0.975342847	0.892066303	-0.033813738	-0.013389368	-0.321276272
Q96GM5	-0.241868997	-0.198850601	-0.303004535	-0.446014303	-0.471021583	-0.383261411	-0.409407994	-0.121326918	-0.223276255	-0.252889803	-0.691656432	-0.958114702	-1.296652768	0.265108577	0.140792622	0.253050317	0.317909086	-0.009710235	-0.216158663	-1.058625256
Q96GM8	0.036003918	0.055588413	-0.010210871	-0.090576946	-0.117091944	-0.199382443	-0.117662292	-0.197455467	-0.085398379	-0.371852634	-0.770433546	-0.540608947	-1.056188774	-1.314409785	-1.156352372	-1.357178942	-1.52270829	-1.28319359	-1.370421263	-1.48489001
Q96GQ7	0.465156886	0.467839599	0.420251989	0.250519571	0.168557606	0.249810638	0.218301712	0.599494258	0.545651797	0.312646574	0.766449789	0.798391078	0.801810987	0.544686513	0.426303605	0.374679762	0.129297434	0.765021258	0.857364636	0.603665368
Q96GX9	0.612280137	0.731352432	0.904717279	0.853899076	0.89197072	0.893045147	0.991239775	1.152308667	1.213994067	0.709584186	-0.338019478	-0.604907441	-0.74990959	0.072853048	-0.384019735	-0.209515552	0.194618414	0.303266259	0.24290346	-0.148606623
Q96HA7	-0.997943414	-1.028596481	-1.125079217	-1.193270655	-1.115733154	-1.255938917	-1.18184647	-0.845225609	-0.836400601	-0.795586576	-0.344031855	-0.410522895	-0.345562369	-0.909186575	-1.010258511	-0.767127565	-0.785153961	-0.59392927	-0.727831945	-0.787783436
Q96HC4	-0.814406928	-0.783139984	-1.047140088	-0.692196791	-0.780085278	-0.735162708	-0.737238548	-1.066304698	-0.972371178	-1.148250913	0.007174033	0.118847279	0.876411941	-0.145390714	-0.274562336	-0.078371064	0.035009374	0.05571284	0.34145335	-0.192108261
Q96HE9	0.013111775	-0.126829846	-0.170339152	-1.346729773	-0.992779399	-0.89323207	-0.933332482	-0.946240211	-1.133550593	-0.976916341	0.938072251	0.820727532	1.17849026	0.117125761	0.085465548	0.139440461	0.012328985	-0.014498827	0.065621669	-0.288305447
Q96HY6	0.384222146	0.27348847	0.065004552	-0.163028741	-0.18546902	-0.182237316	-0.120711314	-0.282393377	-0.231176534	0.05807908	-3.478252794	-3.624377305	-3.157033954	-3.827819025	-3.591419442	-4.253909671	-4.889490621	-3.324220858	-3.517908876	-3.999463183
Q96I24	0.046002246	-0.008823152	0.010315324	-0.042796426	-0.160004262	-0.01632817	-0.081475142	-0.10420076	-0.062152035	-0.359580072	1.934988568	1.963003148	2.17708982	1.745389267	1.660240599	1.668505203	1.074920622	1.749516387	1.83427536	2.016460667
Q96I25	0.567653762	0.524692262	0.436329547	0.314637471	0.373931662	0.32384423	0.386175193	0.495733509	0.395872584	0.687810287	0.425428245	0.466770583	0.780232674	0.973428655	0.790009665	0.743715521	0.835561652	1.129594969	0.954819565	0.741361606
Q96I51	-0.378861535	-0.640799255	-0.939980421	-0.963819804	-1.121687331	-1.288304443	-1.12836218	-1.28410985	-1.218271237	-1.140415073	-1.281855581	-1.153585824	-1.032440171	-1.306281904	-1.280926242	-1.216434966	-1.372546544	-1.256476251	-1.393213128	-1.38896559
Q96I59	-0.277047609	-0.476653912	-0.839738756	-1.08470038	-0.816321427	-0.953841994	-0.948000532	-1.002274246	-1.211328771	-1.153700764	-1.920257341	-2.096277141	-2.721150597	-1.295515473	-0.863976622	-0.889582993	-1.244622369	-2.246218346	-2.915244373	-2.461043268
Q96I99	0.440895345	0.328852783	0.356687203	0.037662579	0.069950552	-0.023697274	0.097962754	-0.037701763	-0.050929993	0.003304858	-1.348054071	-1.215724509	-1.189176401	0.425812459	0.844817223	0.754764662	0.572814321	-1.548326898	-1.75447107	-0.964118568
Q96II8	-1.479429794	-1.361756973	-1.450624601	-1.511515047	-1.53791862	-1.459173925	-1.516211668	-1.25240099	-1.361281237	-1.517484722	-1.178943002	-0.677619326	-1.115248759	-1.261069327	-1.134290609	-0.755882808	-0.924719109	-0.932490732	-1.356916999	-1.275436645
Q96JM3	0.619692638	0.616691163	0.659106627	0.511362077	0.627753777	0.609594852	0.618307997	0.731633508	0.680050208	0.612119452	-0.152122963	0.084481666	0.120372371	0.037365456	-0.067032381	-0.010485111	0.03688341	0.140246351	0.18407136	0.016947174
Q96K76	-0.69188562	-0.676964025	-0.673331452	-0.469432109	-0.448022429	-0.404594927	-0.496825525	-0.293154989	-0.196576166	-0.144026327	-0.426590674	-0.548026419	-0.53653621	-0.58111673	-0.678215072	-0.460178033	-0.192706073	-0.194937841	-0.254248436	-0.130861072
Q96KB5	-0.195529233	-0.065257371	0.276498375	0.093886881	0.134069532	0.214862218	0.111061637	0.33343244	0.356663804	-0.340291721	1.108712059	1.33386017	1.241998998	0.077001707	0.121620313	0.086877451	0.26061294	0.527368035	0.408442034	0.762404603
Q96KC8	0.199932728	0.092539957	-0.075367004	-0.484183065	-0.225576574	-0.277643314	-0.289809902	-0.756372218	-0.75986196	-0.522176418	-0.448505451	-0.559224626	-0.43769665	0.063474716	-0.126819955	-0.218748832	-0.248674886	-0.672985138	-0.475945583	-0.700909597
Q96KP4	0.775857172	0.834717767	0.93967929	1.12862733	1.131425728	1.161185322	1.137212844	1.14990935	1.09682426	0.995057255	-1.643676403	-1.176395707	-1.210854896	-0.544805374	-0.676955626	-0.684853562	-0.080103257	-0.37720215	-0.283756741	-0.674961145
Q96KR1	0.224322172	0.171892294	0.194747131	0.144212141	0.082403664	0.145717641	0.164551069	0.191666807	0.146628589	0.098371786	0.383383198	0.50311243	0.480710926	0.556721048	0.313724549	0.255608386	0.114143174	0.789710102	0.671988877	0.733410161
Q96L91	-0.673691968	-0.704263392	-0.904112942	-0.644745248	-0.717172069	-0.7044214	-0.648571889	-0.52871355	-0.6528911	-0.692269262	-0.806456215	-0.944999203	-0.978501364	-1.255842165	-1.133138757	-1.341965848	-1.184191703	-1.174994849	-1.217513942	-1.190882001
Q96ME1	-0.77027605	-0.710886795	-0.707034222	-0.543399108	-0.603618062	-0.567034229	-0.588241354	-0.672675138	-0.689198494	-0.727182071	-0.59724083	-0.696728149	-0.38411561	-0.668273169	-0.78406452	-0.571099847	-0.952542792	-0.92312255	-0.533015768	-0.740728915
Q96ME7	-0.417568182	-0.44363398	-0.471251942	-0.684822688	-0.542703683	-0.698673603	-0.600958631	-0.501168827	-0.471595518	-0.301607338	0.24421323	-0.079160983	-0.397704674	-0.500317085	-0.539223231	-0.096695722	-0.083492253	-0.247679303	-0.043076285	-0.466968102
Q96MU7	-0.701391882	-0.736889685	-1.096935157	-1.056821347	-0.679608205	-1.131023651	-1.109159153	-0.81828046	-0.991922855	-0.643697085	0.698215053	0.541423442	0.407145962	0.521557876	0.451090854	0.631188234	0.130432576	0.441956657	0.659888143	0.568221326
Q96N67	-0.201551541	-0.204787626	-0.288770642	-0.391799058	-0.465331967	-0.491418266	-0.445747992	-0.346556205	-0.505489677	-0.378420685	0.011461391	-0.425863629	-0.03145908	-0.465895459	-0.518707556	-0.43267516	0.025812214	-0.510839003	-0.618671853	-0.571145744
Q96P11	-0.747292732	-0.66378551	-0.755301653	-0.709299853	-0.696542304	-0.703062215	-0.707964817	-0.468635624	-0.558004142	-0.608236668	0.391669216	0.211641375	0.102796745	0.201416815	0.201048153	-0.053482582	-0.15332837	0.490634919	0.407968853	0.448573681
Q96P70	0.045144508	0.089189906	0.180119396	0.360675731	0.292612944	0.36718138	0.39280815	0.290284565	0.463927767	0.428681022	0.638148931	0.695458411	0.53342223	0.309860771	0.335578727	0.36234896	0.920573588	0.920458073	0.666782836	0.84363533
Q96PK6	0.683473042	0.598590764	0.485239148	0.401650622	0.424871083	0.402748232	0.493286665	0.470409101	0.414101181	0.344212009	1.770721668	1.77267027	1.821968465	1.376681399	1.232392786	1.288427038	0.832042821	1.423087705	1.489972252	1.507550271
Q96PU5	-0.91178677	-0.753763503	-1.1966733	-0.245855172	-0.345870808	-0.757208814	-0.168288365	-0.56650958	-0.299191232	0.035907699	-0.520957245	-0.676264047	-0.485262333	-0.729447284	-0.733438447	-0.490609929	-0.952542792	-1.032194249	-0.777940793	-0.787227377
Q96PU8	0.204012083	0.239693651	0.294167023	0.069236739	0.101420891	0.044759561	0.028858105	0.402950839	0.194703796	0.143506699	0.307956319	0.366446048	0.252777494	0.177664675	-0.121289824	-0.084922398	-0.26602622	0.301269449	0.309031872	0.427067825
Q96PZ0	0.167453222	0.115652387	-0.033089826	0.458865917	0.452194738	0.405729757	0.401567244	0.33125413	0.236041411	0.289200891	-0.424417395	-0.181433809	-0.12045517	0.20489329	-0.124672128	-0.045922907	-0.327650006	0.073810216	0.068305421	-0.356637858
Q96PZ2	0.321022267	0.284882425	0.366613304	-0.032861448	0.062880429	-0.074570382	0.160981705	0.235264309	0.108893507	-0.374880327	-0.516835257	-0.58442518	-0.674457361	-0.688377697	-0.679475618	-0.684853562	-0.893450808	-0.441368828	-0.407063107	-0.622769285
Q96Q11	0.120944432	0.170287643	0.198774398	0.189530973	0.234437834	0.155709441	0.289804326	-0.002823739	0.138457964	0.12211831	-0.245592037	-0.38306767	-0.946710297	-0.372624399	-0.29825034	-0.990084531	-0.359341005	-0.655426766	-0.629842154	-0.164766412
Q96Q89	-0.002265636	-0.027938467	-0.134139504	-0.825091061	-0.881505596	-0.746792198	-0.760630396	-0.633004992	-0.708953789	-0.66533019	-0.002735514	-0.109020272	0.01048999	-0.256103074	-0.21912713	-0.094144536	-0.163290391	-0.300374116	-0.479843444	-0.585230984
Q96QC0	0.310232235	0.165261577	0.195644123	0.236347755	0.158473233	0.265802198	0.192133248	0.32765271	0.202842745	-0.016500614	-0.436776158	-0.662512434	-0.436137822	-0.58234299	-0.775951874	-0.660534931	-1.082135699	-0.48895319	-0.439906364	-0.498479075
Q96QD9	-3.698383132	-3.256263844	-2.408976904	-2.096477548	-2.268528719	-2.49069384	-2.183085367	-2.33301945	-2.521583653	-0.976916341	-0.304769973	-0.645438921	-0.272110584	-0.049565222	-0.246267127	-0.136243789	-0.695659604	-0.139303142	-0.250230406	0.148831802
Q96QK1	0.329551211	0.326325412	0.349415082	0.398404513	0.372446523	0.378173045	0.491872691	-0.098920976	0.238458779	0.262642848	-0.709186357	-0.616557801	-0.602755896	-0.693227096	-0.679475618	-0.540387491	-0.170912683	-0.716321546	-0.632551442	-0.736697161
Q96QR8	-0.421106803	-0.435383557	-0.311201688	-0.315916652	-0.290781526	-0.292086083	-0.233351039	-0.56650958	-0.427607505	-0.453994587	-0.183999658	-0.118375947	-0.139989666	0.038482772	-0.12132789	-0.005183102	-0.501518668	0.136219286	0.090900367	0.252796751
Q96R06	-0.42370732	-0.299791219	-0.572182435	-0.695483615	-0.839194791	-0.852981773	-0.698914611	-0.447900065	-0.472407846	-0.768982935	0.714116743	0.69378232	0.928767346	-0.27131709	-0.320759363	-0.123036589	-0.117086327	-0.037744053	-0.06042159	-0.377760136
Q96RN5	-1.517810886	-1.510998927	-1.426678906	-1.737196038	-1.452142813	-1.435280719	-1.664057136	-1.112997933	-1.556687454	-1.821375258	-1.853761929	-2.008387909	-2.161723188	-1.534087822	-1.833722406	-1.879785365	-1.224528798	-1.328852307	-2.073124033	-0.756969556
Q96RP9	-0.635455542	-0.685551829	-0.790967502	-1.058548092	-0.999561358	-0.931452677	-0.963457748	-1.10212389	-1.179816811	-0.862430326	-0.826297542	-1.151324546	-0.730673371	0.354719503	0.554472493	0.605641462	0.360034562	-1.293115258	-1.234974913	-1.053267051
Q96RS6	-0.323789458	-0.258755853	-0.325180785	-0.026564778	-0.038491021	-0.11033208	-0.03894064	-0.170625895	-0.137010621	0.111478775	-3.577788468	-2.315049247	-3.576760688	-2.694552494	-2.152846428	-2.393312728	-2.493561945	-3.655426766	-2.687833877	-2.698293649
Q96RT1	0.099494512	-0.036847075	0.113437171	-0.260685977	-0.186204185	-0.209308408	-0.210297982	0.302521471	0.248296563	-0.192748917	-0.054226512	-0.049907178	-0.047237173	-0.310340121	-0.410986783	-0.427695722	-0.322034839	0.328486249	0.412828462	-0.491668543
Q96SB4	-0.281843607	-0.096651217	-0.273785535	-0.264556017	-0.14575286	-0.199213361	-0.21821359	-0.299329237	-0.299631682	-0.359871661	1.211046366	0.947457762	0.444549819	0.18376895	0.297644157	0.526068812	0.209095599	0.547723859	0.574260968	0.190361376
Q96SI9	-0.198005963	-0.293738549	-0.054001908	-0.177028048	-0.244941899	-0.193307929	-0.033128782	-0.066879134	-0.101353485	0.373075672	0.032709125	0.143231438	-0.112652582	-0.149020138	-0.355531178	-0.382896112	-0.35033181	0.249135023	0.136329333	0.356202534
Q96ST2	-0.171688286	-0.161204998	-0.132625499	-0.119573081	-0.080225188	-0.208414821	-0.093873804	-0.192880179	-0.118735563	-0.08469881	1.204351714	1.239539605	1.532095614	0.673311885	0.840719487	1.013041213	0.375651448	0.572978189	1.165475678	1.524845316
Q96ST3	0.077219311	0.018757762	0.026648593	-0.106932929	-0.12955038	-0.137326815	-0.070553094	-0.137096107	-0.131532838	-0.117075222	-0.228301865	-0.176395707	-0.175312253	-0.147204285	-0.123728096	-0.13814044	0.134044893	-0.044711466	-0.090153734	-0.158999949
Q96T23	-0.317891144	-0.250988902	-0.410863191	-0.349746913	-0.298276063	-0.328792285	-0.365748449	-0.483312644	-0.433188537	-0.252889803	-0.072260435	-0.10628011	-0.316233137	0.394157814	0.3021216	0.335002175	0.223977399	0.539488914	0.742095864	0.468142367
Q96T37	0.0874663	0.082476619	-0.080028381	-0.007822725	-0.025735995	-0.1044195	-0.087769917	-0.1315916	-0.038565214	-0.079873531	0.36316928	0.049452974	0.391768974	0.471241245	0.475802607	0.499269369	0.029462261	0.491320791	0.579646434	0.531759118
Q96T58	-2.162330232	-2.098722567	-2.48112669	-2.096477548	-2.161613515	-1.91153696	-2.259436253	-2.007778621	-2.177629252	-2.409231832	0.136195313	0.200788893	0.26214307	0.035501336	0.083088785	0.012153533	-0.398762872	0.231888856	0.229935995	0.273732972
Q96T60	-0.999794209	-0.818858532	-0.927325121	-1.177028048	-0.929266013	-0.973949568	-1.001638495	-0.719325231	-0.870347933	-0.708792114	-0.29503097	-0.005832204	0.050512618	-0.404804805	-0.206351758	-0.462918196	-0.277883348	-0.200232141	-0.174106281	0.161848688
Q96T76	-0.653989012	-0.645838362	-0.476510062	-0.485795555	-0.474446154	-0.470913341	-0.436853877	-0.568948626	-0.343802119	-0.358356041	-0.800180889	-0.853318512	-0.534449883	-1.306281904	-1.038447055	-1.435747994	-0.402708514	-1.174994849	-1.330281873	-0.592498984
Q99081	-0.327986327	-0.314050119	-0.446856788	-0.243398126	-0.393699333	-0.339234032	-0.232251424	0.020076663	-0.171267752	-0.028549109	0.316451871	0.153556934	-0.029498896	-0.270262681	-0.406109277	-0.219520946	-0.469124055	0.175011769	0.390761726	0.178075002
Q99426	0.219540404	0.237605598	0.20632037	0.600982079	0.570996011	0.615148708	0.465791902	0.668299026	0.781047282	0.726762559	0.335955799	0.06637986	-0.171416585	-0.150838279	-0.343491928	-0.359730128	-0.19343822	-0.097870423	0.022972556	0.011764072
Q99442	1.35964468	1.409327169	1.300367535	0.941739842	0.993844961	1.056999779	0.94253847	0.923783002	0.911033193	1.072465493	1.423105783	1.626481771	1.801861027	0.342680412	0.836610078	0.804224505	0.318822184	0.682442872	1.018949903	1.276808956
Q99459	0.397541288	0.360088175	0.266894093	0.132359692	0.14735368	0.173427707	0.152253523	0.171287216	0.124099228	0.086093456	-0.447147194	-0.350527142	-0.260657393	-0.005202729	-0.054208902	-0.108199217	-0.019275675	-0.025527841	-0.15825316	-0.48454325
Q99460	0.753911067	0.680680354	0.73820497	0.953495944	0.856464166	0.960134111	0.916053635	0.98168898	0.970105024	0.790835732	-0.106060476	-0.19957203	-0.330477646	0.416764529	0.37342575	0.563517747	0.968252325	0.756699137	0.663105304	0.302656431
Q99497	0.229648729	0.356179393	0.533496732	0.778851341	0.774295181	0.778483548	0.651907968	0.947186011	0.824676245	0.872272777	0.423820785	0.672239701	0.507668094	0.718328634	0.680780595	0.503085494	0.650484425	0.944006217	0.919958765	0.954733127
Q99543	-0.23535569	-0.197109057	-0.195780267	-0.073189683	0.002333593	-0.105551469	-0.026932516	-0.126389751	-0.083274743	-0.08403556	-1.018821176	-1.043602601	-0.970205656	-0.300215903	-0.482234864	-0.572874744	-0.701123015	-0.364545801	-0.271669712	-0.440058777
Q99567	-0.146252024	-0.172286827	-0.268278041	-0.23865967	-0.144055144	-0.072617716	-0.283550911	-0.040576163	-0.121185852	0.005262382	0.316451871	0.373006747	0.433223401	-0.381135899	-0.213638112	-0.106660108	-0.144007944	-0.252071072	-0.110405049	-0.142667153
Q99575	-0.061538839	-0.124964481	-0.048540989	-0.152932078	-0.091415387	-0.137503524	-0.02447213	-0.285567854	-0.156586837	-0.18131939	0.303835369	0.464007681	0.526943423	0.266925574	0.165341691	0.226650255	-0.003205753	0.442944974	0.465401461	0.505781274
Q99590	-0.928924818	-0.973498805	-1.131516238	-1.117321801	-1.084928781	-0.808644079	-1.070127341	-1.115372741	-1.21005073	-0.439975355	0.059262544	-0.162264719	-0.001258516	0.131402106	0.096771312	0.098513036	-0.22206596	0.437500835	0.399472955	0.049698968
Q99613	0.526739082	0.607542178	0.599660821	0.816087607	0.76688426	0.749422607	0.792942065	0.751869447	0.791799776	0.272817929	0.024101221	0.242229695	-0.136866214	0.667346806	1.004293738	0.870172761	0.697706631	1.222475769	1.326330923	0.790656559
Q99615	0.451944432	0.465294439	0.437459917	0.694372608	0.623030868	0.667132826	0.698416837	0.939263663	0.859618571	0.493292902	0.366065898	0.496638096	0.248637301	0.027270475	-0.040065334	0.035381216	0.11311716	0.305061028	0.305953686	0.035532238
Q99623	0.863350315	0.764188417	0.758279898	1.084513584	0.944620425	0.783196209	0.940352462	1.39293705	1.043485128	0.989991684	-0.91753784	-0.591433207	-0.952269823	-1.040548349	-1.082790633	-1.126797754	-1.082135699	-1.0743477	-0.990866351	-1.108113439
Q99661	1.136995603	1.198516244	1.20781739	0.08118511	0.094481676	0.115086342	0.124607832	0.25154817	0.159210552	-0.231876625	1.31612181	1.250397264	1.341967361	-0.207827306	-0.128712691	-0.148480284	-0.150086439	-0.097305878	-0.020975862	-0.219040589
Q99700	-0.699476497	-0.793473213	-0.835791571	-0.440886842	-0.315774383	-0.549966161	-0.41588134	-0.157577444	-0.243702918	-0.285875321	0.217977131	0.443328065	0.27771903	0.888962729	0.682342702	0.65482051	0.247659873	1.326747176	1.295030093	1.219642462
Q99714	0.318350884	0.105552494	0.276407207	0.064837471	0	0.079515462	0.057884596	-0.242503422	-0.250607552	0.028226962	-0.590186073	-0.562350727	-0.521306083	0.048763933	0.469181691	0.23089556	0.308803627	-1.289198573	-1.425739032	-0.529143248
Q99733	0.116088415	0.215788056	0.189009236	0.37899012	0.361216758	0.368742046	0.37903339	0.326387743	0.310842725	0.323693032	0.536697547	0.758951334	0.33926092	1.14428066	0.956692654	1.001988553	1.160644433	1.31221786	1.173253029	1.112045132
Q99805	-0.207242653	-0.296905828	-0.264028568	-0.511515047	-0.553930938	-0.39676989	-0.482264336	-0.576290601	-0.50016467	-0.523743713	0.35294887	0.160399769	0.025275326	-0.040548349	-0.0032966	0.371606928	0.388102675	0.087344449	0.407563146	0.283294314
Q99816	0.147943022	0.163966325	0.300233024	0.234292424	0.358744586	0.254180515	0.285780069	0.299850431	0.385615177	0.268636365	0.598800264	0.440775374	0.228957598	-0.068915268	-0.026634823	-0.069991398	-0.138357695	0.203089055	0.050258382	0.153183827
Q99832	1.206490862	1.214794951	1.287203075	1.444257118	1.362862523	1.489303136	1.405449345	1.596000342	1.475374499	1.232457447	-0.350450224	-0.235510482	-0.357202082	0.226628759	0.142330092	0.253564006	0.965869674	0.621782745	0.441250954	0.165167519
Q99961	-0.10995165	-0.046877132	0.068047482	0.159642182	0.227616126	0.273476979	0.178355013	0.210827197	0.177337638	0.122819693	0.416403313	0.277486473	0.383186063	-0.085047809	-0.101930589	-0.091597854	-0.199014711	-0.188399778	-0.028908366	0.12628237
Q99986	0.248555624	0.160795248	0.229002719	0.001381892	0.045184908	-0.009826604	0.032918727	-0.104421879	-0.047652465	-0.149460213	1.607794946	1.611116678	1.633620755	0.572234047	0.932142514	0.743715521	0.445664633	0.533760137	0.760282428	0.844233586
Q9BPW8	0.412578604	0.300684281	0.395547662	-0.104630482	-0.043731923	0.006171967	-0.094310786	-0.217542233	-0.220615177	-0.1645098	-0.777813076	-0.790387257	-1.0148818	-0.464602721	-0.057987242	0.219262004	-0.039386051	-0.821720517	-1.478380512	-0.38896559
Q9BPX3	0.245850635	0.216890299	0.185338596	0.004693042	-0.019600261	0.08846304	0.09643188	-0.035676216	0.058592761	0.248600986	0.019998073	-0.064725893	0.346977099	-0.015486426	0.022050174	0.215496515	0.110746645	-0.347058375	-0.360505795	0.086651975
Q9BQ39	-0.196943987	-0.297302228	-0.349731381	-0.577034638	-0.339611817	-0.524214448	-0.409045554	-0.508591015	-0.424361846	-0.307018939	-0.083320609	-0.166168137	-0.179311604	0.071517013	0.060009968	-0.020037753	-0.185092889	0.088585477	0.088129069	0.109274611
Q9BQ52	0.275276476	0.285551268	0.264291469	0.244616694	0.206069843	0.270718264	0.250424793	0.329945562	0.357127129	-0.0533096	-1.076154351	-1.068073568	-0.52731958	-0.923146254	-0.919632319	-0.822357085	-0.751863837	-0.788532459	-0.829852882	-0.982086615
Q9BQ67	0.261696051	0.293752778	0.260271151	0.065806461	0.134169473	0.169065692	0.060922842	0.250837113	0.103806741	0.03494984	0.270089163	0.411756481	0.437481235	0.099608502	0.081998125	0.20264289	0.123109416	0.07687745	0.117909995	-0.078897651
Q9BQ70	-0.736142608	-0.824675168	-0.759782076	-0.815813248	-0.6719867	-0.748869513	-0.730973648	-0.524243853	-0.478759753	-0.603367554	0.213281371	0.049768897	0.059932976	-0.067082983	-0.039094149	0.155659916	-0.173366123	0.088039557	0.103980194	0.231552226
Q9BQ75	1.307914892	1.282337988	1.27293853	1.073710216	1.170582915	1.124370693	1.089522776	1.411389127	1.379376019	1.133399171	1.313127188	1.263042006	1.45035544	1.018884565	0.860659196	0.763777862	0.996687266	1.068977062	1.084480697	1.156800512
Q9BQA1	-0.417921654	-0.578770057	-0.650184947	-0.326775167	-0.478260792	-0.403230998	-0.368312973	-0.497513488	-0.338361829	-0.268571425	-1.141969406	-1.003281018	-1.187718397	-0.517572735	-0.565551356	-0.974360179	-0.606036674	-0.508960738	-0.659927881	-0.685284588
Q9BQC3	-0.565258049	-0.4702037	-0.658004452	-0.294538662	-0.345870808	-0.40302652	-0.335914983	-0.486866244	-0.359076123	-0.514677011	-2.845984579	-3.147939261	-1.819330991	-3.442165332	-2.98136596	-2.161987182	-2.493561945	-2.419798518	-3.829852882	-3.852621795
Q9BQG0	-0.21438826	-0.209007851	-0.122372189	-0.206681322	-0.171873088	-0.171472128	-0.145668926	-0.18018746	-0.100681727	-0.194412086	0.258522959	0.455979848	0.574259031	0.61560301	0.487496428	0.429911179	0.240990814	0.647082215	0.743058789	0.806874443
Q9BQP7	0.488143837	0.401214934	0.455360253	-0.0614306	-0.010622872	0.049399178	-0.00204841	-0.076390493	-0.051263719	-0.080800217	-0.532145802	-0.446113003	-0.159149245	0.500609799	0.500503048	0.378970763	0.242393409	-0.960007618	-0.761834459	-0.503037357
Q9BR76	0.597258272	0.601929734	0.586066323	0.544379767	0.57645576	0.549832462	0.580041421	0.670086461	0.62781608	0.719720064	-0.173255095	-0.376449792	0.461374441	-0.296186026	-0.076134588	-0.155323452	0.22342895	-0.080192523	-0.031409014	-0.127338006
Q9BRJ6	0.578051497	0.572076103	0.625251697	0.42193376	0.506475499	0.396361575	0.503848294	0.641362172	0.652445746	0.493016137	0.691004138	1.675228918	1.545389392	-0.404804805	-0.60393102	-0.553469953	-0.846823246	-0.234583645	-0.097714703	-0.3587018
Q9BRK4	-1.066114916	-1.023340755	-1.586619819	-0.821014497	-0.937119571	-0.746792198	-0.679710401	-0.804419392	-0.515431426	-0.366418748	-1.388905309	-1.513733241	-1.714836823	-1.9575869	-1.892927995	-1.778460655	-1.911809	-1.56159038	-1.387100005	-1.755155985
Q9BRL6	-2.415449169	-3.497271943	-2.596603907	-2.038530198	-2.103898017	-2.406301652	-2.925017214	-2.528035433	-2.578167182	-2.498869044	-1.577788468	-1.881152721	-2.111097115	-0.759647522	-0.720405882	-0.377715873	-0.833637386	-0.776733063	-0.959913423	-1.616993546
Q9BRP8	0.603367081	0.685548742	0.604158498	0.695877173	0.687201014	0.675363344	0.650239469	0.892331133	0.573475193	0.624412296	-0.796428754	-0.826011166	-1.111097115	-0.958648095	-0.789498406	-0.757003347	-1.134603119	-0.508960738	-0.341320144	-0.216231055
Q9BRT6	0.013111775	0.143082558	-0.101192991	-0.081771049	-0.290494051	-0.074570382	-0.249668477	0.182589769	-0.104813187	-0.986609737	1.287871168	1.497118674	1.688538078	1.240814806	1.064032822	0.931400493	0.656456078	1.234821164	1.446164534	1.387938749
Q9BRU9	-0.255439636	0.12129895	-0.0329486	-0.419884571	-0.332343817	-0.500504422	-0.371487221	-0.357056215	-0.327205608	-0.347559721	-0.535477663	-0.390827094	-0.138298843	0.265108577	-0.168100767	0.235128409	-0.130858289	0.537581848	0.116297144	-0.061984268
Q9BRX2	-0.688797083	-0.720210944	-0.814661404	-0.536163509	-0.576651014	-0.532130643	-0.645494685	-0.524243853	-0.603393158	-0.196306274	0.264711541	-0.107192919	0.21083098	-0.334932109	-0.314478802	-0.410842653	-0.625665481	-0.596533077	0.17480348	-0.529143248
Q9BRZ2	-0.28012892	-0.07697446	-0.195047117	-0.187111381	-0.183866322	-0.224455625	-0.077612668	-0.129018575	-0.006085972	-0.302760111	-0.360557752	-0.221939843	-0.170768328	-0.492457487	-0.521030114	-0.396976385	-0.622901318	-0.043569039	-0.016469731	-0.244575681
Q9BS26	1.581983165	1.435723952	1.464876913	1.020013916	1.017717538	1.049571581	1.052930722	0.783193498	0.704766782	0.612004173	-0.616959065	-0.469632562	-0.196488606	-0.493533723	-0.584318385	-0.583967882	-0.743261712	-0.758915317	-0.911165859	-0.500756416
Q9BSC4	-0.05893044	0.018939725	0.032058609	-0.231407128	-0.305228823	-0.265820429	-0.199109542	-0.098494974	-0.220414119	-0.390114841	-0.058713903	0.003500169	0.069840879	-0.526199912	-0.396403459	-0.435747994	-0.549953127	-0.188961028	-0.085444305	-0.243304024
Q9BSH4	0.209308738	0.337917187	0.120691707	-0.050650762	0.197374007	0.306069018	0.016283413	0.022508855	0.034578475	0.719057593	-0.973632402	-0.799211107	-0.602755896	-0.229346237	0.290579978	0.255552824	0.020560316	-1.247679303	-1.379494847	-0.79559085
Q9BSJ8	0.661732363	0.631567781	0.625857766	0.245678231	0.215287058	0.163381375	0.258660943	0.322323887	0.3608369	0.193992306	-0.479111797	-0.532703749	-0.602755896	0.212338102	0.476287846	0.347456205	0.529820154	-0.66417924	-0.834747149	-0.611358012
Q9BT22	-1.195882791	-1.433141606	-1.011641406	-1.194324871	-1.833808854	-1.79964408	-2.014813884	-1.537558207	-1.578167182	-2.426719259	-0.058713903	-0.347039361	-0.46128347	-0.085047809	-0.42149444	-0.249171752	0.271972802	-0.204481614	-0.07680908	-0.436130698
Q9BTC0	0.01104537	0.040946388	-0.049280903	-0.135431182	-0.115213331	-0.055362471	-0.062540171	-0.058500716	-0.119828928	-0.006194134	0.008529312	-0.208514701	-0.181175551	-0.247354089	-0.382506229	-0.41074983	-0.464620628	0.011079078	-0.080114225	-0.188625825
Q9BTD8	-0.986888225	-1.016145254	-0.965629009	-1.245855172	-1.134271666	-1.13441424	-1.151821153	-1.221374094	-1.159527446	-1.162219444	-1.319054199	-0.906353275	-0.90298892	-1.430339897	-1.610528265	-1.414374344	-1.688957634	-1.315002328	-1.359907042	-1.184766286
Q9BTE3	-0.116506611	-0.15272624	-0.084788515	0.052079406	-0.008139035	0.123965328	-0.055077754	0.326575216	0.260640553	-0.114120868	-0.625809983	-0.69124261	-0.42218365	-0.897336018	-0.782257763	-0.398549376	-0.619092827	-0.53280748	-0.491436664	-0.657070986
Q9BTE6	-0.546380038	-0.421860324	-0.513863476	-0.281260508	-0.190734825	-0.330457894	-0.248371089	-0.292818971	-0.140465962	-0.246405769	-1.65043377	-2.60878045	-1.779253552	-2.212159727	-1.704920635	-1.398549376	-1.653602357	-2.225918784	-1.805190828	-2.347386487
Q9BTL3	-0.095498723	-0.285457374	-0.249843959	-0.292505265	-0.168993046	-0.443668505	-0.228409357	-0.26223535	-0.534356087	-0.346519191	0.046145264	-0.182154977	-0.127356529	0.23256313	-0.070500995	-0.101811667	-0.334578694	0.097736055	0.228642767	0.134523
Q9BTT0	0.919267988	1.008599744	1.227824528	1.418834522	1.477228703	1.457743762	1.366590155	1.539611209	1.415356231	1.483832072	1.070697519	1.6963742	1.3309884	1.783562802	2.348005118	2.143708673	1.936890607	2.928505216	3.200766693	3.595894214
Q9BTT6	0.611472131	0.48070175	0.370462203	-0.176507125	-0.078197507	-0.071317405	-0.115295277	0.13492958	0.087831891	-0.086145411	0.767141452	0.830771198	0.807354922	0.435942363	0.798183596	0.680557169	0.879390153	0.751224007	0.495801504	0.419594087
[truncated: 399 more rows]
