# Supplementary material for: Challenges and Opportunities for Bayesian Statistics in Proteomics
Source: J Proteome Res. 2022 Mar 8;21(4):849–64. doi: 10.1021/acs.jproteome.1c00859 (PMC8982455; doi:10.1021/acs.jproteome.1c00859)
Supplement: Supplementary file 2 — pr1c00859_si_002.zip [file pr1c00859_si_002.zip › Supporting information for publication/oops_modelling_part2.Rmd]

---
title: "Bayesian analysis of Organic Orthogonal Phase Seperation Data Part 2"
author: "Oliver M. Crook"
date: "22/09/2021"
output:
    BiocStyle::html_document:
        toc_float: true
geometry: margin = 2cm        
---

```{r style, echo = FALSE, results = 'asis', message=FALSE}
BiocStyle::markdown()
```

```{r setup, include=FALSE}
knitr::opts_chunk$set(dpi=300,fig.width=10)
```

# Introduction

Here, we attempt to build a more advanced principled Bayesian model
for some OOPS data. We illustrate the main ideas of a Bayesian workflow and refer to the 
accompanying manuscript for relevant details. The first code chunk loads the 
packages we are interested in. 

```{r,}
library(brms)
library(pheatmap)
library(RColorBrewer)
library(MSnbase)
library(ggplot2)
library(ggfortify)
bayesplot::color_scheme_set("teal")
```


Now, we load the data we are interested, which is from Queiroz et al. 2019. 
The data have already been summarised to protein level and column median normalised.
The design used 2 seperate TMT 10-plexes to measure protein abundance and oops sample. This
allows us to model changes in RNA binding that are indepedent of concurrent changes
in total protien abundance. Changes in oops-enriched protein abundance samples
that do not correlated with total protein abundance chances are indicative
of specific RBPs binding RNA differentially in those conditions. The experimental
design uses thymidine-nocodazole arrest and then measures protein abundance,
as well as oops enriched protein abundance at $0,6$ and $23$ hours. Triplicate
measurements are made, except for at 6 hours where 4 replicates where taken.
For further details see Queiroz et al. 2019
```{r,}
# We assume the data is in the working directory
oopsdata <- readMSnSet2(file = "oopsdata.csv", ecol = 2:21, fnames = 1)
```

We test using a single protein for simplicity
```{r,}
set.seed(1)
data <- data.frame(exprs(oopsdata)[sample.int(nrow(oopsdata), size = 1),])
colnames(data) <- "abundance"
data$type <- as.factor(rep(c("total", "oops"), each = 10))
data$time <- as.factor(rep(rep(c("0", "6", "23"), times = c(3,4,3)), 2))
data$replicate <- as.factor(sapply(strsplit(rownames(data), "_"), function(x)x[2]))
data$tag <- as.factor(rep(TMT10@reporterNames, times = 2))
```


# More complex modelling, allowing the noise to vary between samples

We previously left aside some of the modelling aspects to explore the full 
workflow. Let us explore building and evaluating a more bespoke model, that 
captures more of the variations in the data. The first point we raised was
that the variance was different for the oops samples, total samples and at 
different times. In the following we allow  $\sigma$ to vary with sample type
and time. Note we are now on the log scale and so move to a normal prior so that
$$
\log \sigma = \beta_{type} + \beta_{time}\\
\beta \sim \mathcal{N}(0, 3).
$$

```{r,}
pr <- c(prior(normal(0,1), class = "b"),
  prior(normal(0, 3), dpar = "sigma"))


fit_prot1_post2 <- brm(bf(abundance ~ 0 + type + time + (type:time),
                     sigma ~ 0 + type + time),
                 data = data,
                 family = gaussian(link = "identity"),
                 sample_prior = "no",
                 prior = pr)
plot(fit_prot1_post2, ask = FALSE)
summary(fit_prot1_post2)
```
We notice that the estimated errors for some of the effects have become larger
in this more complex example. The more complex model has become harder 
to estimate and therefore our inferences are likely to be unreliable. The first
remedy is to  provide stronger prior information. We already saw in previous
modelling that  our priors we quite diffuse. Here, we place even stronger
prior information. We also proceed to perform posterior predictive checks as
before.
```{r,}
pr <- c(prior(normal(0,1), class = "b"),
  prior(normal(0,1), dpar = "sigma"))


fit_prot1_post2a <- brm(bf(abundance ~ 0 + type + time + (type:time),
                     sigma ~ 0 + type + time),
                 data = data,
                 family = gaussian(link = "identity"),
                 sample_prior = "no",
                 prior = pr,
                 control = list(adapt_delta = 0.99))
plot(fit_prot1_post2a, ask = FALSE)
summary(fit_prot1_post2a)
```
```{r,}
# compute kernel density estimate of data and simulated data and plot
pp_check(object = fit_prot1_post2a, "dens_overlay") 
# plot data in a histogram to see distributions
pp_check(object = fit_prot1_post2a, "hist")
# plot data in a boxplot to see distribtuions
pp_check(object = fit_prot1_post2a, "boxplot")
# produce summary statistics
pp_check(object = fit_prot1_post2a, "stat_2d")
# produce intervals
pp_check(object = fit_prot1_post2a, "intervals")
# predctive errors
pp_check(object = fit_prot1_post2a, "error_hist")
```

# Using a heavy tailed prior
We still see that the estimated errors are quite large for the data with excessive
mass in the extremes of the distribution. We need to think
more carefully about the model we are trying to fit. The normal prior
does not allow much variation in the scale of $\sigma$ and given that we are
now allowing the standard deviations to vary between samples our confidence
is the scale is more uncertain. Our current modelling approach has not captured
this and so we need to use a prior that reflects this uncertainty. We can do this
using a heavy tailed prior on $\sigma$. We opt for a student-t prior as
below. The heavy tails also induce more shrinkage of the coeffcients towards $0$.
```{r,}
pr <- c(prior(normal(0, 1), class = "b"),
  prior(student_t(3, 0, 1), dpar = "sigma"))


fit_prot1_post2b <- brm(bf(abundance ~ 0 + type + time + (type:time),
                     sigma ~ 0 + type + time),
                 data = data,
                 family = gaussian(link = "identity"),
                 sample_prior = "no",
                 prior = pr,
                 control = list(adapt_delta = 0.99),
                 save_pars = save_pars(all = TRUE))
plot(fit_prot1_post2b, ask = FALSE)
summary(fit_prot1_post2b)
```
We can again perform posterior predictive checks to see if our model has 
good predictive qualities. We can visually see that the model is capturing 
the behaviour of the data extremely well. Though it probably be reasonable
to provide even stronger prior information.
```{r,}
# compute kernel density estimate of data and simulated data and plot
pp_check(object = fit_prot1_post2b, "dens_overlay") 
# plot data in a histogram to see distributions
pp_check(object = fit_prot1_post2b, "hist")
# plot data in a boxplot to see distribtuions
pp_check(object = fit_prot1_post2b, "boxplot")
# produce summary statistics
pp_check(object = fit_prot1_post2b, "stat_2d")
# produce intervals
pp_check(object = fit_prot1_post2b, "intervals")
# predctive errors
pp_check(object = fit_prot1_post2b, "error_hist")
```

# Random effects for replicate structure

Another aspect of the model that we have not considered is the replicate
structure. The replicate structure is a grouping that can be included
as a group-level effect. We can again specify the prior on the standard
deviation of this group-level (random effect).
```{r,}
pr <- c(prior(normal(0, 1), class = "b"),
  prior(student_t(3, 0, 1), dpar = "sigma"),
  prior(student_t(3, 0, 0.1), class = "sd"))


fit_prot1_post2c <- brm(
  bf(abundance ~ 0 + type + time + (type:time) + (1|replicate),
     sigma ~ 0 + type + time),
                 data = data,
                 family = gaussian(link = "identity"),
                 sample_prior = "no",
                 prior = pr,
                 control = list(adapt_delta = 0.99),
                 save_pars = save_pars(all = TRUE))
plot(fit_prot1_post2c, ask = FALSE)
summary(fit_prot1_post2c)

```
There are a few divergent transitions suggesting that some aspects of the model
might be computational unfaithful. Given that there are only few we do not worry
about this here. We continue to perform posterior predictive checks.
```{r,}
# compute kernel density estimate of data and simulated data and plot
pp_check(object = fit_prot1_post2c, "dens_overlay") 
# plot data in a histogram to see distributions
pp_check(object = fit_prot1_post2c, "hist")
# plot data in a boxplot to see distribtuions
pp_check(object = fit_prot1_post2c, "boxplot")
# produce summary statistics
pp_check(object = fit_prot1_post2c, "stat_2d")
# produce intervals
pp_check(object = fit_prot1_post2c, "intervals")
# predctive errors
pp_check(object = fit_prot1_post2c, "error_hist")
```
## model selection with posterior probabilities

The posterior predictive checks look good. However, is this really a better
model than the previous models. Using probability, we can actually quantify
the extent to which this model is preferred. The following code chunk
using bridge sampling to estimate the posterior model probabilities.
```{r,}
post_prob(fit_prot1_post2b,
          fit_prot1_post2c,
          prior_prob = c(0.5,0.5),
          model_names = c("no random effect", "random effect"))
```
The computation here suggests that the model with random effects is preferred
but the probability is only about $0.6$. 

## Model selection with out-of-sample posterior predictive inference

We can also use predictive cross-validation checks to see if this is a better model. We use 
leave-one-out (loo) cross-validation with log predictive density as the utility
function to evaluate the models.
```{r,}
loo_compare(loo(fit_prot1_post2b, moment_match = TRUE, reloo = TRUE),
            loo(fit_prot1_post2c, moment_match = TRUE, reloo = TRUE))
```
Here we can see that according to loo-cv that the model with random effects
is preferred. 

## Further random effects

We can now add a random effect according to the TMT tag that
was used.

```{r,}
pr <- c(prior(normal(0, 1), class = "b"),
  prior(student_t(3, 0, 1), dpar = "sigma"),
  prior(student_t(3, 0, 0.1), class = "sd"))


fit_prot1_post2d <- brm(bf(abundance ~ 0 + type + time + (type:time) + 
                             (1|replicate) + (1|tag),
                     sigma ~ 0 + type + time),
                 data = data,
                 family = gaussian(link = "identity"),
                 sample_prior = "no",
                 prior = pr,
                 control = list(adapt_delta = 0.99),
                 save_pars = save_pars(all = TRUE))
plot(fit_prot1_post2d, ask = FALSE)
summary(fit_prot1_post2d)

```
We note that again this model has a few divergent transitions, suggesting
that again this model is becoming difficult to fit. Whilst there are few such
divergences we are not concerned here. Again, we can examine posterior
predictive checks, posterior model probabilities and loo evaluation of
the previous models.

```{r,}
# compute kernel density estimate of data and simulated data and plot
pp_check(object = fit_prot1_post2d, "dens_overlay") 
# plot data in a histogram to see distributions
pp_check(object = fit_prot1_post2d, "hist")
# plot data in a boxplot to see distribtuions
pp_check(object = fit_prot1_post2d, "boxplot")
# produce summary statistics
pp_check(object = fit_prot1_post2d, "stat_2d")
# produce intervals
pp_check(object = fit_prot1_post2d, "intervals")
# predctive errors
pp_check(object = fit_prot1_post2d, "error_hist")

post_prob(fit_prot1_post2b,
          fit_prot1_post2c,
          fit_prot1_post2d,
          prior_prob = c(1/3,1/3, 1/3),
          model_names = c("no random effect",
                          "random effect",
                          "two random effects"))

loo_compare(loo(fit_prot1_post2b, moment_match = TRUE, reloo = TRUE),
            loo(fit_prot1_post2c, moment_match = TRUE, reloo = TRUE),
            loo(fit_prot1_post2d, moment_match = TRUE, reloo = TRUE))

```
From the above analysis, we can see that when using posterior model probabilities
the model with random effect according to replicates is preferred and the model
using random effects for replicates and tags the least preferred model. However,
when using LOO-CV the preferred model is the model with random effects for tags
and replicates followed shortly by the other model with random effects.

The question now is with which model do we progress. Ultimately, this will come
down to what we want the model to do. However, it appears that there
is not a clear case for the more complex random effects model and so favoring
simplicity the simpler random effects model could be justified. If users
were so inclined they could also average these models using the posterior model
probabilities as weights.

# Using uncertainty

We return to our original question of whether there is a change in proportion
of the total protein bound to RNA. We examine the posterior distribution 
from the interactions of interest. We can plot the joint distribution of the
two interactions

```{r, fig.height = 12, fig.width = 12, fig.align = "center"}
plot(hexbin::hexbin(posterior_samples(fit_prot1_post2c)[,5:6]),
     colramp = colorRampPalette(brewer.pal(11, "PRGn")),
     xlab = "total:time23h", ylab = "total:time6h")

ggplot(data = data.frame(x = posterior_samples(fit_prot1_post2c)[,5],
       y = posterior_samples(fit_prot1_post2c)[,6]), aes(x = x, y = y)) + geom_hex(bins = 50) + scale_fill_gradient(low = colorRampPalette(brewer.pal(11, "PRGn"))(1), high = colorRampPalette(brewer.pal(11, "PRGn"))(11)) + theme_classic() + xlab("total:time23h") + ylab("total:time6h") + geom_rect(data = data.frame(x=0, y = 0),aes(xmin = -0.1, xmax = 0.1, ymin = -Inf, ymax = Inf),
            alpha = 0.2,
            fill = alpha("orange", 0.2)) + 
geom_rect(data = data.frame(x=0, y = 0),aes(xmin = -Inf, xmax = Inf, ymin = -0.1, ymax = 0.1),
            alpha = 0.2,
            fill = alpha("orange", 0.2)) +  theme(text = element_text(size=20))

```
It is clear that the effects of these interactions are in the opposite
directions for each time. We can compute the probability that these interactions
are < 0 and > 0 respectively. We can also ask about specific effect-sizes we are
interested in. We note that we are slightly more confident that the interaction
at 6h is less than $-0.1$ in our original analysis likely due to our account
for more variability in our model through the random effect.

```{r,}
# Probability greater than 0 interaction at 23h
sum(posterior_samples(fit_prot1_post2c)[,5] > 0)/length(posterior_samples(fit_prot1_post2c)[,5])
# Probability less than 0 interaction at 6h
sum(posterior_samples(fit_prot1_post2c)[,6]  < 0)/length(posterior_samples(fit_prot1_post2c)[,6])
# probability less than -0.1 interaction 6h
sum(posterior_samples(fit_prot1_post2c)[,6]  < -0.1)/length(posterior_samples(fit_prot1_post2c)[,6])
```

# Conclusion

We have developed a Bayesian mixed-effects model for dynamics oops data. 
Demonstrating the clear parts of the workflow. As always, we could further 
extend this model but there is only need for complexity if it improves our
inferences or allows us to answer new questions. We could also ask more
questions of these  probability distributions and perform model averaging
of several of the different proposed models. We could continue to apply this
model to other proteins. As this case study has shown what we set out to do,
we leave this analysis to further work.
